# Supplementary material for: Contextual Constraints: Dynamic Evolution of Snake Venom Phospholipase A2
Source: Toxins (Basel). 2022 Jun 20;14(6):420. doi: 10.3390/toxins14060420 (PMC9231074; doi:10.3390/toxins14060420)
Supplement: Supplementary file 1 [file toxins-14-00420-s001.zip]

Archive with 4 entries (4 files):
- File S1 Nucleotide dataset for pancreatic group I PLA2s.fas
- File S2 Nucleotide dataset for non-pancreatic group I PLA2s.fas
- File S3 Nucleotide dataset for group II PLA2s.fas
- toxins-1732519-supplementary.pdf
