# Supplementary material for: Contextual Constraints: Dynamic Evolution of Snake Venom Phospholipase A2
Source: Toxins (Basel). 2022 Jun 20;14(6):420. doi: 10.3390/toxins14060420 (PMC9231074; doi:10.3390/toxins14060420)
Supplement: Supplementary file 1 [file toxins-14-00420-s001.zip › File S1 Nucleotide dataset for pancreatic group I PLA2s.fas]

>AF082983.1_Pseudonaja_textilis
------------------------ATGCATCCTGCTCACCTTCTGGTCCTGTTG---------GGAGTTTGTGTCTCCCTCTTAGGAGCCGCCAGAATTCCTCCGCTGCCTCTCAGCCTCGACGATTTCTCCAACCTGATTACATGTGCTAACCGTGGCAGTCGAAGTTGGTTGGATTATGCGCACTACGGTTGCTTCTGCGGCTCAGGAGGTAGCGGGACACCAGTAGATGACTTGGATAGGTGCTGCCAGGTTCATGACAACTGCTTTGGTGATGCCGAAAAACTTCCTGCATGTAATTACCTGTTCAGTGGCCCCTACTGGAACCCCTATTCATACAAATGTAATGAAGGCGAAATCACCTGCACAGATGACAACGATGAGTGTGCAGCTTTTATCTGTAATTGCGACCGCACGGCAGCCATCTGTTTCGCCGGAGCCACTTACAACGACGAAAACTTCATGGTCACCATCAAGAAAAAGAATATTTGCCAA------
>AF082984.1_Pseudonaja_textilis
------------------------ATGCATCCTGCTCACCTTCTGGTCCCGTTG---------GGAGTTTGTGTCTCCCTCTTAGGAGCCGCCAGAATTCCTCCGCTGCCTCTCAGCCTCGTAGAATTCAGAATCTTGATTAAATGTGCCAACCATAACAGTCGAAATGTGTTGGATTATGCGGACTACGGTTGCTACTGTGGCAAAGGAGGTAGCGGGACACCGGTAGACGAGTTGGACAGGTGCTGCCAGGCTCATGACTACTGCTATGATGACGCCGAAAAACTTCCTGCATGTAATTACCGGTTCAGTGGCCCCTACTGGAACCCCTATTCATACAAATGTAATGAAGGCGAAGTCACCTGCACAGATGACAACGATGAGTGTAAAGCCTTTATCTGTAATTGCGACCGCACAGCAGCCATCTGTTTCGCCGGAGCCCCTTACAACGACGAAAACTTCATGATCACCATCAAGAAAAAGAATATTTGCCAA------
>AF184142.1_Austrelaps_superbus
------------------------ATGTATCCTGCTCACCTTCTGGTCCTGTTG---------GCAGTTTGTGTCTCCCTCTTAGGAGCCTCCAACATTCCTCTGCCGTCTCTCGACTTCGAACAATTCGGCAAAATGATTCAATGTACCATCCCCTGCGAAGAATCTTGCTTGGCTTATATGGACTACGGTTGCTACTGCGGCCCAGGAGGTAGTGGGACACCGTTAGATGAGTTGGATAGGTGCCGCCAGACTCATGACAACTGCTATGCTGAAGCTGGAAAACTTCCTGCATGTAAGGCCATGCTGAGTGAGCCCTACAACGACACCTATTCATACGGCTGTATTGAACGCCAACTCACCTGCAACGATGACAACGATGAGTGTAAAGCCTTTATTTGTAATTGTGACCGCGCAGCAGTCATCTGCTTCTCCGGAGCCCCTTACAACGACTCGAACTACGATATCGGCACCATTGAACAT------TGCAAA------
>AF184143.1_Austrelaps_superbus
------------------------ATGTATCCTGCTCACCTTCTGGTCCTGTTG---------GCAGTTTGTGTCTCCCTCTTAGGAGCCTCCAACATTCCTCTGCCGTCTCTCGACTTCGAACAATTCGGCAAAATGATTCAATGTACCATCCCCTGCGAAGAATCTTGCTTGGCTTATATGGACTACGGTTGCTACTGCGGCCCAGGAGGTAGTGGGACACCGTCAGATGAGTTGGATAGGTGCTGCCAGACTCATGACAACTGCTATGCTGAAGCTGGAAAACTTCCTGCATGTAAGGCCATGCTGAGTGAGCCCTACAACGACACCTATTCATACAGCTGTATTGAACGCCAACTCACCTGCAACGATGACAACGATGAGTGTAAAGCCTTTATTTGTAATTGTGACCGCGCAGCAGTCATCTGCTTCTCCGGAGCCCCTTACAACGACTCGAACTACGATATCGGCACCATTGAACAT------TGCAAA------
>AF297034.1_Ophiophagus_hannah
------------------------ATGAATCCTGCTCACCTTCTGGTCCTGTCG---------GCAGTTTGTGTCTCCCTCTTAGGAGCCTCCTCCATTCCTCCCCAGCCGCTCAACCTCTTACAGTTCAACTACATGATTCAATGTACCATCCCTGGCAGTAGACCTTTCTTGGATTATATGGACTACGGTTGCTACTGCGGCACCGGAGTCGCGGGACACCCAGTAGACGAATTGGATAGGTGCTGCCAGACTCATGACCTCTGCTATTCTAAAGCCGAAGAACAACCTAAATGTTCGTCCCTCCTGAACAGCCCCCTCATGAAGAAATATTCATACACCTGTTCGGGAGGCACACTCACCTGCAATGATGACAACGATGAGTGTGGAGCTTTTATCTGTAATTGTGACCGCGCGGCACGCATCTGCTTCGCTGGAGCACCTTACAACAAGGAGAACAAGGAACTCGACATCGCCACACGT------TGCCAA------
>AF302908.1_Ophiophagus_hannah
------------------------ATGAATCCTGCTCACCTTCTGGTCCTGTCG---------GCAGTTTGTGTCTCCCTCTTAGGAGCCTCCTCCATTCCTCCCCAGCCTCTCCACCTCATACAGTTTGGCAACATGATTCAATGTACCGTCCCCGGTTTTCTATCTTGGATAAAATATGCGGACTACGGTTGCTACTGCGGCGCCGGAGGCAGCGGGACCCCGGTAGACAAATTGGATAGGTGCTGCCAGGTTCATGACAACTGCTATACTCAAGCCCAAAAACTTCCTGCATGTAGCTCCATCATGGACAGCCCCTACGTCAAGATCTATTCATATGACTGTTCTGAACGCACAGTCACCTGCAAAGCTGACAACGATGAGTGTGCAGCTTTTATCTGTAATTGTGACCGCGTGGCAGCCCACTGCTTCGCCGCATCCCCTTACAACAATAACAACTACAATATCGACACCACCACACGT------TGC---------
>AY027494.1_Pseudonaja_textilis
------------------------ATGCATCCTGCTCACCTTCTGGTCCTGTTG---------GGAGTTTGTGTCTCCCTCTTAGGAGCCGCCAGAATTCCTCCGCTGCCTCTCAGCCTCGACGATTTCTCCAACCTGATTACATGTGCTAACCGTGGCAGTCGAAGTTGGTTGGATTATGCGCACTACGGTTGCTTCTGCGGCTCAGGAGGTAGCGGGACACCAGTAGATGACTTGGATAGGTGCTGCCAGGTTCATGACAACTGCTTTGGTGATGCCGAAAAACTTCCTGCATGTAATTACCTGTTCAGTGGCCCCTACTGGAACCCCTATTCATACAAATGTAATGAAGGCGAAATCACCTGCACAGATGACAACGATGAGTGTGCAGCTTTTATCTGTAATTGCGACCGCACGGCAGCCATCTGTTTCGCCGGAGCCACTTACAACGACGAAAACTTCATGGTCACCATCAAGAAAAAGAATATTTGCCAA------
>AY027495.1_Pseudonaja_textilis
------------------------ATGCATCCTGCTCACCTTCTGGTCCCGTTG---------GGAGTTTGTGTCTCCCTCTTAGGAGCCGCCAGAATTCCTCCGCTGCCTCTCAGCCTCGTAGAATTCAGAATCTTGATTAAATGTGCCAACCATAACAGTCGAAATGTGTTGGATTATGCGGACTACGGTTGCTACTGTGGCAAAGGAGGTAGCGGGACACCGGTAGACGAGTTGGACAGGTGCTGCCAGGCTCATGACTACTGCTATGATGACGCCGAAAAACTTCCTGCATGTAATTACCGGTTCAGTGGCCCCTACTGGAACCCCTATTCATACAAATGTAATGAAGGCGAAGTCACCTGCACAGATGACAACGATGAGTGTAAAGCCTTTATCTGTAATTGCGACCGCACAGCAGCCATCTGTTTCGCCGGAGCCCCTTACAACGACGAAAACTTCATGATCACCATCAAGAAAAAGAATATTTGCCAA------
>AB078346.1_Laticauda_semifasciata
------------------------ATGAATCCTGCTCACCTTCTGGTCCTGTTG---------GCAGTTTGTGTCTCCCTCTTAGGAGCCTCCACCATTCCTCCCCTGCCTCTCAACCTCGTACAATTCAGCAACATGATTAAATGTACCATCCCTGGCAGTCGACCTTTGTTGGATTATGCGGACTACGGATGCTACTGTGGCGCAGGAGGTAGCGGAACACCGGTAGACGAGTTGGATAGGTGCTGCCAGACTCATGACAACTGCTATTCTCAAGCCAAGAAACATCCTGCATGTAAGTCCCCCCTGGACAGCCCCTACATCAAGATCTATTCGTACACCTGTTCTGGAGGCAGCCTCACCTGCAGAGATGACAACGATGAGTGTGGAGCTTTTATCTGTAACTGTGACCGCACAGCAGCCATCTGTTTCGCCGGAGCCCCTTACAACAAGGAGAACTACAATATTGACACCAAGAAACAT------TGCAAA------
>AB078347.1_Laticauda_semifasciata
------------------------ATGAATCCTGCTCACCTTCTGGTCCTGTTG---------GCAGTTTGTGTCTCCCTCTTAGGAGCCTCCGCCATTCCTCCCCTGCCTCTCAACCTCGTACAATTCAGCAACATGATTAAATGTACCATCCCTGGCAGTCGACCTTTGTTGGATTATGCGGACTACGGATGCTACTGTGGCGCAGGAGGTAGCGGAACACCGGTAGACGAGTCGGATAGGTGCTGCCAGACTCATGACAACTGCTATTCTCAAGCCAAGAAACATCCTGCATGTAAGTCCCCCCTGGACAGCCCCTACATCAAGATCTATTCGTACACCTGTTCTGGAGGCAGCCTCACCTGCAGAGATGACAACGATGAGTGTGGAGCTTTTATCTGTAACTGTGACCGCACAGCAGCCATCTGTTTCGCCGGAGCCCCTTACAACAAGGAGAACTACAATATTGACACCAAGAAACAT------TGCAAA------
>AB078348.1_Laticauda_semifasciata
------------------------ATGAATCCTGCTCACCTTCTGGTCCTGTTG---------GCAGTTTGTGTCTCCCTCTTAGGAGCCTCCACCATTCCTCCCCTGCCTCTCAACCTCGTACAATTCAGCAACATGATTAAATGTACCATCCCTGGCAGTCGACCTTTGTTGGATTATGCGGACTACGGATGCTACTGTGGCGCAGGAGGTAGCGGAACACCGGTAGACGAGTTGGATAGGTGCTGCCAGACTCATGACAACTGCTATTCTCAAGCCAAGAAACATCCTGCATGTAAGTCCCCCCTGGACAGCCCCTACATCAAGATCTATTCGTACACCTGTTCTGGAGGCAGCCTCACCTGCAGAGATGACAACGATGAGTGTGGAGCTTTTATCTGTAACTGTGACCGCACAGCAGCCATCTGTTTCGCCGGAGCCCCTTACAACAAGGAGAACTACAATATTGACACCAAGAAACAT------TGCAAA------
>AF492561.1_Bungarus_candidus
---------------------------------------------------------------GCAGTTTGTGTCTCCCTCTTAGGAGCCGCCAACATTCCTCCCCAGCCTCTCACCTTTTTACAGTTCAACGAAATGATTGAATGTACTATCCCTGGCAGTTTTCCTCTCTTGGATAATATGGACTGCGGTTGCTACTGCGGCACCGGAGGTCGTGGAACACCGGTAGACATGTTGGATAGGTGCTGCAAAGAACATGACGACTGCTATGCTCAAATCAAAGAAAATCTTAAATGTTCATCCCTCCTGAATGTCCCCTATGTCAAGCAATATTCATTTACCTGTTCTGAAGGCGACCTCACCTGCAGCGATGCCGCAGGTACTTGTGCACGTATTGTCTGTGATTGTGACCGCACGGCAGCCCTCTGCTTCGCCGAAGCCCCTTACAAGAGGAGGAACTTCAAGATCGATTACAAGACACGT------TGCCAA------
>AB158302.1_Bungarus_candidus
------------------------ATGAATCCTGCTTACTTTCTGGTCCTGGCA---------GCGGTTTGTGTCTCCCTCTTAGGAGCCGCCAACATTCCTCCCCAGCCTCTCAGCTTCTACAGGTACACCGAAATGATTCAATGTACCATCCGTGGAAGTTTAACATACTTGGATTATATGGACTACGGTTGCTACTGTGGCACCGGAAGTCGTGGAACACCAGTAGACGAGTTGGATAGGTGCTGCCAGACTCATGACAACTGCTATGCTGAAGCCGAAGAACATCCGAAATGTTCGTCCCTTGTGAAGAGCCCCTACATGAACCTATATTCATACACCTGTTCTGGAGGCACAATCACCTGCAACGCTGACAACGATGAGTGTGGAGCTTTTATTTGTAATTGTGACCGCACGGCAGCCCTCTGCTTCGCCAAAGCCCCTTACAATGAGGAGAACAAGGAAATTGACATCAGCAAACGT------TGCCAA------
>AY691659.1_Oxyuranus_scutellatus
------------------------ATGCATCCTGCTCACCTTCTGGTCCTGTTG---------GCAGTTTGTGTCTCCCTCTTAGGATCCTCCGAGATTCCTCAGCCATCTCTTGACTTCGAACAATTCAGCAACATGATTCAATGTACCATCCCCTGCGGAGAATCTTGCTTGGCTTATATGGACTACGGTTGCTACTGCGGCCCTGGAGGTAGTGGGACACCGATAGATGACTTGGATAGGTGCTGCAAAACACATGACGAGTGCTATGCTGAAGCTGGAAAACTTTCTGCATGTAAATCCGTGCTGAGTGAGCCCAACAACGACACCTATTCATATGAATGTAATGAAGGCCAACTCACCTGCAACGATGACAACGATGAGTGTAAAGCCTTTATTTGTAACTGTGACCGCACAGCAGTCACCTGTTTCGCTGGAGCCCCTTACAACGACTTGAACTACAATATCGGCATGATTGAACAT------TGCAAA------
>AY691660.1_Oxyuranus_scutellatus
------------------------ATGCATCCTGCTCACCTTCTGGTCCTGTTG---------GCAGTTTGTGTCTCCCTCTTAGGAGCTGCCAGAATTCCTCCGCTGCCTCTCAGCCTCCTAAATTTCGCCAACTTGATTGAATGTGCTAACCATGGCACTCGAAGTGCGTTGGCTTATGCGGACTACGGTTGCTACTGCGGCAAAGGAGGTCGCGGGACACCGCTAGACGACTTGGATAGGTGCTGCCATGTTCATGACGACTGCTATGGTGAAGCCGAAAAACTTCCTGCATGTAATTACCTGATGAGTAGCCCCTACTTCAACAGCTATTCATACAAATGTAATGAAGGCAAAGTCACCTGCACAGATGACAACGATGAGTGTAAAGCCTTTATTTGTAATTGTGACCGCACGGCAGCCATCTGTTTCGCCGGAGCCACTTACAACGACGAAAACTTCATGATCTCCAAGAAGAGAAATGATATTTGCCAA------
>DQ085814.1_Oxyuranus_scutellatus
------------------------ATGCATCCTGCTCACCTTCTGGTCCTGTTG---------GCAGTTTGTGTCTCCCTCTTAGGAGCTGCCAGAATTCCTCCGCTGCCTCTCAGCCTCCTAAATTTCGCCAACTTGATTGAATGTGCTAACCATGGCACTCGAAGTGCGTTAGCTTATGCGGACTACGGTTGCTACTGCGGCAAAGGAGGTCGCGGGACACCGCTAGACGACTTGGATAGGTGCTGCCATGTTCATGACGACTGCTATGGTGAAGCCGAAAAACTTCCTGCATGTAATTACCTGATGAGTAGCCCCTACTTCAACAGCTATTCATACAAATGTAATGAAGGCAAAGTCACCTGCACAGATGACAACGATGAGTGTAAAGCCTTTATTTGTAATTGTGACCGCACGGCAGCCATCTGTTTCGCCGGAGCCACTTACAACGACGAAAACTTCATGATCTCCAAGAAGAGAAATGATATTTGCCAA------
>DQ085815.1_Oxyuranus_scutellatus
------------------------ATGCATCCTGCTCACCTTCTGGTCCTGTTG---------GCAGTTTGTGTCTCCCTCTTAGGAGCTGCCAGAATTCCTCCGCTGCCTCTCAGCCTCCTAAATTTCGCCAACTTGATTGAATGTGCTAACCATGGCACTCGAAGTGCGTTGGCTTATGCGGACTACGGTTGCTACTGCGGCAAAGGAGGTCGCGGGACACCGCTAGACGACTTGGATAGGTGCTGCCAGGTTCATGACGACTGCTATGGTGAAGCCGAAAAACTTCCTGCATGTAATTACCTGATGAGTAGCCCCTACTTCAACAGCTATTCATACAAATGTAATGAAGGCAAAGTCACCTGCACAGATGACAACGATGAGTGTAAAGCCTTTATTTGTAATTGTGACCGCACGGCAGCCATCTGTTTCGCCGGAGCCACTTACAACGACGAAAACTTCATGATCTCCAAGAAGAGAAATGATATTTGCCAA------
>DQ085816.1_Oxyuranus_scutellatus
------------------------ATGCATCCTGCTCACCTTCTGGTCCTGTTG---------GCAGTTTGTGTCTCCCTCTTAGGAGCCTCCGACATTCCTCCGCTGCCTCTCAACCTCGTACAATTCGGCTTCATGATTGAATGTGCCATCCGTAACAGGCAACCTGCTTTGGATTTTATGAACTACGGTTGCTACTGCGGTACAGTAGGTCGCGGGACACCGCTAGACGACTTGGATAGGTGCTGCCATGTTCATGACGACTGCTATGGTGAAGCCGAAAAACTTCCTGCATGTAATTACCTGATGAGTAGCCCCTACTTCAACAGCTATTCATACAAATGTAATGAAGGCAAAGTCACCTGCACAGATGACAACGATGAGTGTAAAGCCTTTATTTGTAATTGTGACCGCACGGCAGCCATCTGTTTCGCCGGAGCCACTTACAACGACGAAAACTTCATGATCTCCAAGAAGAGAAATGATATTTGCCAA------
>DQ085821.1_Oxyuranus_microlepidotus
------------------------ATGCATCCTGCTCACCTTCTGGTCCTGTTG---------GCAGTTTGTGTCTCCCTCTTAGGAGCTGCCAGAATTCCTCCGCTGCCTCTCAGCCTCCTAGATTTCGCCAACTTGATTGAATGTGCTAACCATGGCACTCGAAGTGCGTTGGCTTATGTGCACTACGGTTGCTACTGCGGCAAAGGAGGTCGCGGGACACCGGTAGACGAGTTGGATAGGTGCTGCCAGGTTCATGACGACTGCTATGGTGAAGCCGAAAAACTTCCTGCATGTAATTACCTGATGAGTAGCCCCTACTTCAACAGCTATTCATACAAATGTAATGAAGGCAAAGTCACCTGCACAGATGACAACGATGAGTGTAAAGCCTTTATTTGTAATTGTGACCGCACGGCAGCCATCTGTTTCGCCGGAGCCACTTACAACGACGAAAACTTCATGATCTCCAAGAAGAGAAATGATATTTGCCAA------
>DQ085826.1_Pseudonaja_textilis
------------------------ATGCATCCTGCTCACCTTCTGGTCCTGTTG---------GGAGTTTGTGTCTCCCTCTTAGGAGCTGCCAGCATTCCTCGACCGTCTCTCAACATCATGCTATTCGGCAACATGATTCAATGTACCATCCCCTGCGAACAATCTTGGTTGGGTTATCTGGACTACGGTTGCTACTGCGGCTCAGGAAGTAGTGGGATACCGGTAGATGACGTGGATAAGTGCTGCAAAACACATGACGAGTGCTATTATAAAGCCGGACAAATTCCTGGATGTAGTGTCCAGCCAAATGAAGTCTTCAACGTAGACTATTCATATGAATGTAATGAAGGCCAACTCACCTGCAACGAGAGCAACAATGAGTGTGAAATGGCTGTTTGTAATTGTGACCGCGCAGCAGCCATCTGTTTCGCCAGATTCCCTTACAACAAGAACTACTGGAGTATCAACACCGAGATACAT------TGCAGA------
>DQ085827.1_Pseudonaja_textilis
------------------------ATGCATCCTGCTCACCTTCTGGTCCTGTTG---------GGAGTTTGTGTCTCCCTCTTAGGAGCTGCCAGCATTCCTCGACCGTCTCTCAACATCATGCTATTCGGCAACATGATTCAATGTACCATCCCCTGCGAACAATCTTGGTTGGGTTATCTGGACTACGGTTGCTACTGCGGCTCAGGAAGTAGTGGGATACCGGTAGATGACGTGGATAAGTGCTGCAAAACACATGACGAGTGCTATTATAAAGCCGGACAAATTCCTGGATGTAGTGTCCAGCCAAATGAAGTCTTCAACGTAGACTATTCATATGAATGTAATGAAGGCCAACTCACCTGCAACGAGAGCAACAATGAGTGTGAAATGGCTGTTTGTAATTGTGACCGCGCAGCAGCCATCTGTTTCGCCAGATTCCCTTACAACAAGAACTACTGGAGTACCAACACCGAGATACAT------TGCAGA------
>DQ085834.1_Notechis_scutatus
------------------------ATGTATCCTGCTCACCTTCTGGTCCTGTTG---------GCAGTTTGTGTCTCCCTCTTAGGAGCCGCCAGCATTCCTGCGCGGCCTCTCAACCTCTATCAGTTCGGCAACATGATTCAATGTGCCAACCATGGCAGGAGACCTGCCAGGCATTATATGGACTATGGTTGCTACTGCGGCAAAGGAGGTAGCGGGACACCGGTAGATGAGTTGGATAGGTGCTGCCAGACTCATGACGACTGCTATGGTGAAGCCGAAAAACTTCCTGCATGTAATTACTTGATGAGTGGCCCCTACTACAACACCTATTCATATGAATGTAATGAAGGCGAACTCACCTGCAAAGATAACAATGATGAGTGTAAAGCTTTTATCTGTAATTGTGACCGCACAGCAGCCATCTGCTTCGCCCGAGCCCCTTACAACGACGCGAACTGGAATATCGACACCAAGACACGT------TGC---------
>DQ085835.1_Notechis_scutatus
------------------------ATGTATCCTGCTCACCTTCTGGTCCTGTTG---------GCAGTTTGTGTCTCCCTCTTAGGAGCCGCCAGCATTCCTCCGCTGCCTCTCAACCTCGCACAATTCGACAACATGATTGAATGTGCCAACTATGGCAGGCGACCTTCTTGGCATTATATGGACTATGGTTGCTACTGCGGCAAAGGAGGTAGCGGGACACCGGTAGATGAGTTGGATAGGTGCTGCCAGACTCATGACGACTGCTATGGTGAAGCCGAAAAACTTCCTGCATGTAATTACTTGATGAGTGGCCCCTACTACAACACCTATTCATATGAATGTAATGAAGGCGAACTCACCTGCAAAGATAACAATGATGAGTGTAAAGCTTTTATCTGTAATTGTGACCGCACAGCAGCCATCTGCTTCGCCCGAGCCCCTTACAACGACGCGAACTGGAATATCGACACCAAGACACGT------TGC---------
>DQ085836.1_Tropidechis_carinatus
------------------------ATGTATCCTGCTCACCTTCTGGTCCTGTTG---------GCAGTTTGTGTCTCCCTCTTAGGAGCCGCCAGCATTCCTGCGCGGCCTCTCAACCTCTATCAGTTCGGCAACATGATTCAATGTGCCAACCATGGCAGGAGACCTACCAGGCATTATATGGACTATGGTTGCTACTGCGGCAAAGGAGGTAGCGGGACACCGGTAGATGAGTTGGATAGGTGCTGCCAGACTCATGACGACTGCTATGGTGAAGCCGAAAAACTTCCTGCATGTAATTACATGATGAGTGGCCCCTACTACAACACCTATTCATATGAATGTAATGACGGCGAACTCACCTGCAAAGATAACAATGATGAGTGTAAAGCTTTTATCTGTAATTGTGACCGCACAGCAGCCATCTGCTTCGCCCGAACCCCTTACAACGACGCGAACTGGAATATCGACACCAAGACACGT------TGC---------
>DQ085837.1_Tropidechis_carinatus
------------------------ATGTATCCTGCTCACCTTCTGGTCCTGTTG---------GCAGTTTGTGTCTCCCTCTTAGGAGCCGCCAGCATTCCTGCGCGGCCTCTCAACCTCTATCAGTTCGGCAACATGATTCAATGTGCCAACCATGGCAGGAGACCTACCAGGCATTATATGGACTATGGTTGCTACTGCGGCAAAGGAGGTAGCGGGACACCGGTAGATGAGTTGGATAGGTGCTGCCAGACTCATGACGACTGCTATGGTGAAGCCGAAAAACTTCCTGCATGTAATTACATGATGAGTGGCCCCTACTACAACACCTATTCATATGAATGTAATGACGGCGAACTCACCTGCAAAGATAACAATGATGAGTGTAAAGCTTTTATCTGTAATTGTGACCGCACAGCAGCCATCTGCTTCGCCCGAGCCCCTTACAACGACGCGAACTGGAATATCGACACCAAGACACGT------TGC---------
>DQ085838.1_Tropidechis_carinatus
------------------------ATGTATCCTGCTCACCTTCTGGTCCTGTTG---------GCAGTTTGTGTCTCCCTCTTAGGAGCCGCCAGCATTCCTGCGCGGCCTCTCAACCTCTATCAGTTCGGCAACATGATTCAATGTGCCAACCATGGCAGGAGACCTACCAGGCATTATATGGACTATGGTTGCTACTGCGGCAAAGGAGGTAGCGGGACACCGGTAGATGAGTTGGATAGGTGCTGCCAGATTCATGACGACTGCTATGGTGAAGCCGAAAAACTTCCTGCATGTAATTACATGATGAGTGGCCCCTACTACAACACCTATTCATATGAATGTAATGACGGCGAACTCACCTGCAAAGATAACAATGATGAGTGTAAAGCTTTTATCTGTAATTGTGACCGCACAGCAGCCATCTGCTTCGCCCGAACCCCTTACAACGACGCGAACTGGAATATCAACACCAAGACACGT------TGC---------
>DQ085839.1_Tropidechis_carinatus
------------------------ATGTATCCTGCTCACCTTCTGGTCCTGTTG---------GCAGTTTGTGTCTCCCTCTTAGGAGCCGCCAGCATTCCTGCGCGGCCTCTCAACCTCTATCAGTTCGGCAACATGATTCAATGTGCCAACCATGGCAGGAGACCTACCAGGCATTATATGGACTATGGTTGCTACTGCGGCAAAGGAGGTAGCGGGACACCGGTAGATGAGTTGGATAGGTGCTGCCAGACTCATGACGACTGCTATGGTGAAGCCGAAAAACTTCCTGCATGTAATTACATGATGAGTGGCCCCTACTACAACACCTATTCATATGAATGTAATGACGGCGAACTCACCTGCAAAGATAACAATGATGAGTGTAAAGCTTTTATCTGTAATTGTGACCGCACAGCAGCCATCTGCTTCGCCCGAACCCCTTACAACGACGCGAACTGGAATATCAACACCAAGACAAGT------TGC---------
>DQ085840.1_Tropidechis_carinatus
------------------------ATGTATCCTGCTCACCTTCTGGTCCTGTTG---------GCAGTTTGTGTCTCCCTCTTAGGAGCCGCCAGCATTCCTGCGCGGCCTCTCAACCTCTATCAGTTCGGCAACATGATTCAATGTGCCAACCATGGCAGGAGACCTACTTGGCATTATATGGACTATGGTTGCTACTGCGGCAAAGGAGGTAGCGGGACACCGGTAGATGAGTTGGATAGGTGCTGCCAGACTCATGACGACTGCTATGGTGAAGCCGAAAAACTTCCTGCATGTAATTACATGATGAGTGGCCCCTACTACAACACCTATTCATATGAATGTAATGACGGCGAACTCACCTGCAAAGATAACAATGATGAGTGTAAAGCTTTTATCTGTAATTGTGACCGCACAGCAGCCATCTGCTTCGCCCGAACCCCTTACAACGACGCGAACTGGAATATCAACACCAAGACAAGT------TGC---------
>DQ085841.1_Tropidechis_carinatus
------------------------ATGTATCCTGCTCACCTTCTGGTCCTGTTG---------GCAGTTTGTGTCTCCCTCTTAGGAGCCGCCAGCATTCCTGCGCGGCCTCTCAACCTCTATCAGTTCGGCAACATGATTCAATGTGCCAACCATGGCAGGAGACCTACTTGGCATTATATGGACTATGGTTGCTACTGCGGCAAAGGAGGTAGCGGGACACCGGTAGATGAGTTGGATAGGTGCTGCCAGATTCATGACGACTGCTATGGTGAAGCCGAAAAACTTCCTGCATGTAATTACATGATGAGTGGCCCCTACTACAACACCTATTCATATGAATGTAATGAAGGCGAACTCACCTGCAAAGATAACAATGATGAGTGTAAAGCTTTTATCTGTAATTGTGACCGCACAGCAGCCATCTGCTTCGCCCGAACCCCTTACAACGACGCGAACTGGAATATCGACACCAAGACACGT------TGC---------
>DQ917534.1_Demansia_vestigiata
------------------------ATGTATCCTGCTCGCCTTCTGGTTCTGTTG---------GCCGTTTGTGTCTCCCTCTTAGGAGCCGCCAAGATTCCTCCTCAGCCTCTCAACCTCTATCAGTTCAAGAACATGATTCAATGTGCCAACCGTAACAGTCGAAATTGGATGGCTTATGCGCACTACGGTTGCTACTGCGGCAAAGGAGGTAGCGGGACACCGGTAGATGAGACGGATAAGTGCTGCCAGACTCACGACTACTGCTATGATAAAGCCAAACAACATCCTGCGTGTAATTACTTCCTGAGTGGGCCCTCCGTAAACACCTATTCATACACATGTAAGGACGGTGAACTCACCTGCAAAGATGTCAAGGATAAGTGTAGAGCCTTTATTTGTAATTGTGACCGCACAGCAGCCATGTGTTTAGCCAAAGCCCCTTACAACACCAAGAACTTCATGATCCTCGACAAGTCACGT------TGCCAA------
>DQ917535.1_Demansia_vestigiata
------------------------ATGTATCCTGCTCGCCTTCTGGTTCTGTTG---------GCC------------------GGAGCCGCCAAGATTCCTCCTCAGCCTCTCAACCTCTATCAGTTCAAGAACATGATTCAATGTGCCAACCGTAACAGTCGAAATTGGATGGCTTATGCGCACTACGGTTGCTACTGCGGCAAAGGAGGTAGCGGGACACCGGTAGATGAGACGGATAAGTGCTGCCAGACTCACGACTACTGCTATGATAAAGCCAAACAACATCCTGCGTGTAATTACTTCCTGAGTGGGCCCTCCGTAAACACCTATTCATACACATGTAAGGACGGTGAACTCACCTGCAAAGATGTCAAGGATAAGTGTAGAGCCTTTATTTGTAATTGTGACCGCACAGCAGCCATGTGTTTAGCCAAAGCCCCTTACAACACCAAGAACTTCATGATCCTCGACAAGTCACGT------TGCCAA------
>DQ917536.1_Demansia_vestigiata
------------------------ATGTATCCTGCTCGCCTTCTGGTTCTGTTG---------GCCGTTTGTGTCTCCCTCTTAGGAGCCGCCAAGATTCCTCCTCAGCCTCTCAACCTCTATCAGTTCAAGAACATGATTCAATGTGCCAACCGTAACAGTCGAAATTGGATGGCTTATGCGCACTACGGTTGCTACTGCGGCAAAGGAGGTAGCGGGACACCGGTAGATGGGACGGATAAGTGCTGCCAGACTCACGACTACTGCTATGATAAAGCCAAACAACATCCTGCGTGTAATTACTTCCTGAGTGGGCCCTCCGTAAACACCTATTCATACACATGTAAGGACGGTGAACTCACCTGCAAAGATGTCAAGGATAAGTGTAGAGCCTTTATTTGTAATTGTGACCGCACAGCAGCCATGTGTTTAGCCAAAGCCCCTTACAACACCAAGAACTTCATGATCCTCGACAAGTCACGT------TGCCAA------
>EF164993.1_Hoplocephalus_stephensii
------------------------ATGTATCCTGCTCACCTTCTGGTCCTGTTG---------GCAGTTTGTGTCTCCCTCTTAGGAGCCTCCAACATTCCTCCGCAGCCTCTCAACCTCTATCAGTTCAAGAACATGATTCCATGTGCCAACCATGGCAGAAGACCTACTTGGCATTATATGGACTACGGTTGCTACTGCAGCTCAGGAGGTAGCGGGACACCGGTAGATGAGTTGGATAGGTGCTGCAAAACACATGATGACTGCTATGGTGAAGCCGAAAATCTTCCTGCATGTAATTACGTGATGAGTGGCTCCTACTACAACATCTATAAATACGAATGTAATGAAGGCGAACTCACCTGCAAAGCGGACAACGATGAGTGTAAAGCTTTTATCTGTAATTGTGACCGCACAGCAGCCATCTGTTTCGCCGGAGCCCCTTACAACCAGGAGAAGTTCATGATCTCCAGCAAGACACAT------TGCCAA------
>EF164994.1_Hoplocephalus_stephensii
------------------------ATGTATCCTGCTCACCTTCTGGTCCTGTTG---------GCAGTTTGTGTCTCCCTCTTAGGAGCCTCCAACATTCCTCCGCGGCCTCTCAACCTCATGCAATTCAGCAACATGATTCAATGTGCCAACCGTGGCAGTCGACCTACTTGGCATTATATAGACTACGGTTGCTACTGCGGCAAAGGAGGCAGCGGGACACCGGTAGATGAGTTGGATAGGTGCTGCAAAACACATGATGACTGCTATGGTGAAGCCGAAAATCTTCCTGCATGTAATTACGTGATGAGTGGCTCCTACTACAACATCTATAAATACGAATGTAATGAAGGCGAACTCACCTGCAAAGCGGACAACGATGAGTGTAAAGCTTTTATCTGTAATTGTGACCGCACAGCAGCCATCTGCTTCGCCGGAGCCCCTTACAACCAGGAGAAGTTCATGATCTCCAGCAAGACACAT------TGCCAA------
>EF164995.1_Hoplocephalus_stephensii
------------------------ATGTATCCTGCTCACCTTCTGGTCCTGTTG---------GCAGTTTGTGTCTCCCTCTTAGGAGCCTCCAACATTCCTCCGCAGCCTCTCAACCTCTATCAGTTCAAGAACATGATTCAATGTGCCAACCGTGGCAGTCGAAGTTGGTGGGCTTATGCGCACTACGGTTGCTACTGCGGCAAAGGAGGTAGCGGGACACCGGTAGATGAGTTGGATAGGTGCTGCAAAACACATGATGACTGCTATGGTGAAGCCGAAAATCTTCCTGCATGTAATTACGTGATGAGTGGCTCCTACTACAACATCTATAAATACGAATGTAATGAAGGCGAACTCACCTGCAAAGCGGACAACGATGAGTGTAAAGCTTTTATCTGTAATTGTGACCGCACAGCAGCCATCTGCTTCGCCGGAGCCCCTTACAACCAGGAGAAGTTCATGATCTCCAGCAAGACACAT------TGCCAA------
>AB531117.1_Pseudechis_rossignolii
------------------------ATGTCTCCTGCTCACCTTCTGGTCCTGTTG---------GCAGTTTGTGTCTCCCTCTCAGGAGCCGCCAGCATTCCTCCGCAGCCTCTCAACCTCTATCAGTTCAAGGAGATGATTGAATGTGCCAACAAGGGCACTATAAGTGGGCTGGCTTATGCGGGATACGGTTGCTACTGCGGCAATGGAGGTCGTGGGACACCTGTAGATGAGTTGGATAGGTGCTGCAAAGCACATGACGACTGCTATGGTGAAGCCGAAAAACTTCCTGCATGTAATTATGTGATGAGTGGCCCCTGCTACAACACCTATTCATATGACTGTGTTGAACACCAACTCACCTGCAAAGGAGACAATGATGAGTGTAAAGCCTTTATTTGTAATTGTGACCGTGCAGCAGCCAAGTGCTTTGCCAAAGCCCCTTACAACAACGCGAACTGGAAT---GACACCAAGACACGT------TGTCAA------
>AB734033.1_Protobothrops_elegans
------------------------ATGAATCCTACTCACCTCCTGGTCCTGGCA---------GCAGTTTGTGTCTCCTTTTTGGCCGCCTCGCAA---TCTGTCCTGCCTCGCAACCTGTTACAATTCAGCAACATGATCAAATGTGCGATCCCCGGCAGTAAACCCGTGCTGGATTATGCGAACTACGGTTGCTACTGTGGCTTCGGAGGCAGTGGGACACCTGTGGACAAACTGGACAGGTGCTGTCAGACCCATGACCAGTGCTACTCTCAAGCCAAGAAGCATCCTGCATGCAGGTTCCTCCTGGACAATCCGTACACCAAGACCTACTCCTACACCTGTTCTGGAGGCATCCTCACCTGCAAAGACGACAAAGATGAGTGCGCAGCCTTTATTTGCAACTGCGACCGCTCGGCCGCCATCTGCTTCGCCGGGGCCCCTTACAACAAGGAGTACAAGAAATTGAATGCCAGCAAGTAT------TGCAAA------
>GAGZ01000027.1_Acanthophis_wellsi
ATGCGGTTGCCCTCACGTGAAAACCTGTATCCTGCTCACCTTCTGGTCCTGTTG---------GCAGTTTGTGTCTCCCTCTTAGGAGCCGCCAGCATTCCTGTGCCATCTCTCAACTTCGAACAATTCGGCAACATGATTCAATGTACCATCCCCTGCGAAGAATCTTGCTTGGGTTATATGGACTACGGTTGCTACTGCGGCCCAGGAGGTAGCGGGACACCGATGGATGAGTTGGATAGGTGCTGCCAGACTCATGACAACTGCTATGCTGAAGCCGGAAAACTTCCTGCATGTAAGGCCATGCTGAGTGAGCTGTACAACGACACCTATTCATACAGCTGTATTGAACGCCAACTCACCTGCAACGATAACAACGATGAGTGTAAAGCCTTTATCTGTAATTGTGACCGCACAGCAGCCAACTGCTTCGCCGGAGCCCCTTATAACGACTTGAACTACAATATCGACACCACTGAACAT------TGCCAA------
>GAHA01000030.1_Brachyurophis_roperi
------------------------ATGTATCCTGCTAACCTTATGATCCTGTTG---------GCAGTTTGTGTCTCCCTCTTAGGAGCCTCCGACATTCCTCCGATGCCTCTCAACCTCCTACAATTCGGCAACATGATTAACTGTGCCAACCGTGACAGTCGACCTTTGTTGGATTATGCGGACTACGGTTGCTACTGCGGCAAAGGAGGTAGTGGGACACCGGTAGATGACTTGGATAGGTGCTGCCAGTCACATGACTACTGCTATGATGAAGCCAAAATACTTCCTACATGTAATTACATGCTGAGTGACCCCTACTACAACTCCTATTCATACGAATGTAATGAAGGCGAACTCACCTGCAAAGATGACAACGATGGGTGTGGAGCTTTTATTTGTAATTGTGACCGCACAGCAGCCATCTGCTTCGCCAGAGCCTATTACAACGATGCCAACTGGGATATCAACATCACTGCACGT------TGCCAA------
>GAHA01000029.1_Brachyurophis_roperi
------------------------ATGTATCCTGCTCACCTTCTGGTCTTGTTG---------GCAGTTTGTGTCTCCCTCTTAGGAGCCTCCGACGTTCCTCCGATGCCTCTCAACCTCCTACAATTCGGCAACATGATTAACTGTGCCAACCGTGGCCGTCGACCTGCTAGGCATTATAGGGACTACGGTTGCTACTGCGGCAAAGGAGGTAGTGGGACACCGGTAGATGACTTGGATAGGTGCTGCCAGTCACATGACTACTGCTATGATGAAGCCGAAATACTTCCTACATGTAATTACATGCTGAGTGGCCCCTACTACAACTCCTATTCATACGAATGTAATGAAGGCGAAGTCACCTGCACAGATGACAACGATGAGTGTGAAGCCTTTATTTGTAATTGTGACCGCACGGCAGCCATCTGCTTCGCCAGAGCGTATTACAACAAGACGAACTGGAATATCGACATCGCTGCACGT------TGCCAA------
>GAHC01000016.1_Denisonia_devisi
------------------------ATGTATCCTGTTCACCTTCTGGTTCTGTTG---------GCAGTTTGTGTCTCCCTCTTAGGAGCCGTCAGCATTCCTCCGCGGCCTCTGAACCTCTTTCAGTTCAAGGACATGATTGAATGTGCCAACCATGGCAGTCGAGGTGCATTGGATTATGCGGACTACGGTTGCTACTGCGGCAAAGGAGGTAGCGGGACACCGGTAGATGAGTTGGATAGGTGCTGCCAAACACATGATGACTGCTATGGTGAAGCCGAAAAACTTCCTGCATGTAATTACATGTTGAGTGGCCCCTACTACAACACCTTTAAATACGACTGTGTTGAACACCAACTCACCTGCAAAGATGACAAGGATGAGTGTAGAGCCTTTATTTGTAATTGTGACCGCACAGCAGCCATCTGCTTCGCCGGAGCCCCTTACAACAACACGAACTACAATATCGACACCAAGACACAT------TGCCAA------
>GAHG01000027.1_Hoplocephalus_bungaroides
------------------------ATGTATCCTGCTCACCTTCTGGTCCTGTTG---------GCAGTTTGTGTCTCCCTCTTAGGAGCCTCCAACATTCCTCCGCGGCCTCTCAACCTCTATCAGTTCAAGAACATGATTCAATGTGCCAACCGTGGCAGTCGAACTTGGTGGGCTTATGCGCACTACGGTTGCTACTGCGGCAAAGGAGGCAGCGGGACACCCGTAGATGAGTTGGATAGGTGCTGCAAAACACATGACGACTGCTATGGTGAAGCCGAAAATCTTCCTGCATGTAATTACGTGATGAGTGGCTCCTACTACAACATCTATAAATACAAATGTAATGAAGGCGAACTCACCTGCCAAGCGGACAACGATGAGTGTAAAGCCTTTATCTGTAATTGTGACCGCACAGCAGCCATCTGCTTCGCCGGAGCCCCTTACAACCAGGAGAAGTTCATGATCTCCAGCAAGACACAT------TGCCAA------
>GAHH01000069.1_Pseudonaja_modesta
------------------------ATGAATCCTGCTCACCTTCTGGTCCTGTTG---------GGAGTTTGTGTCTCCCTCTTAGGAGCCGCCAGAATTCCTCCGCTGCCTCTCAGCCTCGTAGAATTCAGAAGCTTGATTAAATGTGCCAACCATAACAGTCGAAATGTGTACGATTATGTGGACTACGGTTGCTACTGTGGCAAAGGAGGTAGCGGGACACCGGTAGACGAGTTGGACAGGTGCTGCCAGGCTCATGACTACTGCTATGATGATGCCGAAAAACTTCCTGCATGTAATTACTGGTTCAGTGGCGCCTACTACAACTCCTATTCATACAAATGTAATGAAGGCGAAATCACCTGCACAGATGACAACGATGAGTGTCAAGCCTTTATTTGTAATTGCGACCGCACAGCAGCCATCTGTTTCGCCAGAGCCCCTTATGACAAGGACAACTGGAATATCAACACCGAGACAGAT------TGC---------
>GAHH01000068.1_Pseudonaja_modesta
------------------------ATGCATCCTGCTCACCTTCTGGTCCTGTTG---------GGAGTTTGTGTCTCCCTCTTAGGAGCCGCCAGAATTCCTCCGCTGCCTCTCGACCTCATAGATTTCTCCAACCTGATTACATGTGCTAACCGTGGCAGTCGAAGTTGGTTGGATTATGCGCACTACGGTTGCTTCTGCGGCTCAGGAGGTAGCGGGACACCGGTAGACGACTTGGATAGGTGCTGCCAGGTTCATGACAACTGTTATGGTGACGCCGAAAAACTTCCTGCATGTAATTACCAGTTCAGTAGCGCCTACTGGAACCCCTATTCATACAAATGTAATGAAGGCGAAATCACCTGCACAGATGACAAGGATGAGTGTAAAGCCTTTATTTGTAATTGCGACCGCACAGCAGCCATCTGTTTCGCCAGAGCCACTTACAAGGACGAAAACTTCATGATCTCCACCAAGAAAATAATATTTGCCAATGATATT
>GAHH01000067.1_Pseudonaja_modesta
------------------------ATGCATCCTGCTCACCTTCTGGTCCTGTTG---------GGAGTTTGTGTCTCCCTCTTAGGAGCCGCCAGAATTCCTCCGCTGCCTCTCGACCTCATAGATTTCTCCAACCTGATTACATGTGCTAACCGTGGCAGTCGAAGTTGGTTGGATTATGCGCACTACGGTTGCTTCTGCGGCTCAGGAGGTAGCGGGACACCGGTAGACGACTTGGATAGGTGCTGCCAGGTTCATGACAACTGTTATGGTGACGCCGAAAAACTTCCTGCATGTAATTACCAGTTCAGTAGCGCCTACTGGAACCCCTATTCATACAAATGTAATGAAGGCGAAATCACCTGCACAGATGACAACGATGAGTGTAAAGCCTTTATTTGTAATTGCGACCGCACAGCAGCCATCTGTTTCGCCAGAGCCACTTACAAGGACGAAAACTTCATGATCTCCACCAAGAAAAATAATATTTGCCAA------
>GAHH01000066.1_Pseudonaja_modesta
------------------------ATGCATCCTGCTCACCTTCTGGTCCTGTTG---------GGAGTTTGTGTCTCCCTCTTAGGAGCCGCCAGAATTCCTCCGCTGCCTCTCGACCTCATAGATTTCTCCAACCTGATTACATGTGCTAACCGTGGCAGTCGAAGTTGGTTGGATTATGCGCACTACGGTTGCTTCTGCGGCTCAGGAGGTAGCGGGACACCGGTAGACGACTTGGATAGGTGCTGCCAGGTTCATGACAACTGTTATGGTGACGCCGAAAAACTTCCTGCATGTAATTACCAGTTCAGTAGCGCCTACTGGAACCCCTATTCATACAAATGTAATGAAGGCGAAATCACCTGCACAGATGACAAGGATGAGTGTAAAGCCTTTATTTGTAATTGCGACCGCACAGCAGCCATCTGTTTCGCCAGAGCCACTTACAAGGACGAAAACTTCATGATCTCCACCAAGAAAAATAATATTTGCCAA------
>GAHH01000065.1_Pseudonaja_modesta
------------------------ATGCATCCTGCTCACCTTCTGGTCCTGTTG---------GGAGTTTGTGTCTCCCTCTTAGGAGCCGCCAGAATTCCTCCGCTGCCTCTCGACCTCATAGATTTCTCCAACCTGATTACATGTGCTAACCGTGGCAGTCGAAGTTGGTTGGATTATGCGCACTACGGTTGCTTCTGCGGCTCAGGAGGTAGCGGGACACCGGTAGACGACTTGGATAGGTGCTGCCAGGTTCATGACAACTGTTATGGTGACGCCGAAAAACTTCCTGCATGTAATTACCAGTTCAGTAGCCCCTACTGGAACCCCTATTCATACAAATGTAATGAAGGCGAAATCACCTGCACAGATGACAAGGATGAGTGTAAAGCCTTTATTTGTAATTGCGACCGCACAGCAGCCATCTGTTTCGCCAGAGCCACTTACAAGGACGAAAACTTCATGATCTCCACCAAGAAAATAATATTTGCCAATGATATT
>GAHI01000030.1_Suta_fasciata
------------------------ATGTATCCTGCTCACCTTCTGGTCCTGTTG---------GCAGTTTGTGTCTCCCTCTTAGGAGCCTCTGACATTCCTCAGCCGTCTTTCGACTTCGAACAATTCAGCAACATGATTCAATGTACCATCCCCTGCGAAGAATCTTGCTCGGGTTATATGGACTACGGTTGCTACTGCGGTCCAGGAGGTAGCGGGACACCGGTAGACGACTTGGATAGGTGCTGCCAGACTCATGACAACTGCTATGCTGAAGCTGGAAAACTTCCTGCATGTAAGGCCATGCTGAGTGAGTCCGACAACGACAGCTATTCATACAGCTGTATTGAAGGCCAACTCACCTGCAACGATGACAACGATGAGTGTAAAGCCTTTATTTGTAATTGTGACCGCACAGCAGTCAACTGCTTCGCCAGAGCCCCTTACAACGACTCGAACTACGATATCGGCACCACTGAACAT------TGCAAA------
>GAEP01002008.1_Micrurus_fulvius
---------------------------------------ATGCTGATCTTCTTGTGGTGTGGTGCAGTTTGTGTCTCCCTCTTAGGAGCCTCCACCATTCCTCCCCTGCCTCGCAACCTCTTACAATTCAGAAACATGATTATATGTACCATCCCTGGCAGTAGACCTTTGTTGGATTATGCGGACTACGGTTGCTACTGCGGCTTCGGAGGTAGCGGGACACCGGTAGACCAGTTGGATAGGTGCTGCCAGACTCATGACCTCTGTTATTCTCAAGCCAAGAAACATCCTGCATGTAAGTCCCTCCTGGACAGCCCCTACATCAAGACCTATTCATACACCTGTTCTGGAGGCAACCTCACCTGCAAAGGCGACAACGATGAGTGTGGAGCTTTTGTCTGTAATTGTGACCGCTCGGCAGCCATCTGCTTCGCCGGAGCCCCTTACAACGACCAGAACAAGGGAATCGACATCACTGAACAT------TGTAAA------
>KJ477086.1_Micropechis_ikaheca
------------------------ATGTATCCTGCTCACCTTCTGGTCCTGTTG---------GCAGTTTGTGTCTCCCTCTTAGGAGCCTCCAGCACTCCTCCGCTGCCTCTCAACCTCCTTCAGTTCAGAAAGATGATTAAATGTACCATCCCTGGCATTGAACCTTTGTTGGCTTTTTCGAACTACGGTTGCTACTGCGGCAAAGGAGGTAGCGGGACACCGGTAGATGAGTTGGATAGGTGCTGCCAGACTCATGACTACTGCTATGATAAAGCCAAAATACATCCTGAATGTCGTGGCATTCTGAGTGGCCCCTCCTTCAACACCTATGCATACGACTGTACTGATGGCAAACTCACCTGCAACGATCAAAAGGATAAGTGTAAACTCTTTATTTGTAATTGTGACCGCACAGCAGCCATGTGTTTCGCCAAGGCCCCTTACAAGGAGGAGAACAACCGTATCGACGCTAGTCAT---------TGCAAA------
>KJ477087.1_Micropechis_ikaheca
------------------------ATGTATCCTGCTCACCTTCTGGTCCTGTTG---------GCAGTTTGTGTCTCCCTCTTAGGAGCCTCCAGCACTCCTCCGCTGCCTCTCAATCTCTATCAGTTCAGAAACATGATTATATGTACCATCCCTGACCGTGAACCTTTGTTGGCTTTTTCGAACTACGGTTGCTACTGCGGCAAAGGAGGTAGCGGGACACCGGTAGATGAGTTGGATAGGTGCTGCCAGACTCATGACAACTGCTATGGTGAAGCCGAAAAACTTCCTGAATGTAAGGGCATTCTGAGTCGCCCCTACGTCAACACCTATGCATACGACTGTACTAAAGGCAAAATCACCTGCAACGATCAAAAGGATAAGTGTAAACTCTTTATTTGTAATTGTGACCGCACAGCAGCCATGTGTTTCGCCAAGGCCCGTTACATCGAGGCGAACAACCATATCGACCCTAAACGT---------TGCAAA------
>KJ477088.1_Micropechis_ikaheca
------------------------ATGTATCCTGCTCACCTTCTGGTCCTTTTG---------GCAGTTTGTGTCTCCCTCTTAGGAGCCTCCAGCATTCCTCCGCTGCCTCTCAACCTCCTTCAGTTCAGAAACATGATTAAATGTACCATCCCTGGCCGTGAACCTTTGTTGGCTTTTTCGAACTACGGTTGCTACTGCGGCAAAGGAGGTAGCGGGACACCGGTAGATGAGTTGGATAGGTGCTGCCAGACTCATGACTACTGCTATGATGAAGCCAAAAAACATCCTGAATGTAGTGGCATTCTGAGTGGCCCCTCCTTCAACACCTATTCATATGACTGTGCTAAAGGCAAAATCACCTGCAACGATCACAAGAAAAAGTGTAAACTCTTTATTTGTAATTGTGACCGCACAGCAGCCATGTGTTTCGCCAAGGCCCCTTACATCGAGGCAAACAACCGTATCGACGCTAGTAAT---------TGCAAA------
>KJ477089.1_Micropechis_ikaheca
------------------------ATGTATCCTCCTCACCTTCTGGTCCTGTTG---------GCAGTTTGTGTCTCCCTCTTAGGAGCCTCCAGCACTCCTCCGCTGCCTCTCAACCTCATACAATTCAGAAAGATGATTAAATGTACCATCCCTGGCATTGAACCTTTGTTGGCTTTTTCGAACTACGGTTGCTACTGCGGCAAAGGAGGTAGCGGGACACCGGTAGATGAGTTGGATAGGTGCTGCCAGACTCATGACTACTGCTATGATGAAGCCAAAAAACATCCTGAATGTAGTGGCATTCTGAGTGGCCCCTCCTTCAACACCTATTCATATGACTGTGCTAAAGGCAAAATCACCTGCAACGATCACAAGAAAAAGTGTAAACTCTTTATTTGTAATTGTGACCGCACAGCAGCCATGTGTTTCGCCAAGGCCCCTTACATCGAGGCAAACAACCGTATCGACGCTAGTAAT---------TGCAAA------
>KJ477090.1_Micropechis_ikaheca
------------------------ATGTATCCTGCTCACCTTCTGGTCCTGTTG---------GCAGTTTGTGTCTCCCTCTTAGGAGCCTCCAGCACTCCTCCGCTGCCTCTCAACCTCCTTCAGTTCAGAAAGATGATTAAATGTACCATCCCTGGCATTGAACCTTTGTTGGCTTTTTCGAACTACGGTTGCTACTGCGGCAAAGGAGGTAGCGGGACACCGGTAGATGAGTTGGATAGGTGCTGCCAGACTCATGACTACTGCTATGATAAAGCCAAAATACATCCTGAATGTCGTGGCATTCTGAGTGGCCCCTCCTTCAACACCTATGCATACGACTGTACTGATGGCAAACTCACCTGCAACGATCAAAAGGATAAGTGTAAACTCTTTATTTGTAATTGTGACTGCACAGCAGCCATGTGTTTCGCCAAGGCCCCTTACAAGGAGGAGAACAACCGTATCGACGCTAGTAAT---------TGCAAA------
>KJ477091.1_Micropechis_ikaheca
------------------------ATGTATCCTGCTCACCTTCTGGTCCTGTTG---------GCAGTTTGTGTCTCCCTCTTAGGAGCCTCCAGCACTCCTCCGCTGCCTCTCAACCTCCTTCAGTTCAGAAAGATGATTAAATGTACCATCCCTGGCATTGAACCTTTGTTGGCTTTTTCGAACTACGGTTGCTACTGCGGCAAAGGAGGTAGCGGGACACCGGTAGATGAGTTGGATAGGTGCTGCCAGACTCATGACTACTGCTATGATAAAGCCAAAATACATCCTGAATGTCGTGGCATTCTGAGTGGCCCCTCCTTCAACACCTATGCATACGACTGTACTGATGGCAAACTCACCTGCAACGATCAAAAGGATAAGTGTAAACTCTTTATTTGTAATTGTGACCGCACAGCAGCCATGTGTTTCGCCAAGGCCCCTTACAAGGAGGAGAACAACCGTATCGACGCTAGTAAT---------TGCAAA------
>KJ477092.1_Micropechis_ikaheca
------------------------ATGTATCCTGCTCACCTTCTGGTCCTGTTG---------GCAGTTTGTGTCTCCCTCTTAGGAGCCTCCAGCATTCCTCCGCTGCCTCTCAACCTCCTTCAGTTCAGAAACATGATTAAATGTACCATCCCTGGCATTGAACCTTTGTTGGCTTTTTCGAACTACGGTTGCTACTGCGGCAAAGGAGGTAGCGGGACACCGGTGGATGATTTGGATAAGTGCTGCCAGACTCATGACTACTGCTATGATGAAGCCAAAAAACATCCTGAATGTCGTGGCATTCTGAGTGGCCCCTCCGTCAACACCTATTCATACGACTGTACTAATGGCAAACTCACCTGCAACGATCACAAGAAAAAGTGTAAACTCTTTATTTGTAATTGTGACCGCACAGCAGCCATGTGTTTCGCCAAGGCCCCTTACATCGAGGCAAACAACCGTATCAACCCTAATCGT---------TGCAAA------
>KJ477093.1_Micropechis_ikaheca
------------------------ATGTATCCTGCTCACCTTCTGGTCCTGTTG---------GCAGTTTGTGTCTCCCTCTTAGGAGCCTCCAGCACTCCTCCGCTGCCTCTCAATCTCTATCAGTTCAGAAACATGATTATATGTACCATCCCTGACCGTGAACCTTTGTTGGCTTTTTCGAACTACGGTTGCTACTGCGGCAAAGGAGGTAGCGGGACACCGGTAGATGAGTTGGATAGGTGCTGCCAGACTCATGACAACTGCTATGGTGAAGCCGAAAAACTTCCTGAATGTCAGGGCATTCTGAGTGGCCCCTACATCAACACCTATTCATACGACTGTACTAAAGGCAAACTCACCTGCAACGATCAAGAGGATAAGTGTAAACTCTTTATTTGTAATTGTGACCGCACAGCAGCCATGTGTTTCGCCAAGGCCCCTTACAAGGAGGAGAACAACCGTATCGACCCTAATCGT---------TGCAAA------
>KJ477094.1_Micropechis_ikaheca
------------------------ATGTATCCTGCTCACCTTCTGGTCCTGTTG---------GCAGTTTGTGTCTCCCTCTTAGGAGCCTCCAGCATTCCTCCGCTGCCTCTCAACCTCTATCAGTTCAGAAAGATGATTAAATGTACCATCCCTGGCCGTGAACCTTTGTTGGCTTTTTCGAACTACGGTTGCTACTGCGGCAAAGGAGGTAGCGGGACACCGGTAGATGAGTTGGATAGGTGCTGCCAGACTCATGACAACTGCTATGGTGAAGCCGAAAAACTTCCTGAATGTAAGGGCATTATGAGTGGCCCCTACGTCAACACCTATTCATACGACTGTACTGATGGCAAACTCACCTGCAATGATCAAAAGGATAAGTGTAAACTCTTTATTTGTAATTGTGACCGCACAGCAGCCATGTGTTTCGCCAAGGCCCCTTACATCGACGCGAACAACCGTATCAACCCTAATCGT---------TGCAAA------
>KJ477096.1_Micropechis_ikaheca
------------------------ATGTATCCTGCTCACCTTCTGGTCCTGTTG---------GCAGTTTGTGTCTCCCTCTTAGGAGCCTCCAGCACTCCTCCGCTGCCTCTCAATCTCTATCAGTTCAGAAACATGATTATATGTACCATCCCTGACCGTGAACCTTTGTTGGCTTTTTCGAACTACGGTTGCTACTGCGGCAAAGGAGGTAGCGGGACACCGGTAGATGAGTTGGATAGGTGCTGCCAGACTCATGACAACTGCTATGGTGAAGCCGAAAAACTTCCTGAATGTCAGGGCATTCTGAGTGGCCCCTACATCAACACCTATTCATACAACTGTACTAAAGGCAAACTCACCTGCAACGATCAAGAGGATAAGTGTAAACTCTTTATTTGTAATTGTGACCGCACAGCAGCCATGTGTTTCGCCAAGGCCCCTTACAAGGAGGAGAACAACCGTATCGACCCTAATCGT---------TGCAAA------
>KJ477097.1_Micropechis_ikaheca
------------------------ATGTATCCTGCTCACCTTCTGGTCCTGTTG---------GCAGTTTGTGTCTCCCTCTTAGGAGCCTCCAGCATTCCTCCGCTGCCTCTCAACCTCTATCAGTTCAGAAAGATGATTAAATGTACCATCCCTGGCCGTGAACCTTTGTTGGCTTTTTCGAACTACGGTTGCTACTGCGGCAAAGGAGGTAGCGGGACACCGGTAGATGAGTTGGATAGGTGCTGCCAGACTCATGACAACTGCTATGGTGAAGCCGAAAAACTTCCTGAATGTAAGGGCATTATGAGTGGCCCCTACCTCAACACCTATTCATACGACTGTACTGATGGCAAACTCACCTGCAATGATCAAAAGGATAAGTGTAAACTCTTTATTTGTAATTGTGACCGCACAGCAGCCATGTGTTTCGCCAAGGCCCCTTACATCGACGCGAACAACCGTATCAACCCTAATCGT---------TGCAAA------
>GBEW01001320.1_Micrurus_fulvius
---------------------------------------ATGCTGATCTTCTTGTGGTGTGGTGCAGTTTGTGTCTCCCTCTTAGGAGCCTCCACCATTCCTCCCCTGCCTCGCAACCTCTTACAATTCAGAAACATGATTATATGTACCATCCCTGGCAGTAGACCTTTGTTGGATTATGCGGACTACGGTTGCTACTGCGGCTTCGGAGGTAGCGGGACACCGGTAGACCAGTTGGATAGGTGCTGCCAGACTCATGACCTCTGTTATTCTCAAGCCAAGAAACATCCTGCATGTAAGTCCCTCCTGGACAGCCCCTACATCAAGACCTATTCATACACCTGTTCTGGAGGCAACCTCACCTGCAAAGGCGACAACGATGAGTGTGGAGCTTTTGTCTGTAATTGTGACCGCTCGGCAGCCATCTGCTTCGCCGGAGCCCCTTACAACGACCAGAACAAGGGAATCGACATCACTGAACAT------TGTAAA------
>GDBF01000052.1_Micrurus_fulvius
---------------------------------------ATGCTGATCTTCTTGTGGTGTGGTGCAGTTTGTGTCTCCCTCTTAGGAGCCTCCACCATTCCTCCCCTGCCTCGCAACCTCTTACAATTCAGAAACATGATTATATGTACCATCCCTGGCAGTAGACCTTTGTTGGATTATGCGGACTACGGTTGCTACTGCGGCTTCGGAGGTAGCGGGACACCGGTAGACCAGTTGGATAGGTGCTGCCAGACTCATGACCTCTGTTATTCTCAAGCCAAGAAACATCCTGCATGTAAGTCCCTCCTGGACAGCCCCTACATCAAGACCTATTCATACACCTGTTCTGGAGGCAACCTCACCTGCAAAGGCGACAACGATGAGTGTGGAGCTTTTGTCTGTAATTGTGACCGCTCGGCAGCCATCTGCTTCGCCGGAGCCCCTTACAACGACCAGAACAAGGGAATCGACATCACTGAACAT------TGTAAA------
>GDBH01000092.1_Micrurus_tener
---------------------------------------ATGCTGATCTTCTTGTGGTGTGGTGCAGTTTGTGTCTCCCTCTTAGGAGCCTCCAGCATTCCTCCCCTGCCTCGCAACCTCTTACAATTCAGAAACATGATTATATGTACCATCCCTGGCAGTAGACCTTTGTTGGATTATGCGGACTACGGTTGCTACTGCGGCTTCGGAGGTAGCGGGACACCGGTAGACCAGTTGGATAGGTGCTGCCAGACTCATGACCTCTGTTATTCTCAAGCCAAGAAACATCCTGCATGTAAGTCCCTCCTGGACAGCCCCTACATCAAGACCTATTCATACACCTGTTCTGGAGGCAACCTCACCTGCAAAGGCGACAACGATGAGTGTGGAGCTTTTGTCTGTAATTGTGACCGCTCGGCAGCCATCTGCTTCGCCGGAGCCCCTTACAACGAGCAGAACAAGGGACTCGACATCACTGAACAT------TGTAAA------
>XM_026694563.1_Notechis_scutatus
---------------------------------------CTCTTCCTGCTTTTG---------GCC------------------------------------------------------------------------------------------------------------------------------------------------------------------------------AGGTGCTGCCAGACTCATGACAACTGCTATGATGAAGCCGAAAAACTTCCTGCATGTAATTACTTGATGAGTGGCCCCTACTACAACATCTATTCATACGAATGTAATGAAGGCGAACTCACCTGCAAAGAGGACAACGATGAGTGTAGAGCCTTTATTTGTAATTGTGACCGCACAGCAGCCAAGTGCTTCGCCGGAGCCCCTTACAACAACGCGAACTGGAATATCGACACCAAGACACGT------TGC---------
>DQ508411.1_Bungarus_fasciatus
---------------------------------------------------------------------------------------------------------------------------------------ATGATTGAATGTACCATCCCCGGCAGTTTTCCTCTCTTGGATTATATGGACTACGGTTGCTACTGCGGCACCGGAGGTCGTGGAACACCGGTAGATGCGTTGGATAGGTGCTGCAAAGAACATGACGACTGCTATGCTCAAATCAAAGAAAATCCTAAATGTTCGTCCCTCCTAAACGTCCCATATGTCAAGCAATATTCATATACCTGTTCTGAAGGCAACCTCACCTGCAGTGCTGACAACGATGAGTGTGCAGCTTTTATCTGTAATTGTGACCGCACGGCAGCCCTCTGCTTCGCCGAAGTCCCTTACAAGAGGAGGAACTTCAGGATCGACTACAAGTCACGA------TGCCAA------
