# Supplementary material for: Contextual Constraints: Dynamic Evolution of Snake Venom Phospholipase A2
Source: Toxins (Basel). 2022 Jun 20;14(6):420. doi: 10.3390/toxins14060420 (PMC9231074; doi:10.3390/toxins14060420)
Supplement: Supplementary file 1 [file toxins-14-00420-s001.zip › File S2 Nucleotide dataset for non-pancreatic group I PLA2s.fas]

>GAGZ01000030.1_Acanthophis_wellsi
ATGTATCCTGCTCACCTTCTGGTCCTGTTGGCAGTTTGTGTCTCCCTCTTAGGAGCCTCCGACATTCCTCCGCAGCCTCTCAACCTCTATCAGTTCGGGGGAATGATTAAATGTGCCAACAAGGGCACTCGAAGTTGGTTGAGTTATGTGAACTACGGTTGCTACTGCGGCTGGGGAGGTAGCGGGAAACCGGTGGATGAGTTGGATAGGTGCTGCCAGATTCATGACAACTGCTATGCTGAAGCCGGAAAA---AAACGATGCAAACCCAAGTTGACGTTGTATAGTTGGAAATGTGCCAAGGATGTGCCCGTCTGCAATTCAAAATCGGTGTGTGGAAGTTTTGTGTGTGATTGTGACGCCGCAGCAGCCAAGTGCTTTGCCAAAGCCCCTTACAACAAGAACAACATCGGTATTGGTTCCAAGACACGTTGCCAA
>GAGZ01000028.1_Acanthophis_wellsi
ATGTATCCTGCTCACCTTCTGGTCCTGTTGGCAGTTTGTGTCTCCCTCTTAGGAGCCTCCGACATTCGTCCGCAGCCTCTCAACCTCCTTCAGTTCGGCTTCATGATTCGATGTGCCAACAAACGCAGACGACCTGTTTGGCATTATATGGACTACGGTTGCTACTGCGGCAAAGGAGGTAGCGGGACACCGGTGGATGCGTTGGATAGGTGCTGCAAAATACATGACGACTGCTATGCTGAAGCCGAAAAACGCTACGGATGCTACCCCTACTGGACGTTGTATAGTTGGAAATGTTACGGAAGTGGACCGTACTGCAATTCAAAAACGCAGTGTCAACGTTTTGTGTGTGCTTGTGACTCCAGAGCAGCCATCTGTTTCGCTCAAAACCCTTACAACAACGCGAACTGGAATATCAACACCAAGACACGTTGCCGA
>GAGZ01000026.1_Acanthophis_wellsi
ATGTATCCTGCTCACCTTCTGGTCCTGTTGGCAGTTTGTGTCTCCCTCTTAGGAGCCTCCGACATTCCTCCGCAGCCTCTCAGCCTCCTTCATTTCAAGAACATGATTAAATGTGCCAACAAGGGCACTCGAAGTTGGTTGCGTTATGTGAACTACGGTTGCTACTGCGGCTGGGGAGGTAGCGGGAAACCGGTGGATGAGTTGGACAGGTGCTGCAAAGCACATGACGACTGCTATGCTGAAGCCAGAAGA---AAACGATGCTTCCCCAAGTTGACGTTGTATAGTTGGAAATGTGCCAAGGATGTGCCCGTCTGCAATTCAAAAAGGAAGTGTAAAGGTTTTGTGTGTGATTGTGACGCCACAGCAGCCAAGTGCTTTGCCAAAGCCCCTTACAACAAGACCAACTTCCGTATCAACACCAAGACACGTTGCCAA
>GAGZ01000025.1_Acanthophis_wellsi
ATGTATCCTGCTCACCTTCTGGTCCTGTTGGCAGTTTGTGTCTCCCTCTTAGGAGCCTCCGACATTCCTCCGCAGCCTCTCAGCCTCCTTCATTTCAAGAACATGATTAAATGTGCCAACAAGGGCACTCGAAGTTGGTTGCGTTATGTGAACTACGGTTGCTACTGCGGCTGGGGAGGTAGCGGGAAACCGGTGGATGAGTTGGACAGGTGCTGCAAAGCACATGACGACTGCTATGCTGAAGCCAGAAGA---AAACGATGCTTCCCCAAGTTGACGTTGTATAGTTGGAAATGTAGCAGCCATGTGCCCGTCTGCAATTCAAAAAGGAAGTGTAAAGGTTTTGTGTGTGATTGTGACGCCACAGCAGCCAAGTGCTTTGCCAAAGCCCCTTACAACAAGACCAACTTCCGTATCAACACCAAGAAACGTTGCCAA
>GAGZ01000024.1_Acanthophis_wellsi
ATGTATCCTGCTCACCTTCTGGTCCTGTTGGCAGTTTGTGTCTCCCTCTTAGGAGCCGCCAGAATTCCTCCTCTGCCTCTCAACCTCGCACAATTCGGCAAAATGATTGAATGTGCCAACAAGGGCAGTCGACCTTCTTTGGATTATATGAACTACGGTTGCTACTGTGGCACAGAAGATCGCGGGACACCGGTGGATGAGTTGGATAGGTGCTGCAAAATACATGACGACTGCTATGCTGAAGCCGAAAAA---CATGGATGCTTCCCCAAGATGACGTCGTATAGTTGGAAATGTGCCAACGATGTACCCGTCTGCAATTCAAAAACGCAGTGTCAACATTTTGTGTGTTATTGTGACCTCTGGGCAACCAAGTGCTTTTCCCAAGAAACTTACAACAAGAACAACTTCGGTATCGACACCAAGACACGTTGCAAA
>AY561154.1_Aipysurus_eydouxii
ATGTATCCTGCTCACCTTCTGGTCCTCTTGGCAGTTTGTGTCTCCCTCTTAGGAGCCTCTGACATTCCTCCTCTGCCTCTGAACCTCTATCAGTTCGACAACATGATTCAATGTGCCAACAAGCGCAAAAGAGCTACTTGGCATTATATGGACTACGGTTGCTACTGCGGCTGGGGAGGTAGCGGGACACCGGTAGATGCGTTGGATAGGTGCTGCAAAGTACATGACGACTGCTATGGTGTAGCCGAAAAT---AACGGATGCTCCCCCAAGTGGACGTTGTATAGTTGGCAATGTACTGAAAATGTACCCACCTGCGATTCAGAATCGGGGTGTGCACTTACTGTGTGTGCTTGTGACGCCACAGCAGCCAAGTGCTTTGCCAAAGCCCCTTACAACAACACGAACTACAATATCGACACC---AGTAATTGCCAA
>AY561155.1_Aipysurus_eydouxii
ATGTATCCTGCTCACCTTCTGGTCCTCTTGGCAGTTTGTGTCTCCCTCTTAGGAGCCTCTGACATTCCTCCTCTGCCTCTGAACCTCTATCAGTTCGACAACATGATTCAATGTGCCAACAAGCGCAAAAGAGCTACTTGGCATTATATGGACTACGGTTGCTACTGCGGCTGGGGAGGTAGCGGGACACCGGTAGATGCGTTGGATAGGTGCTGCAAAGTACGTGACGACTGCTATGGTGTAGCCGAAGAT---AACGGATGCTCCCCCAAGTGGACGTTGTATAGTTGGCAATGTACTGAAAATGTACCCACCTGCGATTCAGAATCGGGGTGTGCACTTACTGTGTGTGCTTGTGACGTCACAGCAGCCAAGTGCTTTGCCAAAGCCCCTTACAACAACACGAACTACAATATCGACACC---AGTAATTGCCAA
>AY561156.1_Aipysurus_eydouxii
ATGTATCCTGCTCACCTTCTGGTCCTCTTGGCAGTTTGTGTCTCCCTCTTAGGAGCCTCTGACATTCCTCCTCTGCCTCTGAACCTCTATCAGTTCGACAACATGATTCAATGTGCCAACAAGCGCAAAAGAGCTACTTGGCATTATATGGACTACGGTTGCTACTGCGGCTGGGGAGGTAGCGGGACACCGGTAGATGCGTTGGATAGGTGCTGCAAAGTACATGACGACTGCTATGGTGTAGCCGAAAAT---AACGGATGCTCCCCCAAGTGGACGTTGTATAGTTGGCAATGTACTGAAAATGTACCCACCTGCGATTCAGAATCGGGGTGTGCACTTACTGTGTGTGCTTGTGACGCCACAGCAGCCAAGTACTTTGCCAAAGCCCCTTACAACAACACGAACTACAATATCGACACC---AGTAATTGCCAA
>AY561157.1_Aipysurus_eydouxii
ATGTATCCTGCTCACCTTCTGGTCCTCTTGGCAGTTTGTGTCTCCCTCTTAGGAGCCTCTGACATTCCTCCTCTGCCTCTGAACCTCTATCAGTTCGACAACATGATTCAATGTGCCAACAAGCGCAAAAGAGCTACTTGGCATTATATGGACTACGGTTGCTACTGCGGCTGGGGAGGTAGCGGGACACCGGTAGATGCGTTGGATAGGTGCTGCAAAGTACATGACGACTGCTATGGTGTAGCCGAAAAT---AACGGATGCTCCCCCAAGTGGACGTTGTATAGTTGGCAATGTACTGAAAATGTACCCACCTGCGATTCAGAATCGGGGTGTGCACTTACTGTGTGTGCTTGTGACGCCACAGCAGCTAAGTGCTTTGCCAAAGCCCCTTACAACAACACGAACTACAATATCGACACC---AGTAATTGCCAA
>AY561158.1_Aipysurus_eydouxii
ATGTATCCTGCTCACCTTCTGGTCCTCTTGGCAGTTTGTGTCTCCCTCTTAGGAGCCTCTGACATTCCTCCTCTGCCTCTGAACCTCTATCAGTTCGACAACATGATTCAATGTGCCAACAAGGGCAAAAGAGCTACTTGGCATTATATGGACTACGGTTGCTACTGCGGCTCGGGAGGTAGCGGGACACCGGTAGATGCGTTGGATAGGTGCTGCAAAGTACATGACGACTGCTATGGTGTAGCCGAAGAT---AACGGATGCTACCCCAAGTGGACGTTGTATAGTTGGCAATGTACTGAAAATGTACCCACCTGCGATTCAGAATCGGGGTGTGCACTTACTGTGTGTGCTTGTGACGCCACAGCAGCCAAGTGCTTTGCCAAAGCCCCTTACAACAACACGAACTACAATATCGACACC---GGTAATTGCCAA
>AY561159.1_Aipysurus_eydouxii
ATGTATCCTGCTCACCTTCTGGTCCTCTTGGCAGTTTGTGTCTCCCTCTTAGGAGCCTCTGACATTCCTCCTCTGCCTCTGAACCTCTATCAGTTCGACAACATGATTCAATGTGCCAACAAGCGCAAAAGAGCTACTTGGCATTATATGGACTACGGTTGCTACTGCGGCTGGGGAGGTAGCGGGACACCGGTAGATGCGTTGGATAGGTGCTGCAAAGTACATGACGACTGCTATGGTGTAGCCGAAGAT---AACGGATGCTCCCCCAAGTGGACGTTGTATAGTTGGCAATGTACTGAAAATGTACCCACCTGCGATTCAGAATCGGGGTGTGCACTTACTGTGTGTGCTTGTGACGCCACAGCAGCCAAGTGCTTTGCCAAAGCCCCTTACAACAACACGAACTACAATATCGACACC---AGTAATTGCCAA
>AY561160.1_Aipysurus_eydouxii
ATGTATCCTGCTCACCTTCTGGTCCTCTTGGCAGTTTGTGTCTCCCTCTTAGGAGCCTCTGACATTCCTCCTCTGCCTCTGAACCTCTATCAGTTCGACAACATGATTCAATGTGCCAACAAGGGCAAAAGAGCTACTTGGCATTATATGGACTACGGTTGCTACTGCGGCTCGGGAGGTAGCGGGACACCGGTAGATGCGTTGGATAGGTGCTGCAAAGTACATGACGACTGCTATGGTGTAGCCGAAGAT---AACGGATGCTACCCCAAGTGGACGTTGTATAGTTGGCAATGTACTGAAAATGTACCCACCTGCGATTCAGAATCGGGGTGTGCACTTACTGTGTGTGCTTGTGACGCCACAGCAGCCAAGTGCTTTGCCAAAGCCCCTTACAACAACACGAACTACAATATCGACACC---AGTAATTGCCAA
>AY561161.1_Aipysurus_eydouxii
ATGTATCCTGCTCACCTTCTGGTCCTCTTGGCAGTTTGTGTCTCCCTCTTAGGAGCCTCTGACATTCCTCCTCTGCCTCTGAACCTCTATCAGTTCGACAACATGATTCAATGTGCCAACAAGCGCAAAAGAGCTACTTGGCATTATATGGACTACGGTTGCTACTGCGGCTGGGGAGGTAGCGGGACACCGGTAGATGCGTTGGATAGGTGCTGCAAAGTACATGACGACTGCTATGGTGTAGCCGAAAAT---AACGGATGCTCCCCCAAGTGGACGTTGTATAGTTGGCAATGTACTGAAAATGTACCCACCTGCGATTCAGAATCGGGGTGTGCACTTACTGTGTGTGCTTGTGACGCCACAGCAGCCAAGTGCTTTGCCAAAGCCCCTTACAACAACACGAACTACAATACCGACACC---AGTAATTGCCAA
>AY561162.1_Aipysurus_eydouxii
ATGTATCCTGCTCACCTTCTGGTCCTCTTGGCAGTTTGTGTCTCCCTCTTAGGAGCCTCTGACATTCCTCCTCTGCCTCTGAACCTCTATCAGTTCGACAACATGATTCAATGTGCCAACAAGGGCAAAAGAGCTACTTGGCATTATATGGACTACGGTTGCTACTGCGGCTCGGGAGGTAGCGGGACACCGGTAGATGCGTTGGATAGGTGCTGTAAAGTACATGACGACTGCTATGGTGTAGCCGAAGAT---AACGGATGCTACCCCAAGTGGACGTTGTATAGTTGGCAATGTACTGAAAATGTACCCACCTGCGATTCAGAATCGGGGTGTGCACTTACTGTGTGTGCTTGTGACGCCACAGCAGCCAAGTGCTTTGCCAAAGCCCCTTACAACAACACGAACTACAATATCGACACC---AGTAATTGCCAA
>AY561163.1_Aipysurus_eydouxii
ATGTATCCTGCTCACCTTCTGGTCCTCTTGGCAGTTTGTGTCTCCCTCTTAGGAGCCTCTGACATTCCTCCTCTGCCTCTGAACCTCTATCAGTTCGACAACATGATTCAATGTGCCAACAAGCGCAAAAGAGCTACTTGGCATTATATGGACTACGGTTGCTACTGCGGCTGGGGAGGTAGCGGGACACCGGTAGATGCGTTGGATAGGTGCTGCAAAGTACATGACGACTGCTATGATGTAGCCGAAAAT---AACGGATGCTCCCCCAAGTGGACGTTGTATAGTTGGCAATGTACTGAAAATGTACCCACCTGCGATTCAGAATCGGGGTGTGCACTTACTGTGTGTGCTTGTGACGCCACAGCAGCCAAGTGCTTTGCCAAAGCCCCTTACAACAACACGAACTACAATATCGACACC---AGTAATTGCCAA
>AY561164.1_Aipysurus_eydouxii
ATGTATCCTGCTCACCTTCTGGTCCTCTTGGCAGTTTGTGTCTCCCTCTTAGGAGCCTCTGACATTCCTCCTCTGCCTCTGAACCTCTATCAGTTCGACAACATGATTCAATGTGCCAACAAGCGCAAAAGAGCTACTTGGCATTATATGGACTACGGTTGCTACTGCGGCTGGGGAGGTAGCGGGACACCGGTAGATGCGTTGGATAGGTACTGCAAAGTACATGACGACTGCTGTGGTGTAGCCGAAAAT---AACGGATGCTCCCCCAAGTGGACGTTGTATAGTTGGCAATGTACTGAAAATGTACCCACCTGCGATTCAGAATCGGGGTGTGCACTTACTGTGTGTGCTTGTGACGCCACAGCAGCCAAGTGCTTTGCCAAAGCCCCTTACAACAACACGAACTACAATATCGACACC---AGTAATTGCCAA
>AY561165.1_Aipysurus_eydouxii
ATGTATCCTGCTCACCTTCTGGTCCTCTTGGCAGTTTGTGTCTCCCTCTTAGGAGCCTCTGACATTCCTCCTCTGCCTCTGAACCTCTATCAGTTCGACAACATGATTCAATGTGCCAACAAGCGCAAAAGAGCTACTTGGCATTATATGGACTACGGTTGCTACTGCGGCTGGGGAGGTAGCGGGACGCCGGTAGATGCGTTGGATAGGTGCTGCAAAGTACATGACGACTGCTATGGTGTAGCCGAAAAT---AACGGATGCTCCCCCAAGTGGACGTTGTATAGTTGGCAATGTACTGAAAATGTACCCACCTGCGATTCAGAATCGGGGTGTGCACTTACTGTGTGTGCTTGTGACGCCACAGCAGCCAAGTGCTTTGCCAAAGCCCCTTACAACAACACGAACTACAATATCGACACC---AGTAATTGCCAA
>AY561166.1_Aipysurus_eydouxii
ATGTATCCTGCTCACCTTCTGGTCCTCTTGGCAGTTTGTGTCTCCCTCTTAGGAGCCTCTGACATTCCTCCTCTGCCTCTGAACCTCTATCAGTTCGACAACATGATTCAATGTGCCAACAAGGGCAAAAGAGCTACTTGGCATTATATGGACTACGGTTGCTACTGCGGCTCGGGAGGTAGCGGGACACCGGTAGATGCGTTGGATAGGTGCTGCAAAGTACATGACGACTGCTATGGTGTAGCCGAAAAT---AACGGATGCTCCCCCAAGTGGACGTTGTATAGTTGGCAATGTACTGAAAATGTACCCACCTGCGATTCAGAATCGGGGTGTGCACTTACTGTGTGTGCTTGTGACGCCACAGCAGCCAAGTGCTTTGCCAAAGCCCCTTACAACAACACGAACTACAATATCGACACC---AGTAATTGCCAA
>AY561167.1_Aipysurus_eydouxii
ATGTATCCTGCTCACCTTCTGGTCCTCTTGGCAGTTTGTGTCTCCCTCTTAGGAGCCTCTGACATTCCTCCTCTGCCTCTGAACCTCTATCAGTTCGACAACATGATTCAATGTGCCAACAAGCGCAAAAGAGCTACTTGGCATTATATGGACTACGGTTGCTACTGCGGCTGGGGAGGTAGCGGGACACCGGTAGATGCGTTGGATAGGTGCTGCAAAGCACATGACGACTGCTATGGTGTAGCCGAAGAT---AACGGATGCTCCCCCAAGTGGACGTTGTATAGTTGGCAATGTACTGAAAATGTACCCACCTGCGATTCAGAATCGGGGTGTGCACTTACTGTGTGTGCTTGTGACGCCACAGCAGCCAAGTGCTTTGCCAAAGCCCCTTACAACAACACGAACTACAATATCGACACC---AGTAATTGCCAA
>AY561168.1_Aipysurus_eydouxii
ATGTATCCTGCTCACCTTCTGGTCCTCTTGGCAGTTTGTGTCTCCCTCTTAGGAGCCTCTGACATTCCTCCTCTGCCTCTGAACCTCTATCAGTTCGACAACATGATTCAATGTGCCAACAAGCGCAAAAGAGCTACTTGGCATTATATGGACTACGGTTGCTACTGCGGCTGGGGAGGTAGCGGGACACCGGTAGATGCGTTGGATAGGTGCTGCAAAGTACATGACGACTGCCATGGTGTAGCCGAAAAT---AACGGATGCTCCCCCAAGTGGACGTTGTATAGTTGGCAATGTACTGAAAATGTACCCACCTGCGATTCAGAATCGGGGTGTGCACTTACTGTGTGTGCTTGTGACGCCACAGCAGCCAAGTGCTTTGCCAAAGCCCCTTACAACAACACGAACTACAATATCGACACC---AGTAATTGCCAA
>AY561169.1_Aipysurus_eydouxii
ATGTATCCTGCTCACCTTCTGGTCCTCTTGGCAGTTTGTGTCTCCCTCTTAGGAGCCTCTGACATTCCTCCTCTGCCTCTGAACCTCTATCAGTTCGACAACATGATTCAATGTGCCAACAAGCGCAAAAGAGCTACTTGGCATTATATGGACTACGGTTGCTACTGCGGCTGGGGAGGTAGCGGGACACCGGTAGATGCGTTGGATAGGTGCTGCAAAGTACATGACGACTGCTATGGTGTAGCCGAAGAT---AACGGATGCTCCCCCAAGTGGACGTTGTATAGTTGGCAATGTACTGAAAATGTACCCACCTGCGATTCAGAATCGGGGTGTGCACTTACTGTGTGTGCTTGTGACGCCACAGCAGCCAAGTGCTTTGCCAAAGCCCCTTACAACAACACGAACTACAATATCGACACC---AGTAATTGCCAA
>EU003105.1_Austrelaps_labialis
ATGTATGCTGCTCACCTTCTGGTCCTGTTGGTAGTTTGTGTCTCCCTCTTAGGAGCTGCCAGCATTCCTCCGCAGCCTCTCAACCTCGTACAATTCAGCTACTTGATTCAATGTGCCAACCATGGCAGTCGAGCTACTTGGCATTATACGGACTACGGTTGCTACTGCGGCTCAGGAGGTAGCGGGACACCCGTGGATGAGTTGGATAGGTGCTGCCAGACTCATGACAACTGCTATGCTGAAGCCGAAAAA---AAAGGATGCTACCCCAAGATATCGGCGTATGATTACTACTGTGGCGAAAATGGACCCTACTGCAATATCAAAAAGGAGTGTCAACGTTTTGTGTGTGATTGTGACGTCGAAGCAGCCTTCTGCTTTGCCAGAGCCCCTTACAACGACGCGAACTGGAATATCGACACCAAGACACGTTGTCAA
>EU003106.1_Austrelaps_labialis
ATGTATCCTGCTCACCTTCTGGTCCTGTTGGCAGTTTGTGTCTCCCTCTTAGGAGCCTCCGACATGCCTCCGCAGCCTCTCAACCTCGTACAATTCAGCAACATGATTCAATGTGCCAACCATGGCAGGAGACCTACCTCGAATTATATGGACTATGGTTGCTACTGCGGCAAAGGGGGTAGCGGGACACCGGTAGATGAGTTGGATAGGTGCTGCAAAATACATGACGACTGCTATGGTGAAGCCGAAAAAAGCCGGAAGTGCGCCCCCTACTGGACGTGGTATACTTGGAAATGTGGCAGCGATGGACCACAGTGCGATTCAGAAACGGGCTGTCAACGTTTTGTGTGTGATTGTGACGCCACAGCAGCCAAGTGCTTTGCCAAAGCCCCTTACAACAAGGAGAACTACAATATCGAGACACAT------TGCCAA
>EU003107.1_Austrelaps_labialis
ATGTATCCTGCTCACCTTCTGGTCCTGTTGGCAGTTTGTGTCTCCCTCTTAGGAGCCTCCGACATGCCTCCGCAGCCTCTCAACCTCGTACAATTCAGCAACATGATTCAATGTGCCAACCATGGCAGGAGACCTATCTCGAATTATATGGACTATGGTTGCTACTGCGGCAAAGGAGGTAGCGGGACACCGGTAGATGAGTTGGATAGGTGCTGCAAAATACATGACGACTGCTATGGTGAAGCCGAAAAAAGCCAGAAGTGCGCCCCCTACTGGACGTGGTATACTTGGAAATGTGGCAGCGATGGACCACAGTGCGATTCAGAAACGGGGTGTCAACGTTTTGTGTGTGATTGTGACGCCACAGCAGCCAAGTGCTTTGCCAAAGCCCCTTACAACAAGGAGAACTACAATATCGAGACACAT------TGCCAA
>EU003108.1_Austrelaps_labialis
ATGTATCCTGCTCACCTTCTGGTCCTGTTGGCAGTTTGTGTCTCCCTCTTAGGAGCCTCCGACATGCCTCCGCAGCCTCTCAACCTCGTACAATTCAGCAACATGATTCAATGTGCCAACCATGGCAGGAGACCTACCTCGAATTATATGGACTATGGTTGCTACTGCGGCAAAGGGGGTAGCGGGACACCGGTAGATGAGTTGGATAGGTGCTGCAAAATACATGACGACTGCTATGGTGAAGCCGAAAAAAGCCAGAAGTGCTCCCCCTACTGGACGTGGTATACTTGGAAATGTGGCAGCGATGGACCACAGTGCGATTCAGAAACGGGGTGTCAACGTTTTGTGTGTGATTGTGACGCCACAGCAGCCAAGTGCTTTGCCAAAGCCCCTTACAACAAGGAGAACTACAATATCGAGACACGT------TGCCAA
>EU003109.1_Austrelaps_labialis
ATGTATCCTGTTCACCTTCTGGTCCTGTTGGCAGTTTGTTTCTCCCTCTTAGGAGCCTCCGACATTCCTCCGCAGCCTCTCAACCTCTATCAGTTCAGCAACATGATTCAATGTGCCAACCATGGCAGGAGACCTACCAAGCATTATATGGACTATGGTTGCTACTGCGGCAAAGGAGGTAGCGGGACACCGGTAGATGAATTGGATAGGTGCTGCAAAACACATGACGACTGCTACGGTGAAGCCGAAAAAAGCCAGAATTGCGCCCCCTACTGGACGTGGTATACTTGGAAATGTGGCAGCGATGGACCACAGTGCGATTCAGAAACGGGGTGTCAACGTTCTGTGTGTGAATGTGATGCCATAGCAGCCAAGTGCTTTGCCAAAGCCCCTTACAACGACGCAAACTGGGATATCGACACCAAGACACGTTGCCAA
>AF184127.1_Austrelaps_superbus
ATGTATCCTGCTCACCTTCTGGTCCTGTTGGCAGTTTGTGTCTCCCTCTTAGGAGCCTCCGACATGCCTCCGCAGCCTCTCAACCTCGTACAATTCAGCAACATGATTCAATGTGCCAACCATGGCAGGAGACCTACCTCGAATTATATGGACTATGGTTGCTACTGCGGCAAAGGGGGTAGCGGGACACCGGTAGATGAGTTGGATAGGTGCTGCAAAATACATGACGACTGCTATGGTGAAGCCGAAAAAAGCCAGAAGTGCGCCCCCTACTGGACGTGGTATACTTGGAAATGTGGCAGCGATGGACCACAGTGCGATTCAGAGACGGGGAGTCGACGTTTTGTGTGTGGTTATGACGCCACAGCAGCCAAGTGCTTTGCCAAAGCCCCTTACAACAAGGAGAACTACAATATCGAGACACGT------TGCCAA
>AF184128.1_Austrelaps_superbus
ATGTATCCTGCTCACCTTCTGGTCCTGTTGGCAGTTTGTGTCTCCCTCTTAGGAGCCTCCGACATTCCTCCGCAGCCTCTCAACCTCGTACAATTCAGCAGCATGATTCAATGTGCCAACCATGGCAGGAGACCTACCTCGAATTATATGGACTATGGTTGCTACTGCGGCAAAGGGGGTAGCGGGACACCGGTAGATGAGTTGGATAGGTGCTGCAAAATACATGACGACTGCTATGGTGAAGCCGAAAAAAGCCAGAAATGCGCCCCCTACTGGACGTGGTATACTTGGAAATGTGGCAGCGATGGACCACAGTGCGATTCAAAAACGGGGTGTCAACGTTTTGTGTGTGATTGTGACGCCACAGCAGCCAAGTGCTTTGCCAAAGCCCCTTACAACAAGGAGAACTACAATATA------AAGACACGTTGCCAA
>EF599324.1_Austrelaps_superbus
ATGTATCCTGCTCACCTTCTGGTCCTGTTGGCAGTTTGTGTCTCCCTCTTAGGAGCCGCCAGCATTCCTCCGCAGCCTCTCAACCTCGTACAATTCAGCTACTTGATTCAATGTGCCAACCATGGCAGTCGAGCTACTTGGCATTATACGGACTACGGTTGCTACTGCGGCTCAGGAGGTACCGGGACACCCGTGGATGAATTGGATAGGTGCTGCCAGACTCATGACAACTGCTATGCTGAAGCCGAAAAA---AAAGGATGCTACCCCAAGATGTCGGCGTATGATTACTACTGTGGCGAAAATGGACCCTACTGCAATATCAAAAAGGAGTGTCAACGTTTTGTGTGTGATTGTGACGTTGAAGCAGCCAAGTGCTTTGCCAGAGCCCCTTACAACGACGCGAACTGGAATATCGACACCAAGAAACGTTGTCAA
>EF599325.1_Austrelaps_superbus
ATGTATCCTGCTCACCTTCTGATCCTGTTGGCAGTTTGTGTCTCCCTCTTAGGAGCTGCCAGCATTCCTCCGCAGCCTCTCAACCTCGTACAATTCAGCTACTTGATTCAATGTGCCAACCATGGCAGTCGAGCTACTTGGCATTATACGGACTACGGTTGCTACTGCGGCTCAGGAGGTAGCGGGACACCCGTGGATGAGTTGGATAGGTGCTGCCAGACTCATGACAACTGCTATGGTGAAGCCGAAAAA---AAAGGATGCTACCCCAAGATGTTGGCGTATGATTACTACTGTGGCGGCGATGGACCCTACTGCAATATCAAAAAGGAGTGTCAACGTTTTGTGTGTGATTGTGACGTCGAAGCAGCCAAGTGCTTTGCCAGAGCCCCTTACAACGACGCGAACTGGAATATCGACACCAAGAAACGTTGTCAA
>EF599326.1_Austrelaps_superbus
ATGTATCCTGCTCACCTTCTGGTCCTGTTGGCAGTTTGTGTCTCCCTCTTAGGAGCCTCCGACATTCCTCCGCAGCCTCTCAACCTCTATCAGTTCAGCAACATGATTCAATGTGCCAACCATGGCAGGAGACCTACCAAGCATTATATGGACTATAGTTGCTACTGCGGCAAAGGAGGTAGCGGGACACCGGTAGATGAATTGGATAGGTGCTGCAAAATACATGACGACTGCTATGGTGAAGCCGAAAAAAGCCAGAAGTGCGCCCCCTACTGGACGTGGTATACTTGGAAATGTGGCAGCGATGGACCACAGTGCGATTCAGAAACGGGGTGTCAACATTCTGTGTGTGAATGTGATGCCATAGCAGCCAAGTGCTTTGCCAAAGCCCCTTACAACGACGCAAACTGGGATATCGACACCGAGACACGTTGCCAA
>AF184130.1_Austrelaps_superbus
ATGTATCCTGCTCACCTTCTGGTCCTGTTGGCAGTTTGTGTCTCCCTCTTAGGAGCCTCCGACATTCCTCCGCAGCCTCTCAACCTCTATCAGTTCAGCAACATGATTCAATGTGCCAACCATGGCAGGAGACCTACCAAGCATTATATGGACTATGGTTGCTACTGCGGCAAAGGAGGTAGCGGGACACCGGTAGATGAATTGGATAGGTGCTGCAAAATACATGACGACTGCTATGGTGAAGCCGAAAAAAGCCAGAATTGCGCCCCCTACTGGACGTGGTATACTTGGAAATGTGGCAGCGATGGACCACAGTGCGATTCAGAAACGGGGTGTCAACGTTCTGTGTGTGAATGTGATGCCATAGCAGCCAAGTGCTTTGCCAAAGCCCCTTACAACGACGCGAACTGGGATATCGACACCGAGACACGTTGCCAA
>AF184131.1_Austrelaps_superbus
ATGTATCCTGCTCACCTTCTGGTCCTGTTGGCAGTTTGTGTCTCCCTCTTAGGAGCCTCCGACATTCCTCCGCAGCCTCTCAACCTCTATCAGTTCAGCAACATGATTCAATGTGCCAACCGTGGCAGGAGACCTACCAAGCATTATATGGACTATGGTTGCTACTGCGGCAAAGGAGGTAGCGGGACACCGGTAGATGAATTGGATAGGTGCTGCAAAGTACATGACGACTGCTATGGTGAAGCCGAAAAAAGCCAGAATTGCGCCCCCTACTGGACGTGGTATACTTGGAAATGTGGCAGCGATGGACCACAGTGCGATTCAGAAACGGGGTGTCAACGTTCTGTGTGTGAATGTGATGCCATAGCAGCCAAGTGCTTTGCCAAAGCCCCTTACAACGACGCGAACTGGGATATCGACACCGAGACACGTTGCCAA
>AF184132.1_Austrelaps_superbus
ATGTATCCTGCTCACCTTCTGGTCCTGTTGGCAGTTTGTGTCTCCCTCTTAGGAGCCTCCGACATGCCTCCGCAGCCTCTCAACCTCGTACAATTCAGCAACATGATTCAATGTGCCAACCATGGCAGGAGACCTACCTCGAATTATATGGACTATGGTTGCTACTGCGGCAAAGGGGGTAGCGGGACACCGGTAGATGCGTTGGATAGGTGCTGCAAAATACATGACGACTGCTATGGTGAAGCCGAAAAAAGCCAGAATTGCGCCCCCTATTGGACGTGGTATACTTGGAAATGTGGCAGCGATGGACCACAGTGCGATTCAGAAACGGGGTGTAAACGTATTGTGTGTGATTGTGACGTCGAAGCAGCCGACTGCTTCGCCGGAGCCCCTTACAACAACGCAAACTGGAATATCGACACCAAGAAACGTTGCCAA
>AF184133.1_Austrelaps_superbus
ATGTATCCTGCTCACCTTCTGGTCCTGTTGGCAGTTTGTGTCTCCCTCTTAGGAGCCTCCGACATTCCTCCGCAGCCTCTCAACCTCTATCAGTTCGGCAACATGATTCAATGTGCCAACCATGGCAGGAGACCTACCCAGCATTATACGGACTACGGTTGCTACTGCGGCAAAGGAGGTAGCGGGACACCGGTAGATGAGTTGGATAGGTGCTGCAAAACACATGACGACTGCTATACTGAAGCCGGAAAA---AAAGGATGCTACCCCAAGTTGACGTTGTATAGTTGGAAATGTGGCAGCGATGGACCACAGTGCGATTCAGAAACGGGGTGTCAACGTTTTGTGTGTGATTGTGATGCCACAGCAGCCAAGTGCTTTGCCAAAGCCCCTTACAACAAGGAGAACTACAATATAAAGACACCT------TGCCAA
>AF184134.1_Austrelaps_superbus
ATGTATCCTGCTCACCTTCTGGTCCTGTTGGCAGTTTGTGTCTCCCTCTTAGGAGCTGCCAGCATTCCTCCGCAGCCTCTCAACCTCGTACAATTCAGCTACTTGATTCAATGTGCCAACCATGGCAGTCGAGCTACTTGGCATTATACGGACTACGGTTGCTACTGCGGCAAAGGAGGTAGCGGGACACCGGTAGATGAGTTGGATAGGTGCTGCAAAACACATGACGACTGCTATACTGAAGCCGGAAAA---AAAGGATGCTACCCCAAGTTGACGTTGTATAGTTGGAAATGTACTGGAAAGGCACCCACCTGCAATTCAAAAACGGGGTGTAAACGTACTGTGTGTGATTGTGATGCCACAGCAGCCAAGTGCTTTGCCAAAGCCCCTTACAACAACAAGAACTACAATATCGACACCAAGAAACGTTGCCAA
>AF184135.1_Austrelaps_superbus
ATGTATCCTGTTCACCTTCTGGTCCTGTTGGCAGTTTGTGTCTCCCTCTTAGGCGCCTCCAACATTCCTCCGCAGCCTCTCAACCTCTATCAGTTCGGCAACATGATTCAATGTGCCAACCATGGCAGGAGACCTACCCAGCATTATACGGACTACGGTTGCTACTGCGGCAAAGGAGGTAGCGGGACACCGGTAGATGAGTTGGATAGGTGCTGCAAAACACATGACGACTGCTATACTGAAGCCGGAAAA---AAAGGATGCTACCCCAAGTTGACGTTGTATAGTTGGAAATGTACTGGAAAGGCACCCACCTGCAATTCAAAAACGGGGTGTAAACGTACTGTGTGTGATTGTGATGCCACAGCAGCCAAGTGCTTTGCCAAAGCCCCTTACAACAACAAGAACTACAATATCGACACCAAGAAACGTTGCCAA
>AF184136.1_Austrelaps_superbus
ATGTATCCTGCTCACCTTCTGGTCCTGTTGGCAGTCTGTGTCTCCCTCTTAGGAGCTGCCAGCATTCCTCCGCAGCCTCTCAACCTCGTACAATTCAGCTACTTGATTCAATGTGCCAACCATGGCAGTCGAGCTACTTGGCATTATACGGACTACGGTTGCTACTGCGGCAAAGGGGGTAGCGGGACACCGGTAGATGAGTTGGATAGGTGCTGCAAAATACATGACGACTGCTATGGTGAAGCCGAAAAA---AAAGGATGCTACCCCAAGATGTCGGCGTATGATTACTACTGTGGCGAAAATGGACCCTACTGCAATATCAAAAAGGAGTGTCAACGTTTTGTGTGTGATTGTGACGTTGAAGCAGCCAAGTGCTTTGCCAGAGCCCCTTACAACGACGCGAACTGGAATATCGACACCAAGAAACGTTGTCAA
>AF184137.1_Austrelaps_superbus
ATGTATCCTGCTCACCTTCTGGTCCTGTTGGCAGTTTGTGTCTCCCTCTTAGGAGCCGCCAGCATTCCTCCGCAGCCTCTCAACCTCGTACAATTCAGCTACTTGATTCAATGTGCCAACCATGGCAGTCGAGCTACTTGGCATTATACGGACTACGGTTGCTACTGCGGCTCAGGAGGTAGCGGGACACCCGTGGATGAGTTGGATAGGTGCTGCCAGACTCATGACAACTGCTATGCTGAAGCCGAAAAA---AAAGGATGCTACCCCAAGATGTCGGCGTATGATTACTACTGTGGCGAAAATGGACCCTACTGCAATATCAAAAAGGAGTGTCAACGTTTTGTGTGTGATTGTGACGTTGAAGCAGCCAAGTGCTTTGCCAGAGCCCCTTACAACGACGCGAACTGGAATATCGACACCAAGAAACGTTGTCAA
>AF184138.1_Austrelaps_superbus
ATGTATCCTGCTCACCTTCTGGTCCTGTTGGCAGTTTGTGTCTCCCTCTTAGGAGCCGCCAGCATTCCTCCGCAGCCTCTCAACCTCGTACAATTCAGCTACTTGATTCAATGTGCCAACCATGGCAGTCGAGCTACTTGGCATTATACGGACTACGGTTGCTACTGCGGCTCAGGAGGTAGCGGGACACCCGTGGATGAGTTGGATAGGTGCTGCCAGACTCATGACAACTGCTATGCTGAAGCCGAAAAA---AAAGGATGCTACCCCAAGATGTCGGCGTATGATTACTACTGTGGCGGCGATGGACCCTACTGCAATATCAAAAAGGAGTGTCAACGTTTTGTGTGTGATTGTGACGTCGAAGCAGCCAAGTGCTTTGCCAGAGCCCCTTACAACGACGCGAACTGGAATATCGACACCAAGAAACGTTGTCAA
>AF184139.1_Austrelaps_superbus
ATGTATCCTGCTCACCTTCTGGTCCTGTTGGCAGTTTGTGTCTCCCTCTTAGGAGCTGCCAGCATTCCTCCGCAGCCTCTCAACCTCGTACAATTCAGCTACTTGATTCAATGTGCCAACCATGGCAGTCGAGCTACTTGGCATTATACGGACTACGGTTGCTACTGCGGCTCAGGAGGTAGCGGGACACCCGTGGATGAGTTGGATAGGTGCTGCCAGACTCATGACAACTGCTATGGTGAAGCCGAAAAA---AAAGGATGCTACCCCAAGATGTTGGCGTATGATTACTACTGTGGCGGCGATGGACCCTACTGCAATATCAAAAAGGAGTGTCAACGTTTTGTGTGTGATTGTGACGTCGAAGCAGCCAAGTGCTTTGCCAGAGCCCCTTACAACGACGCGAACTGGAATATCGACACCAAGAAACGTTGTCAA
>AF184140.1_Austrelaps_superbus
ATGTATCCTGCTCACCTTCTGGTCCTGTTGGCAGTTTGTGTCTCCCTCTTAGGAGCTGCCAGCATTCCTCCGCAGCCTCTCAACCTCGTACAATTCAGCTACTTGATTCAATGTGCCAACCATGGCAGTCGAGCTACTTGGCATTATACGGACTACGGTTGCTACTGCGGCTCAGGAGGTAGCGGGACACCCGTGGATGAGTTGGATAGGTGCTGCCAGACTCATGACAACTGCTATGGTGAAGCCGAAAAA---AAAGGATGCTACCCCAAGATGTCGGCGTATGATTACTACTGTGGCGGCGATGGACCCTACTGCAATATTAGAAAGGAGTGTCAACGTTTTGTGTGTGATTGTGATGCCATAGCAGCCAAGTGCTTTGCCAGAGCCCCTTACAACGACGCGAACTGGGATATCGACACCGAGACACGTTGCCAA
>AF184141.1_Austrelaps_superbus
ATGTATCCTGCTCACCTTCTGGTCCTGTTGGCAGTTTGTGTCTCCCTCTTAGGAGCTGCCAGCATTCCTCCGCAGCCTCTCAACCTCGTACAATTCAGCTACTTGATTCAATGTGCCAACCATGGCAGTCGAGCTACTTGGCATTATACGGACTACGGTTGCTACTGCGGCTCAGGAGGTAGCGGGACACCCGTGGATGAGTTGGATAGGTGCTGCCAGACTCATGACAACTGCTATGGTGAAGCCGAAAAA---AAAGGATGCTACCCCAAGATGTTGGCGTATGATTACTACTGTGGCGGCGATGGACCCTACTGCGATATCAAAAAGGAGTGTCAACGTTTTGTGTGTGATTGTGACGTCGAAGCAGCCAAGTGCTTTGCCAAAGCCCCTTACGACAAGGAGAACTACAATATA------AAGACACGTTGCCAA
>AY178051.1_Austrelaps_superbus
ATGTATCCTGCTCACCTTCTGGTCCTGTTGGCAGTTTGTGTCTCCCTCTTAGGAGCCTCCGACATTCCTCCGCAGCCTCTCAACCTCGTACAATTCAGCAACATGATTCAATGTGCCAACCATGGCAGGAGACCTACCTCGAATTATATGGACTATGGTTGCTACTGCGGCAAAGGGGGTAGCGGGACACCGGTAGATGAGTTGGATAGGTGCTGCAAAATACATGACGACTGCTATGGTGAAGCCGAAAAAAGCCAGAAGTGCGCCCCCTACTGGACGTGGTATACTTGGAAATGTGGCAGCGATGGACCACAGTGCGATTCAAAAACGGGGTGTCAACGTTTTGTGTGTGATTGTGACGCCACAGCAGCCAAGTGCTTTGCCAAAGCCCCTTACAACAAGGAGAACTACAATATA------AAGACACGTTGCCAA
>GAHA01000028.1_Brachyurophis_roperi
ATGTATCCTGCTCACCTTCTGGTCTTGTTGGCAGTTTGTGTCTCCCTCTTAGGAGCCTCCGACGTTCCTCCGATGCCTCTCAACCTCCTACAATTCGGCAACATGATTAACTGTGCCAACCGTGGCCGTCGACCTGCTAGGCATTATAGGGACTACGGTTGCTACTGCGGCAAAGGAGGTAGTGGGACACCGGTAGATGACTTGGATAGGTGCTGCAAAACACATGACGACTGCTATGGTGAAGCCGAAAAATATCCTTCATGTAAGCCCTACTACAACTCCTATTCATACAAATGTAATGGAGGCGAAGTCACCTGCGATGACAACGATGAGTGTAGAGCCTTTATTTGTAATTGTGACCGCACGGCAGCCATCTGCTTCGCCAGAGCCTATTACAACGAGGAGAACTGGGATATCGACACCGCTGCACGTTGCCAA
>AY455755.1_Bungarus_caeruleus
------------------------CTGGTAGCGGTTTGTGTCTCCCTCTTAGGAGCCGCCAACATTCCTCCCCAGCCTCTCAACCTGAAACAATTCAAGAACATGATTCAATGTGCC------GGCACTAGAACCTGGACATCATACATCGGCTACGGTTGCTACTGCGGCTACGGAGGTAGTGGGACACCGGTAGATGAGTTGGATAGGTGCTGCTATACTCATGACCACTGCTATAATAAAGCTGCAAATATTCCTGGATGCAACCCCCTCATAAAAACATATTCCTATACATGTACTAAACCAAATATCACCTGCGATACGAGCGACAGTTGTGCACGTTTTATCTGTGATTGTGACCGCACGGCAGCCATCTGCTTCGCGAGTGCACCATACAACATCAACAATATTATGATTAGCGCATCTACTTCTTGCCAA
>AY455756.1_Bungarus_caeruleus
------------------------CTGGTAGCGGTTTGTGTCTCCCTCTTAGGAGCCGCCAACATTCCTCCCCAGCCTCTCAACCTGCAACAATTCAAGAACATGATTCAATGTGCC------GGCACTAGAACCTGGACAGCATACATCAACTACGGTTGCTACTGCGGCAAAGGAGGTAGTGGGACACCGGTAGATAAGTTGGATAGGTGCTGCTATACTCATGACCACTGCTATAATCAAGCTGACTCAATTCCTGGATGCAACCCCAACATAAAAACATATTCCTATACATGTACTCAACCTAATATCACCTGCCGTACGGCAGACGCTTGTGCAAAATTTCTTTGTGATTGTGACCGCACGGCAGCCATCTGCTTCGCGAGTGCACCATACAACATCAACAATATTATGATTAGCGCATCTAATTCTTGCCAA
>AY455754.1_Bungarus_caeruleus
------------------------CTGGTAGCGGTTTGTGTCTCCCTCTTAGGAGCCGCCAACATTCCTCCCCAGCCTCTCAACCTGTATCAACTCATGAACATGATTCAATGTGCC------AACACTAGAACCTGGCCATCATACACTAACTACGGTTGCTACTGCGGCAAAGGAGGTAGTGGGACACCGGTAGATGACTTGGATAGGTGCTGCTATACTCATGACCACTGCTATAATGATGCTAAAAACATTGATGGATGCAACCCCGTCACCAAAACATATTCCTATACATGTACTGAACCCACTATCACTTGCGATTCGAAGGACAAATGTGCACGTTTTGTCTGTGATTGTGACCGCACGGCAGCCATCTGCTTCGCGAAGGCACCATACAACACGAGCAATGTCATGATTAGAAGCACTAATTCTTGCCAA
>AF297663.1_Bungarus_caeruleus
ATGTATCCTGCTCACCTTCTGGTCCTGGTAGCGGTTTGTGTCTCCCTCTTAGGAGCCGCCAACATTCCTCCCCAGCCTCTCAACCTCATACAATTCAAAAACATGATTCAATGTGCC------GGCACTAGACCTTGGACAGCCTATGTGAACTACGGTTGCTACTGCGGCAAAGGAGGTAGCGGGACACCGGTAGATGAGTTGGATAGGTGCTGCTATACTCACGACAACTGCTATAACGAAGCTGAAAAAATTCCTGGTTGCAATCCCAATATTAAGACCTATTCATATACCTGTACTGAGCCCAATCTCACCTGCGATACCGCAGATACTTGTGCCCGTTTCCTATGTGATTGTGACCGCACGGCAGCCATCTGCTTCGCTTCAGCACCTTACAACTCAAATAACGTAATGATTAGCTCCAGCACAAATTGCCAA
>AY081146.1_Bungarus_caeruleus
ATGTATCCTGCTCACCTTCTGATCCTGTCAGCAGTTTGTGTCTCCCTCTTAGGAGCCGCCAACATTCCTCCCCATCCTCTCAACCTGATAAACTTCATGAACATGATTCGATATACCATCCCCTGCGAAAAAACTTGGGGTGAATATACAAACTACGGTTGCTACTGCGGCGCAGGAGGTAGCGGGACACCGATAGATGCCTTGGATAGGTGCTGCTATGTTCATGACAACTGCTATGGTGATGCCGAAAAAATCCATAAATGCAGCCCCAAAACACAGTCATATTCATACAAATTGACTCGACGCACGATCATCTGCGGTGCCGCAGGTACTTGTGCACGTATTGTCTGTGATTGTGACCGCACGGCAGCCCTCTGCTTTGGCGATTCCGAATACATCGAGGGACACAAGAGAATCGACACCAAGAGATATTGCCAA
>AY081147.1_Bungarus_caeruleus
ATGTATCCGGCTCACCTTCTGGTCCTGTCGGCAGTTTGTGTCTCCCTCTTAGGAGCCGCCAACATTCCTCCCTATCCTCTCAACCTTATAAACTTCATGGAGATGATTCGATATACCATCCCCTGCGACAAAACATGGGGTCATTATGCGGACTACGGTTGCTACTGCGGCGCAGGAGGTAGCGGGACACCGGTAGATGCCTTGGATAGGTGCTGCTATGTTCATGACAACTGCTATGGCGTCGCCGAAAACAAACATAAATGCAATCCCAAAACGCAGTCATGTTCATACAAATTGACTAAACGCACGATCATCTGCGGTGCCGCAGGTACTTGTGGACGTATTGTCTGTGATTGTGACCGCACGGCAGCCCTTTGCTTCGGCGATTCCGAATACATCGGGGCGCACAAGAATATCGACACCAAGAGACATTGCCAA
>AB158299.1_Bungarus_candidus
ATGAATCCTGCTCACCTTCTTGTCCTGTCGGCAGTTTGTGTCTCCCTCTTAGGAGCCGCCAACATTCCTCCCCATCCTCTCAACCTTAAAAACTTCATGGAGATGATTCGATATACCATCCCCTGCGAAAAAACATGGGGTGAATATGCGGACTACGGTTGCTACTGCGGCGCAGGAGGTAGCGGGAGACCGATAGATGCCTTGGATAGGTGCTGCTATGTTCATGACAACTGCTATGGTGACGCCGAAACAAAACATAAATGCAACCCCAAAACGCAGTCATATTCATACAAATTGACTAAACGCACGATCATCTGCGGTGCCGCAGGTACTTGTGGACGTATTGTCTGTGATTGTGACCGCACGGCAGCCCTCTGCTTCGGCGATTCCGAATACATCGAGCGGCACAAGAATATTGACACCAAGAGACATTGCCAA
>AY057880.1_Bungarus_candidus
------------------------------GCAGTTTGTGTCTCCCTCTTAGGAGCCGCCAACATTCCTCCCCATCCTCTCAACCTTATAAACTTCATGGAGATGATTCGATATACCATCCCCTGCGAAAAAACATGGGGTGAATATGCGGACTACGGTTGCTACTGCGGCGCAGGAGGTAGCGGGAGACCGATAGATGCCTTGGATAGGTGCTGCTATGTTCATGACAACTGCTATGGTGACGCCGAAAAAAAACATAAATGCAACCCCAAAACGCAGTCATATTCATACAAATTGACTAAACGCACGATCATCTGCGGTGCCGCAGGTACTTGTGCACGTATTGTCTGTGATTGTGACCGCACGGCAGCCCTCTGCTTCGGCGATTCCGAATACATCGAGCGGCACAAGAATATCGACACCGCGAGATTTTGCCAA
>AY057882.1_Bungarus_candidus
------------------------------GCAGTTTGTGTCTCCCTCTTAGGAGCCGCCAACATTCCTCCCCATCCTCTCAACCTTATAAACTTCATGGAGATGATTCGATATACCATCCCCTGCGAAAAAACATGGGGTGAATATACGAACTACGGTTGCTACTGTGGCGCAGGAGGTAGCGGGAGACCGATAGATGCCTTGGATAGGTGCTGCTATGTTCATGACAACTGCTATGGTGATGCCGCAAATATTCGTGATTGCAACCCCAAAACGCAGTCATATTCATACAAATTGACTAAACGCACGATCATCTGCGGTGCCGCAGGTACTTGTGCACGTGTTGTCTGTGATTGCGACCGCACGGCAGCCCTCTGCTTCGGCGATTCCGAATACATCGAGGGGCACAAGAATATCGACACCGCGAGATTTTGCCAA
>AY142324.1_Bungarus_candidus
------------------------------GCAGTTTGTGTCTCCCTCTTAGGAGCCGCCAACATTCCTCCCCATCCTCTCAACCTTATAAACTTCATGGAGATGATTCGATATACCATCCCCTGCGAAAAAACATGGGGTGAATATGCGGACTACGGTTGCTACTGCGGCGCAGGAGGTAGCGGGAGACCGATAGATGCCTTGGATAGGTGCTGCTATGTTCATGACAACTGCTATGGTGATGCCGCAAATATTCGTGATTGCAACCCCAAAACGCAGTCATATTCATACAAATTGACTAAACGCACGATCATCTGCGGTGCCGCAGGTACTTGTGCACGTGTTGTCTGTGATTGCGACCGCACGGCAGCCCTCTGCTTCGGCGATTCCGAATACATCGAGGGGCACAAGAATATCGACACCGCGAGATTTTGCCAA
>AY425948.1_Bungarus_candidus
------------------------------GCAGTTTGTGTCTCCCTCTTAGGAGCCGCCAACATTCCTCCCCATCCTCTCAACCTTATAAACTTCATGGAGATGATTCGATATACCATCCCCTGCGAAAAAACATGGGGTGAATATGCGGACTACGGTTGCTACTGCGGCTCAGGAGGTAGCGGGAGACCGATAGATGCCTTGGATAGGTGCTGCTATGTTCATGACAACTGCTATGGTGACGCCGAAAAAAAACATAAATGCAACCCCAAAACGCAGTCATATTCATACAAATTGACTAAACGCACGATCATCTGCGGTGCCGCAGGTACTTGTGGACGTATTGTCTGTGATTGTGACCGCACGGCAGCCCTCTGCTTCGGCAATTCCGAATACATCGAGCGGCACAAGAATATCGACACC---------GCGAGA
>DQ508406.1_Bungarus_fasciatus
------------------------------GCAGTTTGTGTCTCCCTCTTAGGAGCTGCCAACATTCCTCCACAGTCTCTCAATCTCTATCAGTTCAAAAACATGATTGAATGTGCC------GGCACTCGAACTTGGCTGGCTTATGTGAAGTACGGTTGCTACTGCGGCCCAGGAGGTACTGGGACACCGTTAGACGAGTTGGATAGGTGCTGCCAGACTCATGACCACTGCTATGATAACGCCAAAAAATTTGGTAATTGCATCCCCTACCTCAAGACTTATGTATACACCTGTAATAAACCCGACATCACCTGCGGTGCCAAAGGTAGTTGTGGACGTAATGTCTGTGATTGTGACCGCGCAGCAGCCATCTGCTTCGCCGCAGCACCTTACAACTTGGCAAATTTCGGTATCGACAAAGAGAAACATTGCCAA
>DQ835584.1_Bungarus_fasciatus
------------------------------GCAGTTTGTGTCTCCCTCTTAGGAGCTGCCAACATTCCTCCACAGCCTCTCAACCTCCTTCAGTTCAAAAACATGATTCAATGTGCC------GGCTCTCGACTTTGGGTGGCTTATGTGAAGTACGGTTGCTACTGCGGCCCAGGAGGTACTGGGACACCGTTAGACCAGTTGGATAGGTGCTGCCAGACTCATGACCACTGCTATGATAACGCCAAAAAATTTGGTAATTGCATCCCCTACTTCAAGACTTATGAATACACCTGTAATAAACCCGACATCACCTGCGATGCCAAAGGTAGTTGTGGACGTACTGTCTGTGATTGTGACCGCGCAGCAGCCATCTGCTTCGCCGCAGCACCTTACAACTTGGCAAATTTCGGTATCGACAAAGAGAAACATTGCCAA
>DQ868667.1_Bungarus_fasciatus
ATGAATCCTGCTCACCTTCTGGTCCTGTTGGCAGTTTGTGTCTCCCTCTTAGGAGCTGCCAACATTCCTCCACAGTCTCTCAATCTCTATCAGTTCAAAAACATGATTCAATGTGCC------GGCACTCAACTTTGCGTGGCTTATGTGAAGTACGGTTGCTACTGCGGCCCAGGAGGTACTGGGACACCGTTAGACCAGTTGGATAGGTGCTGCCAGACTCATGACCACTGCTATGATAACGCCAAAAAATTTGGTAATTGCATCCCCTACTTCAAGACTTATGAATACACCTGTAATAAACCCGACCTCACCTGCGATGCCAAAGGTAGTTGTGCACGTAATGTCTGTGATTGTGACCGCGCAGCAGCCATCTGCTTCGCCGCAGCACCTTACAACTTGGCAAATTTCGGTATCAACAAAGAGACACATTGCCAA
>EF583967.1_Bungarus_fasciatus
ATGAATCCTGCTCACCTTCTGGTCCTGTTGGCAGTTTGTGTCTCCCTCTTAGGAGCTGCCAACATTCCTCCACAGTCTCTCAATCTCTATCAGTTCAAAAACATGATTGAATGTGCC------GGCACTCGAACTTGGCTGGCTTATGTGAAGTACGCTTGCTACTGCGGCCCAGGAGGTACTGGGACACCGTTAGACGAGTTGGATAGGTGCTGCCAGACTCATGACCACTGCTATGATAACGCCAAAAAATTTGGTAGTTGCATCCCCTACTTCAAGACTTATGAATACACCTGTAATAAACCCGACATCACCTGCGATGCCAAAGGTAGTTGTGGACGTACTGTCTGTGATTGTGACCGCGCAGCAGCCATTTGCTTCGCCGCAGCACCTTACAACTTGGCAAATTTCGGTATCGACAAAGAGAAACATTGCCAA
>EF583968.1_Bungarus_fasciatus
ATGAATCCTGCTCACCTTCTGGTCCTGTTGGCAGTTTGTGTCTCCCTCTTAGGAGCTGCCAACATTCCTCCACAGCCTCTCAACCTCCTTCAGTTCAAAAACATGATTCAATGTGCC------GGCTCTCGACTTTGGGTGGCTTATGTGAAGTACGGTTGCTACTGCGGCCCAGGAGGTACTGGGACACCGTTAGACCAGTTGGATAGGTGCTGCCAGACTCATGACCACTGCTATGATAACGCCAAAAAATTTGGTAATTGCATCCCCTACTTCAAGACTTATGAATACACCTGTAATAAACCCGACATCACCTGCGATGCCAAAGGTAGTTGTGGACGTACTGTCTGTGATTGTGACCGCGCAGCAGCCATCTGCTTCGCCGCAGCACCTTACAACTTGGCAAATTTCGGTATCGACAAAGAGAAACATTGCCAA
>EF583969.1_Bungarus_fasciatus
ATGAATCCTGCTCACCTTCTGGTCCTGTTGGCAGTTTGTGTCTCCCTCTTAGGAGCTGCCAACATTCCTCCACAGTCTCTCAATCTCTATCAGTTCAAAAACATGATTGAATGTGCC------GGCACTCGAACTTGGCTGGCTTATGTGAAGTACGGTTGCTACTGCGGCCCAGGAGGTACTGGGACACCCTTAGACGAGTTGGATAGGTGGTGCCAGACTCATGACCACTGCTATGATAACGCCAAAAAATTTGGTAATTGCATCCCCTACCTCAAGACTTATGTATACACCTGTAATAAACCCGACATCCCCTGCGGTGCCAAAGGTAGTTGTGGACGTACTGTCTGTGATTGTGACCGCGCAGCAGCCATCTGTTTCGCCGCAGCACCTTACAACTTGGCAAATTTCGGTATCGACAAAGAGAAACATTCCCAA
>EF583970.1_Bungarus_fasciatus
ATGAATCCTGCTCACCTTCTGGTCCTGTCGGCAGTTTGTGTCTCCCTCTTAGGAGCCGCCAACATTCCTCCCCAGCCTCTCAACCTCTTTCAGTTCAAAAACATGATTGAATGTGCC------GGCACTCGATCTTGGACGCATTATGTGAGCTACGGTTGCTACTGCGGCTACGGAGGTAGCGGGACACCAGTAGACGAGTTGGATAGGTGCTGCTATGTTCATGATCACTGCTATGGTGAAGCCGAAAAAATTTTTAAATGTAACCCCAAAACGAAGACTTATTCATACACCTGTAATAAACCCGACCTCACCTGCGATGCCAAAGGTACTTGTGAACGTTTTGTCTGTGATTGTGACCGTGCAGCAGCCATTTGCTTCGCCGCAGCACCTTACAACAACAATAACTTCATGATGAAACCCAAGACACATTGC---
>EF583971.1_Bungarus_fasciatus
ATGAATCCTGCTCACCTTCTGGTCCTGTTGGCAGTTTGTGTCTCCCTCTTAGGAGCTGCCAACATTCCTCCACAGTCTCTCAATCTTTATCAGTTCAAAAACATGATTGAATGTGCT------GGCACTCGAACTTGGCTGGTTTATGTGAAGTACGGTTGTTACTGGGGCCCAGGAGGTATTGGGACCCCGTTAGAGGAGTTGGATAGGTGCTGCCAGATTCATGACCACTGTTATGATAACCCCAAAAAATTTGGTAATTGCATCCCCTACCTCAAGACTTATGTATACCCCTGTAATAAACCCGACATCACCTGCGGTCCCAAAGGTAGTTGGGGACGTACTTTTTGGGATTGTGACCGCCCAGCACCCTTTTGTTTCGCCGCAGCCCCTTACAACTTGGCAAATTTCGGTATCGACAAAGAGAAACATTGCCAA
>EF583972.1_Bungarus_fasciatus
ATGAATCCTGCTCACCTTCTGGTCCTGTCGGCAGTTTGTGTCTCCCTCTTAGGAGCCGCCAACATTCCTCCCCAGCCTCTCAACCTCTTTCAGTTCGAAAACATGATTGAATGTGCC------GGCACTCGATCTTGGACGCATTATGTGAGCTACGGTTGCTACTGCGGCTACGGAGGTAGCGGGACACCAGTAGACGAGTTGGATAGGTGCTGCTATGTTCATGATCACTGCTATGGTGAAGCCGAAAAAATTTTTAAATGTAACCCCAAAACGAAGACTTATTCATACACCTGTAATAAACCCGACCTCACCCGCGATGCCAAAGGTACTTGTGAACGTTTTGTCTGTGATTGTGACCGTGCAGCAGCCATCTGCTTCGCCGCAGCACCTTACAACAACAATAACTTCATGATGAAACCCAAGACACATTGC---
>EF583973.1_Bungarus_fasciatus
ATGAATCCTGCTCACCTTCTGGTCCTGTTGGCAGTTTGTGTCTCCCTCTTAGGAGCTGCCAACATTCCTCCACAGCCTCTCAACCTCCTTCAGTTCAAAAACATGATTCAATGTGCC------GGCTCTCGACTTTGGGTGGCTTATGTGAAGTACGGTTGCTACTGCGGCCCAGGAGGTACTGGGACACCGTTAGACCAGTTGGATAGGTGCTGCCAGACTCATGACCACTGCTATGATAACGCCAAAAAATTTGGTAATTGCATCCCCTACTTCAAGACTTATGAATACACCTGTAATAAACCCGACATCACCTGCGATGCCAAAGGTAGTTGTGGACGTACTGTCTGTGATTGTGACCGCGCAGCAGCCATCTGCTTCGCCGCAGCACCTTACAACTTGGCAAATTTCGGTATCGACAAAGAGAAATATTGCCAA
>EF583974.1_Bungarus_fasciatus
ATGAATCCTGCTCACCTTCTGGTCCTGTTGGCAGTTTGTGTCTCCCTCTTAGGAGCTGCCAACATTCCTCCACAGTCTCTCAATCTCTATCAGTTCAAAAACATGATTGAATGTGCC------GGCACTCGAACTTGGCTGGCTTATGTGAAGTACGGTTGCTACTGCGGCCCAGGAGGTACTGGGACACCGTTAGACGAGTTGGATAGGTGCTGCCAGACTCATGACCACTGCTATGATAACGCCAAAAAATTTGGTAATTGCATCCCCTACCTCAAGACTTATGTATACACCTGTAATAAACCCGACATCACCTGCGGTGCCAAAGGTAGTTGTGGACGTACTGTCTGTGATTGTGACCGCGCAGCAGCCATCTGCTTCGCCGCAGCACCTTACAACTTGGCAAATTTCGGTATCGACAAAGAGAAACATTGCCAA
>EF583975.1_Bungarus_fasciatus
ATGAATCCTGCTCACCTTCTGGTCCTGTTGGCAGTTTGTGTCTCCCTCTTAGGAGCTGCCAACATTCCTCCACAGTCTCTCAATCTCCTTCAGTTCAAAAACATGATTGAATGTGCC------GGCACTCGAACTTGGATGGCTTATGTGAAGTACGGTTGCTACTGCGGCCCAGGAGGTACTGGGACACCGTTAGACGAGTTGGATAGGTGCTGCCAGACTCATGACCAGTGCTATGATAACGCCAAAAAATTTGGTAATTGCATCCCCTACTTCAAGACTTATGTATACACCTGTAATAAACCCGACATCACCTGCGGTGCCAAAGGTAGTTGTGGACGTAATGTCTGTGATTGTGACCGCGCAGCAGCCATCTGCTTCGCCGCAGCACCTTACAACTTGGCCAATTTCGGTATCAACAAAGAGACACATTGCCAA
>EF583976.1_Bungarus_fasciatus
ATGAATCCTGCTCACCTTCTGGTCCTGTTGGCAGTTTGTGTCTCCCTCTTAGGAGCTGCCAACATTCCTCCACAGTCTCTCAATCTCTATCAGTTCAAAAACATGATTGAATGTGCC------GGCACTCGAACTTGGCTGGCTTATGTGAAGTACGGTTGCTACTGCGGCCCAGGAGGTACTGGGACACCGTTAGACGAGTTGGATAGGTGCTGCCAGACTCATGACCACTGCTATGATAACGCCAAAAAATTTGGTAATTGCATCCCCTACCTCAAGACTTATGTATACACCTGTAATAAACCCGACATCACCTGCGGTGCCAAAGGTAGTTGTGGACGTACTGTCTGTGATTGTGACCGCGCAGCAGCCATTTGCTTCGCCGCAGCACCTTACAACTTGGCAAATTTCGGTATCGACAAAGAGAAACATTGCCAA
>EF583977.1_Bungarus_fasciatus
ATGAATCCTGCTCACCTTCTGGTCCTGTTGGCAGTTTGTGTCTCCCTCTTAGGAGCTGCCAACATTCCTCCACAGTCTCTCAATCTCTATCAGTTCAAAAACATGATTGAATGTGCC------GGCACTCGAACTTGGCTGGCTTATGTGAAGTACGGTTGCTACTGCGGCCCAGGAGGTACTGGGACACCGTTAGACGAGTTGGATAGGTGCTGCCAGACTCATGACCACTGCTATGATAACGCCAAAAAATTTGGTAATTGCATCCCCTACCTCAAGACTTATGTATACACCTGTAATAAACCCGACATCACCTGCGGTGCCAAAGGTAGTTGTGGACGTACTGTCTGTGATTGTGACCGCGCAGCAGCCATCTGCTTCGCCGCAGCCCCTTACAACTTGGCAAATTTCGGTATCGACAAAGAGAAACATTGCCAA
>EF583978.1_Bungarus_fasciatus
ATGAATCCTGCTCACCTTCTGGTCCTGTTGGCAGTTTGTGTCTCCCTCTTAGGAGCTGCCAACATTCCTCCACAGTCTCTCAATCTCTATCAGTTCAAAAACATGATTGAATGTGCC------GGCACTCGAACTTGGCTGGCTTATGTGAAGTACGGTTGCTACTGCGGCCCAGGAGGTACTGGGACACCGTTAGACGAGTTGGATAGGTGCTGCCAGACTCATGACCACTGCTATGATAACGCCAAAAAATTTGGTAATTGCATCCCCTACCTCAAGACTTATGTATACACCTGTAATAAACCCGACATCACCTGCGGTGCCAAAGGTAGTTGTGGACGTACTGTCTGTGATTGTGACCGCGCAGCAGCCATTTGCTTCGCCGCAGCACCTTACAACTTGGCAAATTTCGGTATCGACAAAGAGAAACATTGCCAA
>EF583979.1_Bungarus_fasciatus
ATGAACCCTGCTCACCTTCTGGTCCTGTTGGCAGTTTGTGTCTCCCTCTTAGGAGCTGCCAACATTCCTCCACAGTCTCTCAATCTCTATCAGTTCAAAAACATGATTGAATGTGCC------GGCACTCGAACTTGGCTGGCTTATGTGAAGTACGGTTGCTACTGCGGCCCAGGAGGTACTGGGACACCGTTAGACGAGTTGGATAGGTGCTGCCAGACTCATGACCACTGCTATGATAACGCCAAAAAATTTGGTAATTGCATCCCCTACCTCAAGACTTATGTATACACCTGTAATAAACCCGACATCACCTGCGGTGCCAAAGGTAGTTGTGGACGTACTGTCTGTGATTGTGACCGCGCAGCAGCCATCTGCTTCGCCGCAGCACCTTACAACTTGGCAAATTTCGGTATCGACAAAGAGAAACATTGCCAA
>EF583980.1_Bungarus_fasciatus
ATGAATCCTGCTCACCTTCTGGTCCTGTTGGCAGTTTGTGTCTCCCTCTTAGGAGCTGCCAACATTCCTCCACAGTCTCTCAATCTCTATCAGTTCAAAAACATGATTGAATGTGCC------GGCACTCGAACTTGGCTGGCTTATGTGAAGTACGGTTGCTACTGCGGCCCAGGAGGTACTGGGACACCGTTAGACGAGTTGGATAGGTGCTGCCAGACTCATGACCACTGCTATGATAACGCCAAAAAATTTGGTAATTGCATCCCCTACCTCAAGACTTATGTATACACCTGTAATAAACCCGACATCACCTGCGGTGCCAAAGGTAGTTGTGGACGTACTGTCTGTGATTGTGACCGCGCAGCAGCCATCTGCTTCGCCGCAGCACCTTACAACTTGGCAAATTTCGGTATCGACAAAGAGAAACATTGCCAA
>DQ508412.1_Bungarus_fasciatus
------------------------------------------------------------------------------------------------------ATGATTGAATGTGCC------GGCACTCGAACTTGGATGGCTTATGTGAAGTACGGTTGCTACTGCGGCCCAGGAGGTACTGGGACACCGTTAGACGAGTTGGATAGGTGCTGCCAGACTCATGACCAGTGCTATGATAACGCCAAAAAATTTGGTAATTGCATCCCCTACTTCAAGACTTATGTATACACCTGTAATAAACCCGACATCACCTGCGGTGCCAAAGGTAGTTGTGGACGTACTGTCTGTGATTGTGACCGCGCAGCAGCCCTCTGCTTCGCCGCAGCACCTTACAACTTGGCAAATTTCGGTATCAACAAAGAGACACATTGCCAA
>DQ508413.1_Bungarus_fasciatus
------------------------------------------------------------------------------------------------------ATGATTCAATGTGCC------GGCTCTCGACTTTGGGTGGCTTATGTGAAGTACGGTTGCTACTGCGGCCCAGGAGGTACTGGGACACCGTTAGACCAGTTGGATAGGTGCTGCCAGACTCATGACCACTGCTATGATAACGCCAAAAAATTTGGTAATTGCATCCCCTACTTCAAGTCTTATGAATACACCTGTAATAAACCCGACCTCACCTGCGATGCCAAAGGTAGTTGTGCACGTAATGTCTGTGATTGTGACCGCGCAGCAGCCATCTGCTTCGCCGCAGCACCTTACAACTTGGCAAATTTCGGTATCAACAAAGAGACACATTGCCAA
>DQ508414.1_Bungarus_fasciatus
------------------------------------------------------------------------------------------------------ATGATTCAATGTGCC------GGCACTCAACTTTGGGTGGCTTATGTGAACTACGGTTGCTACTGCGGCAAAGGAGGTAGTGGGACACCGGTAGACCAGTTGGATAGGTGCTGCCAGACTCATGACCACTGCTATCATAACGCCAAAAGATTTGGTAAATGCAACCCCTACTTCAAGACTTATGAATACACCTGTAATAAACCCAATCTCACCTGCGGTGCCAAAGGTAGTTGTGGACGTAATGTCTGTGATTGTGACCGCGCAGCAGCCATCTGCTTCGCCGCAGCACCTTACAACTTGTCAAATTTCGGTATCAACAAAAAGACACATTGCAAA
>AF387594.1_Bungarus_fasciatus
ATGAATCCTGCTCACCTTCTGGTCCTGTTGGCAGTTTGTGTCTCCCTCTTAGGAGCTGCCAACATTCCTCCACAGTCTCTCAATCTCCTTCAGTTCAAAAACATGATTGAATGTGCC------GGCACTCGAACTTGGATGGCTTATGTGAAGTACGGTTGCTACTGCGGCCCAGGAGGTACTGGGACACCGTTAGACGAGTTGGATAGGTGCTGCCAGACTCATGACCAGTGCTATGATAACGCCAAAAAATTTGGTAATTGCATCCCCTACTTCAAGACTTATGTATACACCTGTAATAAACCCGACATCACCTGCGGTGCCAAAGGTAGTTGTGGACGTAATGTCTGTGATTGTGACCGCGCAGCAGCCATCTGCTTCGCCGCAGCACCTTACAACTTGGCAAATTTCGGTATCAACAAAGAGACACATTGCCAA
>AF387595.1_Bungarus_fasciatus
ATGAATCCTGCTCACCTTCTGGTCCTGTTGGCAGTTTGTGTCTCCCTCTTAGGAGCTGCCAACATTCCTCCACAGCCTCTCAACCTCCTTCAGTTCAAAAACATGATTCAATGTGCC------GGCTCTCGACTTTGGGTGGCTTATGTGAAGTACGGTTGCTACTGCGGCCCAGGAGGTACTGGGACACCGTTAGACCAGTTGGATAGGTGCTGCCAGACTCATGACCACTGCTATGATAACGCCAAAAAATTTGGTAATTGCATCCCCTACTTCAAGACTTATGAATACACCTGTAATAAACCCGACCTCACCTGCGATGCCAAAGGTAGTTGTGCACGTAATGTCTGTGATTGTGACCGCGCAGCAGCCATCTGCTTCGCCGCAGCACCTTACAACTTGGCAAATTTCGGTATCAACAAAGAGACACATTGCCAA
>GU190815.1_Bungarus_flaviceps
ATGAATCCTGCTCACCTTCTGGTCCTGTCGGCAGTTTGTGTCTCCCTCTTAGGAGCCGCCATCGTTCCTCCCCAGCCTCTCAACCTCATACAATTCTCCTCCTTGATTCAATGTGCCAACGGTGGCAGCAGAGCTACTTGGCATTATGCGGACTACGGTTGCTACTGCGGCAAAGGAGGCGGCGGGACACCAGTAGACGAATTGGATAGGTGCTGCCAGACTCATGACAACTGCTATGGTGAAGCCGAAAAACTTACCAAATGCAGCCCCTACTACAAGACCTATAAATACGACTGTTCTGAAGGCAAACTCACCTGCGATGCCCCAGGCAGCTGTGAACGTTCTGTCTGTGATTGTGACCGCGTAGCAGCCATCTGCTTCGCCGGAGCTCCTTACAACGACAAGAACTTCATGATTAACACCGAGGCAAATTGCCAA
>GU190816.1_Bungarus_flaviceps
ATGAATCCTGCTCACCTTCTGGTCCTGTCGGCAGTTTGTGTCTCCCTGTTAGGAGCCGCCATCGTTCCTCCCCAGCCTCTCAACCTCATACAATTCTCCTCCTTGATTCAATGTGCCAACGGTGGCAGCAGAGCTACTTGGCATTATGCGGGCTACGGTTGCTCCTGCGGCAAAGGAGGTGGCGGGACACCAGTAGACGAATTGGATAGGTGCTGCCAGACTCATGACAACTGCTATGGTGGAGCCGAAAAACTTACCAAATGCAGCCCCTACTACAAGACCTATAAATACGACTGTTCTGAAGGCAAACTCACCTGCGATGCCCCAGGCAGCTGTGAACGTTCTGTCTGTGATTGTGACCGCGTAGCAGCCATCTGCTTCGCCGGAGCTCCTTACAACGACAATAACTTCATGATTAACACCGAGACAAATTGCCAA
>GU190817.1_Bungarus_flaviceps
ATGAATCCTGCTCACCTTCTGGTCCTGTCGGCAGTTTGTGTCTCCCTCTTAGCAGCCTCCAACGTTCCTCCCCAGCCTCTCAACCTCATACAATTCTCCTCCTTGATTCAATGTGCCAACGGTGGCAGCAGACCTACTTGGCATTATGCGGACTACGGTTGCTACTGTGGCAAAGGAGGTGGCGGGACACCAGTAGACGAATTGGATAGGTGCTGCCAGACTCATGACAACTGCTATGATGAGGCCGAAAAACTTACCAAATGCAAGCCCTACTACAAGACATATAAATACGACTGTTCCGAAGGCAAACTCACCTGCGATGCCCCAGGCAGCTGTGAACGTTTTGTCTGTGATTGTGACCGCGTAGCAGCCAACTGCTTCGCCGGAGCTCCTTACAACGACAAGAACTTCATGATTAACTTCAAGACAAATTGCCAA
>GU190818.1_Bungarus_flaviceps
ATGAATCCTGCTCACCTTCTGGTCCTGTCGGCAGTTTGTGTCTCCTTCTTAGGAGCCTCCATCATTCCTCCCCAGTCTCTCAACCTCATACAGTTCAAAGACATGATTCGATGTACCATCCCCTGCGAACGAACTTGGGGTGAATATGCGGACTACGGTTGCTACTGCGGCAAAGGAGGTAGCGGGAGACCGGTAGATGCCTTGGATAGGTGCTGCTATGTTCACGACAACTGCTATGGTGAAGCCCAAAAA---CGTAATTGCAACCCCTACATGAAGTCATATTCATTCAAATGCGCTAAACGCACGCTCTTCTGCGATGCCCCAGGTAGCTGTGCTCGTTTTGTCTGTGATTGTGACCGCACGGCAGCCCTCTGCTTCGGGGATTCCGAATACATCGGGAGGCACAAGAATATCGACACCAAGAGACATTGCCAA
>GU190819.1_Bungarus_flaviceps
ATGAATCCTGCTCACCTTCTGGTCCTGGCAGCGGTTTGTGTCTCCTTCTTAGGAGCCTCCATCATTCCTCCCCAGTCTCTCAACCTCATACAGTTCAAAGACATGATTCGATGTACCATCCCCTGCGAACGAACTTGGGGTGAATATGCGGACTACGGTTGCTACTGCGGCAAAGGAGGTAGCGGGAGACCGGTAGATGCCTTGGATAAGTGCTGCTATGTTCACGACAACTGCTATGGTGAAGCCCAAAAA---CGTAATTGCAACCCCTACATGAAGTCATATTCATTCAAATGCGCTAAACGCACGCTCTTCTGCGATGCCCCAGGTAGCTGTGCCCGTTTTGTCTGTGATTGTGACCGCACGGTAGCCCTCTGCTTCGGGGATTCCGAATACATCGGGAGGCACAAGAATATCGACACCAAGAGATATTGCCAA
>GU190820.1_Bungarus_flaviceps
ATGAATCCTGCTCACCTTCTGGTCCTGTCGGCAGTTTGTGTCTCCCTCTTAGGAGCCTCCAACATTCCTCCCCAGTCTCTCAACCTCTTGCAGTTCAAAGACATGATTCGATGTACCATCCCCTGCGAACGAACTTGGGGTGAATATGCGGACTACGGTTGCTACTGCGGTGCAGGAGGTAGTGGGAGACCGATAGACGCCTTGGATAGGTGCTGCTATGTTCACGACAACTGCTATGGTGACGCCGAAAAA---CGTAATTGCAACCCCAAAGTGGTGTCATATTCATCCAAATGCGATAAACGCACGCTCTTCTGCGATGCCCCAGGTAGCTGTGCCCGTTTTGTCTGTGATTGTGACCGCACGGCAGCCCTCTGCTTCGGGGATTCCGAATACATCGGGAGGCACAAGAATATCGACACCAAGAGATATTGCCAA
>AB112356.1_Bungarus_flaviceps
ATGAATCCTGCTCACCTTCTGGTCCTGTCGGCAGTTTGTGTCTCCCTCTTAGGAGCCTCCAACATTCCTCCCCAGTCTCTCAACCTCTTGCAGTTCAAAGACATGATTCGATGTACCATCCCCTGCGAACGAACTTGGGGTGAATATGCGGACTACGGTTGCTACTGCGGTGCAGGAGGTAGTGGGAGACCGATAGACGCCTTGGATAGGTGCTGCTATGTTCATGACAACTGCTATGGTGACGCCGAAAAA---CGTAATTGCAACCCCAAAGTGGTGTCATATTCATCCAAATGCGATAAACGCACGCTCTTCTGCGATGCCCCAGGTAGCTGTGCCCGTTTTGTCTGTGATTGTGACCGCACGGCAGCCCTCTGCTTCGGGGATTCCGAATACATCGGGAGGCACAAGAATATCGACACCAAGAGATATTGCCAA
>AB112357.1_Bungarus_flaviceps
ATGAATCCTGCTCACCTTCTGGTCCTGCCGGCAGTTTGTGTCTCCTTCTTAGGAGCCTCCATCATTCCTCCCCAGTCTCTCAACCTCATACAGTTCAAAGACATGATTCGATGTACCATCCCCTGCGAACGAACTTGGGGTGAATATGCGGACTACGGTTGCTACTGCGGCAAAGGAGGTAGCGGGAGACCGGTAGATGCCTTGGATAGGTGCTGCTATGTTCACGACAACTGCTATGGTGAAGCCCAAAAA---CGTAATTGCAACCCCTACATGAAGTCATATTCATTCAAATGCGCTAAACGCACGCTCTTCTGCGATGCCCCAGGTAGCTGTGCCCGTTTTGTCTGTGATTGTGACCGCACGGCAGCCCTCTGCTTCGGGGATTCCGAATACATCGGGAGGCACAAGAATATCGACACCAAGAGACATTGCCAA
>AB112359.1_Bungarus_flaviceps
ATGAATCCTGCTCACCTTCTGGTCCTGGCAGCGGTTTGTGTCTCCCTCTTAGGAGCCGCCATCGTTCCTCCCCAGCCTCTCAACCTCTATCAGTTCAATAACATGATTCAATGTGCCAACCATGGCAACAGACCTACTTGGCATTATGCGCACTACGGTTGCTACTGCGGCAAAGGAGGTGGCGGGACAGCAGTAGACGAATTGGATAGGTGCTGCCAGACTCATGACAACTGCTATGGTGAAGCCGAAAAACTTCCCAAATGCAGTCCCTACTACAAGACCTATAAATACGACTGTTCTGAAGGCAAACTCACCTGCGATGCCCCAGGCAGCTGTGAACGTTCTGTCTGTGATTGTGACCGCGTAGCAGCCAACTGCTTCGCCGGAGCTCCTTACAACAATGATAATTTCTTTATTAGCTTCAAGGAAAATTGTCAA
>AB112360.1_Bungarus_flaviceps
ATGAATCCTGCTCACCTTCTGGTCCTGTCGGCAGTTTGTGTCTCCCTCTTAGGAGCCGCCATCGTTCCTCCCCAGCCTCTCAACCTCATACAATTCTCCTCCTTGATTCAATGTGCCAACGGTGGCAGCAGAGCTACTTGGCATTATGCGGACTACGGTTGCTACTGCGGCAAAGGAGGCGGCGGGACACCAGTAGACGAATTGGATAGGTGCTGCCAGACTCATGACAACTGCTATGGTGAAGCCGAAAAACTTACCAAATGCAGCCCCTACTACAAGACCTATAAATACGACTGTTCTGAAGGCAAACTCACCTGCGATGCCCCAGGCAGCTGTGAACGTTCTGTCTGTGATTGTGACCGCGTAGCAGCCATCTGCTTCGCCGGAGCTCCTTACAACGACAAGAACTTCATGATTAACACCGAGACAAATTGCCAA
>X98205.1_Bungarus_multicinctus
------------------------------GCAGTTTGTGTCTCCCTCTTAGGAGCCGCCAACATTCCTCCTCAGCATCTCAATCTCTATCAGTTCAAGGAGATGATTCGATATACCATCCCCTGCGAAAAAACTTGGGGTGAATATGCGGACTACGGTTGCTACTGCGGCGCAGGAGGTAGCGGGACACCGATAGATGCCTTGGATAGGTGCTGCTATGTTCATGACAACTGCTATGGTGACGCCGCAAAAATTCGTGGTTGCGACCCCAAAACGCAGTCATATTCATACAAATTGACTCAACGCACGATCATCTGCGGTGCCGCAGGTACTTGTGCACGTGTTGTCTGTGATTGCGACCGCACGGCAGCCCTCTGCTTCGGCAATTCCGAATACATCGAGGGGCACAAGAATATCGACACCAAGAGACATTGCCAA
>X53407.1_Bungarus_multicinctus
------ATGTTGATCTTCTTGTGGTGTGGTGCAGTTTGTGTCTCCCTCTTAGGAGCCGCCAACATTCCTCCCCATCCTCTCAACCTTATAAACTTCATGGAGATGATTCGATATACCATCCCCTGCGAAAAAACATGGGGTGAATATGCGGACTACGGTTGCTACTGCGGCGCAGGAGGTAGCGGGAGACCGATAGATGCCTTGGATAGGTGCTGCTATGTTCATGACAACTGCTATGGTGACGCCGAAAAAAAACATAAATGCAACCCCAAAACGCAGTCATATTCATACAAATTGACTAAACGCACGATCATCTGCGGTGCCGCAGGTACTTGTGCACGTATTGTCTGTGATTGTGACCGCACGGCAGCCCTCTGCTTCGGCAATTCCGAATACATCGAGCGGCACAAGAATATCGACACCAAGAGACATTGCCGA
>X53406.1_Bungarus_multicinctus
ATGAATCCTGCTCACCTTCTGATCCTGTCGGCAGTTTGTGTCTCCCTCTTAGGAGCCGCCAACGTTCCTCCCCAGCACCTCAATCTCTATCAGTTCAAAAACATGATTGTATGTGCC------GGCACTCGACCTTGGATAGGTTATGTGAACTACGGTTGCTACTGTGGCGCAGGAGGTAGCGGGACACCGGTAGACGAGTTGGATAGGTGCTGCTATGTTCATGACAACTGCTATGGTGAAGCCGAAAAAATTCCTGGTTGCAACCCCAAAACGAAGACATATTCATACACCTGTACTAAACCCAATCTCACCTGCGATGCCGCAGGTACTTGTGCACGTATTGTCTGTGATTGTGACCGCACGGCAGCCATTTGCTTCGCCGCAGCACCTTACAACATAAATAACTTCATGATTAGCTCCAGCACACATTGCCAA
>AJ251360.1_Bungarus_multicinctus
---------------------------CTTGCAGTTTGTGTCTCCCTCTTAGGAGCCGCCAACATTCCTCCCCATCCTCTCAACCTTATAAACTTCATGGAGATGATTCGATATACCATCCCCTGCGAAAAAACATGGGGTGAATATGCGGACTACGGTTGCTACTGCGGCGCAGGAGGTAGCGGGAGACCGATAGATGCCTTGGATAGGTGCTGCTATGTTCATGACAACTGCTATGGTGACGCCGAAAAAAAACATAAATGCAACCCCAAAACGCAGTCATATTCATACAAATTGACTAAACGCACGATCATCTGCGGTGCCGCAGGTACTTGTGGACGTATTGTCTGTGATTGTGACCGCACGGCAGCCCTCTGCTTCGGCAATTCCGAATACATCGAGGGGCACAAGAATATCGACACCGCGAGATTTTGCCAA
>AJ242011.1_Bungarus_multicinctus
------------------------------GCAGTTTGTGTCTCCCTCTTAGGAGCCGCCAACATTCCTCCCCATCCTCTCAACCTTATAAACTTCATGGAGATGATTCGATATACCATCCCCTGCGAAAAAACATGGGGTGAATATGCGGACTACGGTTGCTACTGCGGCGCAGGAGGTAGCGGGAGACCGATAGATGCCTTGGATAGGTGCTGCTATGTTCATGACAACTGCTATGGTGACGCCGAAAAAAAACATAAATGCAACCCCAAAACGCAGTCATATTCATACAAATTGACTAAACGCACGATCATCTGCGGTGCCGCAGGTACTTGTGGACGTATTGTCTGTGATTGTGACCGCACGGCAGCCCTCTGCTTCGGCAATTCCGAATACATCGAGGGGCACAAGAATATCGACACCGCGAGATTTTGCCAA
>AJ242012.1_Bungarus_multicinctus
------------------------------GCAGTTTGTGTCTCCCTCTTAGGAGCCGCCAACATTCCTCCCCATCCTCTCAACCTTATAAACTTCATGGAGATGATTCGATATACCATCCCCTGCGAAAAAACATGGGGTGAATATGCGGACTACGGTTGCTACTGCGGCGCAGGAGGTAGCGGGAGACCGATAGATGCCTTGGATAGGTGCTGCTATGTTCATGACAACTGCTATGGTGAAGCCGAAAAAATTCCTGGTTGCAACCCCAAAACGAAGACATATTCATACAAATTGACTAAACGCACGATCATCTGCGGTGCCGCAGGTACTTGTGGACGTATTGTCTGTGATTGTGACCGCACGGCAGCCCTCTGCTTCGGCAATTCCGAATACATCGAGGGGCACAAGAATATCGACACCAAGAGACATTGCCGA
>AJ242013.1_Bungarus_multicinctus
------------------------------GCAGTTTGTGTCTCCCTCTTAGGAGCCGCCAACATTCCTCCCCATCCTCTCAACCTTATAAACTTCATGGAGATGATTCGATATACCATCCCCTGCGAAAAAACATGGGGTGAATATACGAACTACGGTTGCTACTGCGGCGCAGGAGGTAGCGGGAGACCGATAGATGCCTTGGATAGGTGCTGCTATGTTCATGACAACTGCTATGGTGATGCCGCAAATATTCGTGATTGCAACCCCAAAACGCAGTCATATTCATACAAATTGACTAAACGCACGATCATCTGCGGTGCCGCAGGTACTTGTGCACGTGTTGTCTGTGATTGCGACCGCACAGCAGCCCTCTGCTTCGGCGATTCCGAATACATCGAGGGGCACAAGAATATCGACACCGCGAGATTTTGCCAA
>X53408.1_Bungarus_multicinctus
ATGAATCCTGCTCACCTTCTTGTCCTGTCGGCAGTTTGTGTCTCCCTCTTAGGAGCCGCCAACATTCCTCCTCAGCATCTCGATCTCTATCAGTTCAAGGAGATGATTCGATATACCATCCCCTGCGAAAAAACTTGGGGTGAATATGCGGACTACGGTTGCTACTGCGGCGCAGGAGGTAGCGGGACACCGATAGATGCCTTGGATAGGTGCTGCTATGTTCATGACAACTGCTATGGTGATGCCGCAAATATTCGTGATTGCGACCCCAAAACGCAGTCATATTCATACAAATTGACTAAACGCACGATCATCTGCGGTGCCGCAGGTACTTGTGCACGTGTTGTCTGTGATTGCGACCGCACAGCAGCCCTCTGCTTCGGCAATTCCGAATACATCGAGGGGCACAAGAATATCGACACCGCGAGATTTTGCCAA
>AJ251220.1_Bungarus_multicinctus
------------------------------------------TTCCTCTTAGGAGCCGCCAACATTCCTCCCCATCCTCTCAACCTTATAAACTTCATGGAGATGATTCGATATACCATCCCCTGCGAAAAAACATGGGGTGAATATGCGGACTACGGTTGCTACTGCGGCGCAGGAGGTAGCGGGAGACCGATAGATGCCTTGGATAGGTGCTGCTATGTTCATGACAACTGCTATGGTGATGCCGCAAATATTCGTGATTGCAACCCCAAAACGCAGTCATATTCATACAAATTGACTAAACGCACGATCATCTGCGGTGCCGCAGGTACTTGTGCACGTATTGTCTGTGATTGTGACCGCACGGCAGCCCTCTGCTTCGGCAATTCCGAATACATCGAGCGGCACAAGAATATCGACACCAAGAGACATTGCCGA
>AJ251221.1_Bungarus_multicinctus
---------------------------CTTGCAGTTTGTGTCTCCCTCATAGGAGCCGCCAACATTCCTCCCCAGCATCTCAATCTCTATCAGTTCAAGGAGATGATTCGATATACCATCCCCTGCGAAAAAACTTGGCTTGAATATACGGACTATGGTTGCTACTGCGGCTACGGAGGTAGTGGGACACCGGTAGATGCCTTGGATAGGTGCTGCTATGTTCATGATAACTGCTATGGTGACGCCGAAAAAAAACATAAATGCAACCCCAAAATGCAGTTGTATTCATACAAATTGACTAAACGCACGATCATCTGCGGTGCCGCAGGTACTTGTGAACGTATTGTCTGTGATTGTGACCGCACGGCAGCCCTCTGCTTCGGCAATTCTGAATACATCGAGCGGCACAAGAATATTGACACCAAGAGATATTGCCGA
>AJ251222.1_Bungarus_multicinctus
---------------------------CTTGCAGTTTGTGTCTCCCTCTTAGGAGCCGCCAACATTCCTCCCCAGCATCTCAATCTCTGTCAGTTCAAGGAGATGATTCGATATACCATCCCCTGCGAAAAAACTTGGCTTGAATATACGCACTATGGTTGCTACTGCGGCTACGGAGGTAGTGGGACACCGGTAGATGCCTTGGATAGGTGCTGCTATGTTCATGATAACTGCTATGGTGACGCCGAAAAAAAACATAAATGCAACCCCAAAACGCAGTCATATTCATACAAATTGACTAAACGCACGATCATCTGCGATGCCGCAGGTACTTGTGCACGTATTGTCTGTGATTGTGACCGCACGGCAGCCCTCTGCTTCGGCAATTCTGAATACATCGGGGCGCACAAGAATATCGACACCGCGAGATATTGC---
>AJ251227.1_Bungarus_multicinctus
---------------------------CTTGCAGTTTGTGTCTCCCTCTTAGGAGCCGCCAACATTCCTCCCCATCCTCTCAACCTTATAAACTTCATGGAGATGATTCGATATACCATCCCCTGCGAAAAAACATGGGGTGAATATGCGGACTACGGTTGCTACTGCGGCGCAGGAGGTAGCGGGAGACCGATAGATGCCTTGGATAGGTACTGCTATGTTCATGGCAACTGCTATGGTGACGCCGAAAAAAAACATAAATGCAACCCCAAAACGCAGTCATATTCATACAAATTGACTAAACGCACGATCATCTGCGGTGCCGCAGGTACTTGTGGACGTATTGTCTGTGATTGTGACCGCACGGCAGCCCTCTGCTTCGGCAATTCCGAATACATCGAGGGGCACAAGAATATCGACACCGCGAGATTTTGCCAA
>AJ223249.1_Bungarus_multicinctus
ATGTATCCTGCCCACCTTCTTGTCCTGTCGGCAGTTTGTGTCTCCCTCTTAGGAGCCGCCAACATTCCTCCCCATCCTCTCAACCTTATAAACTTCATGGAGATGATTCGATATACCATCCCCTGCGAAAAAACATGGGGTGAATATACGAACTACGGTTGCTACTGCGGCGCAGGAGGTAGCGGGAGACCGATAGATGCCTTGGATAGGTGCTGCTATGTTCATGACAACTGCTATGGTGATGCCGCAAATATTCGTGATTGCAACCCTAAAACGCAGTCATATTCATACAAATTGACTAAACGCACGATCATCTGCGGTGCCGCAGGTACTTGTGCACGTGTTGTCTGTGATTGCGACCGCACGGCAGCCCTCTGCTTCGGCGATTCCGAATACATCGAGGGGCACAAGAATATCGACACCGCGAGATTTTGCCAA
>Z54225.1_Bungarus_multicinctus
------------------------------------------------------------------------------------------------------ATGATTCGATATACCATCCCCTGCGAAAAAACATGGGGTGAATATGCGGACTACGGTTGCTACTGCGGCGCAGGAGGTAGCGGGAGACCGATAGATGCCTTGGATAGGTGCTGCTATGTTCATGACAACTGCTATGGTGACGCCGAAAAAAAACATAAATGCAACCCCAAAACGCAGTCATATTCATACAAATTGACTAAACGCACGATCATCTGCGGTGCCGCAGGTACTTGTGGACGTATTGTCTGTGATTGTGACCGCACGACAGCCCTCTGCTTCGGCAATTCCGAATACATCGAGGGGCACAAGAATATCGACACCGCGAGATTTTGCCAA
>AJ431711.1_Bungarus_multicinctus
ATGAATCCTGCTCACCTTCTTGTCCTGTCGGCAGTTTGTGTCTCCCTCTTAGGAGCCGCCAACATTCCTCCCCATCCTCTCAACCTTATAAACTTCATGGAGATGATTCGATATACCATCCCCTGCGAAAAAACATGGGGTGAATATGCGGACTACGGTTGCTACTGCGGCGCAGGAGGTAGCGGGAGACCGATAGATGCCTTGGATAGGTGCTGCTATGTTCATGACAACTGCTATGGTGACGCCGAAAAAAAACATAAATGCAACCCCAAAACGCAGTCATATTCATACAAATTGACTAAACGCACGATCATCTGCGGTGCCGCAGGTACTTGTGGACGTATTGTCTGTGATTGTGACCGCACGGCAGCCCTCTGCTTCGGCAATTCCGAATACATCGAGGGGCACAAGAATATCGACACCGCGAGATTTTGCCAA
>AJ431707.1_Bungarus_multicinctus
------ATGTTGATCTTCTTGTGGTGTGGTGCAGTTTGTGTCTCCCTCTTAGGAGCCGCCAACATTCCTCCCCATCCTCTCAACCTTATAAACTTCATGGAGATGATTCGATATACCATCCCCTGCGAAAAAACATGGGGTGAATATGCGGACTACGGTTGCTACTGCGGCGCAGGAGGTAGCGGGAGACCGATAGATGCCTTGGATAGGTGCTGCTATGTTCATGACAACTGCTATGGTGACGCCGAAAAAAAACATAAATGCAACCCCAAAACGCAGTCATATTCATACAAATTGACTAAACGCACGATCATCTGCGGTGCCGCAGGTACTTGTGCACGTATTGTCTGTGATTGTGACCGCACGGCAGCCCTCTGCTTCGGCAATTCCGAATACATCGAGCGGCACAAGAATATCGACACCAAGAGACATTGCCGA
>AJ431708.1_Bungarus_multicinctus
ATGAATCCTGCTCACCTTCTTGTCCTGTCGGCAGTTTGTGTCTCCCTCTTAGGAGCCGCCAACATTCCTCCCCATCCTCTCAACCTTATAAACTTCATGGAGATGATTCGATATACCATCCCCTGCGAAAAAACATGGGGTGAATATGCGGACTACGGTTGCTACTGCGGCGCAGGAGGTAGCGGGAGACCGATAGATGCCTTGGATAGGTGCTGCTATGTTCATGACAACTGCTATGGTGACGCCGAAAAAAAACATAAATGCAACCCCAAAACGCAGTCATATTCATACAAATTGACTAAACGCACGATCATCTGCGATGCCGCAGGTACTTGTGCACGTATTGTCTGTGATTGTGACCGCACGGCAGCCCTCTGCTTCGGCAATTCTGAATACATCGGGGCGCACAAGAATATCGACACCGCGAGATATTGC---
>AJ431709.1_Bungarus_multicinctus
ATGAATCCTGCTCACCTTCTTGTCCTGTCGGCAGTTTGTGTCTCCCTCTTAGGATCCGCCAACATTCCTCCCCATCCTCTCAACCTTATAAACTTCATGGAGATGATTCGATATACCATCCCCTGCGAAAAAACATGGGGTGAATATGCGGACTACGGTTGCTACTGCGGCGCAGGAGGTAGCGGGAGACCGATAGATGCCTTGGATAGGTGCTGCTATGTTCATGACAACTGCTATGGTGACGCCGAAAAAAAACATAAATGCAACCCCAAAACGCAGTCATATTCATACAAATTGACTAAACGCACGATCATCTGCGGTGCCGCAGGTACTTGTGGACGTATTGTCTGTGATTGTGACCGCACGGCAGCCCTCTGCTTCGGCAATTCCGAATACATCGAGGGGCACAAGAATATCGACACCGCGAGATTTTGCCAA
>AJ431710.1_Bungarus_multicinctus
ATGAATCCTGCTCACCTTCTTGTCCTGTCGGCAGTTTGTGTCTCCCTCTTAGGAGCCGCCAACATTCCTCCCCATCCTCTCAACCTTATAAACTTCATGGAGATGATTCGATATACCATCCCCTGCGAAAAAACATGGGGTGAATATGCGGACTACGGTTGCTACTGCGGCGCAGGAGGTAGCGGGAGACCGATAGATGCCTTGGATAGGTGCTGCTATGTTCATGACAACTGCTATGGTGACGCCGAAAAAAAACATAAATGCAACCCCAAAACGCAGTCATATTCATACAAATTGACTAAACGCACGATCATCTGCGGTGCCGCAGGTACTTGTGGACGTATTGTCTGTGATTGTGACCGCACGGCAGCCCTCTGCTTCGGCAATTCCGAATACATCGAGGGGCACAAGAATATCGACACCGCGAGATTTTGCCAA
>AJ431712.1_Bungarus_multicinctus
ATG------TTGATCTTCTTGTGGTGTGGTGCAGTTTGTGTCTCCCTCTTAGGAGCCGCCAACATTCCTCCCCATCCTCTCAACCTTATAAACTTCATGGAGATGATTCGATATACCATCCCCTGCGAAAAAACATGGGGTGAATATGCGGACTACGGTTGCTACTGCGGCGCAGGAGGTAGCGGGAGACCGATAGATGCCTTGGATAGGTGCTGCTATGTTCATGACAACTGCTATGGTGACGCCGAAAAAAAACATAAATGCAACCCCAAAACGCAGTCATATTCATACAAATTGACTAAACGCACGATCATCTGCGGTGCCGCAGGTACTTGTGGACGTATTGTCTGTGATTGTGACCGCACGGCAGCCCTCTGCTTCGGCAATTCCGAATACATCGAGGGGCACAAGAATATCGACACCGCGAGATTTTGCCAA
>GAHB01000031.1_Cacophis_squamulosus
ATGTATCCTGCTCACCTTCTGGTCCTGTTGGCAGTTTGTGTCTCCCTCTTAGGAGCCGCCACCATTCCTCCCCTGCCTCTCAACCTCTATCAGTTCGGCCGCCTGATTCAATGTGCCATCCGCGGCAGTCGATATACTTGGGATTATATGGACTACGGTTGCTTCTGCGGCTCAGGAGGTCACGGGACACCGGTAGACGCCTTGGACATGTGCTGCAAAATACATGACGACTGCTATGGTGAAGCCGAAAAA---AAAGGATGCGACCCCAAGTGGATGCCGTATACTTGGGAATGTGACAGCGATGTACCCATCTGCATTTCAAAAACGGGGTGTGAAAGTTCTGCGTGTGATTGTGACGCCAAAGCAGCCATCTGCTTCGCCGGAGCCCCTTACAACAAGGAGAACAACCATGTCGTCCTCACTGAACGTTGCCAA
>GAHB01000030.1_Cacophis_squamulosus
ATGTATCCTGCTCACCTTCTGGTCCTGTTGGCAGTTTGTGTCTCCCTCTTAGGAGCCGCCACCATTCCTCCCCTGCCTCTCAACCTCTATCAGTTCGGCCGCCTGATTCAATGTGCCATCCGCGGCAGTCGATATACTTGGGATTATATGGACTACGGTTGCTTCTGCGGCTCAGGAGGTCACGGGACACCGGTAGACGCCTTGGACATGTGCTGCAAAATACATGACGACTGCTATGGTGAAGCCGAAAAA---AAAGGATGCGACCCCAAGTGGATGCCGTATACTTGGGAATGTGACAACGATGTACCCATCTGCAGTGTGAAAAAGAAGTGTCAACGTTTTGTGTGTGATTGTGACGCCAAAGCAGCCATCTGCTTCGCCGGAGCCCCTTACAACAAGGAGAACAACCATGTCGTCCTCACTGAACGTTGCCAA
>GAHB01000029.1_Cacophis_squamulosus
ATGTATCCTGCTCACCTTCTGGTCCTGTTGGCAGTTTGTGTCTCCCTCTTAGGAGCCGCCACCATTCCTCCCCTGCCTCTCAACCTCGTACAATTCAGCTACTTGATTCAATGTGCCAACCATGGCAGTCGACCTACTTGGCGTTATATGAACTACGGTTGCTACTGCGGCGCAGGAGGTTACGGGACACCGGTAGACGCCTTGGACATGTGCTGCAAAGTACATGACGACTGCTATGGTGAAGCCGAAAAA---AAAGGATGCGACCCCAAGTTGTTGGCGTATGATTACTACTGTGGCAGAGATGGACCCTACTGCAATATCAAAAAGAAGTGTCTACGTGTTGTGTGTGATTGTGACGTTGCAGCAGCCGAGTGCTTTGCCAGAACCCCTTACAACAGTAGGAACTTCGCTATCAACATCAAATTACGTTGCATA
>GAHB01000028.1_Cacophis_squamulosus
ATGTATCCTGCTCACCTTCTGGTCCTGTTGGCAGTTTGTGTCTCCATCTTAGGAGCCGTCACCATTCCTCCCCTGCCTCTCAACGTCATTCAGTTCAAGAATATGATTCAATGTGCCAACCATGGCAGTCGACCTACACGGCATTATATGAACTACGGTTGCTTCTGCGGCTCAGGAGGTCACGGGACACCGGTAGACGCCTTGGACATGTGCTGCAAAACACATGACGACTGCTATGGTGAAGCCGAAAAA---CAGAGCTGCAACCCCAGGTTGACAAAGTATGATTACTACTGTGGCAAAGATGGACCCATCTGCAGTGTGAAAAAGAAGTGTCAACGTTTTGTGTGTGATTGTGACGTCACAGCAGCCAACTGCTTTGCCAGAGCCCCTTACAAAGATAGGAACTACAATATCAGCACCAAGGCACGTTGCCAA
>DQ917541.1_Cryptophis_nigrescens
ATGTATCTTGCTCACCTTCTGGTCCTGTTGGCAGTTTGTGTCTCCCTCTTAGGAGCCGCCAGGATTCCTCCGCAGCCTCTCAACCTCTATCAGTTCAAGAACATGATTCAATGTGCTAACCATGGCAGGAGACCTATTTGGCATTACAGTGACTACGGTTGCTACTGCGGCTCAGGAGGTAGCGGGACACCGGTAGATGAGTTGGATAGGTGCTGCAAAACACATGACGACTGCTATACTAACGTCGAAACG---TCCGAATGCAAGCCCATGTTGCAGATTTATATTTGGAAATGTGGCAGCGATGGACCACAGTGCGATTCAGAAACGGAGTGTGAACGTTCTGTGTGTGAATGTGACGCCGCAGCAGCCAAGTGCTTTGGCAAAGCCCCTTACAACGAGGAGAACATCAATATCGACACTGACACACGTTGC---
>DQ917542.1_Cryptophis_nigrescens
ATGTATCCTGCTCACCTTCTGGTCCTGTTGGCAGTTTGTGTCTCCCTCTTAGGAGCCGCCGGCATTCCTCCGCAGCCTCTCAACCTCCTACAGTTCAAGGGCATGATTGAATGTGCCAACCATGGCAGTCGAGATCCATGGGATTATAATAACTACGGTTGCTACTGCGGCACAGGAGGTAGCGGGACACCGGTAGACGACTTGGATAGGTGCTGCAAAATACATGACGACTGCTATGGTGAAGCCGAAAACAGCCAGAATTGCTCCCCCTACTACACGTGGTATACTTGGGACTGTATTGAAAATGTACCCACCTGCATTTCAAAAACGGGGTGTAATCGTTCTGTGTGTGAATGTGACGCCGCAGCAGCCAAGTGCTTTGCCGAAACCCCTTACAACGACGCGAACAAGGGTATCAAAACCAAGACACCTTGCGAA
>DQ917543.1_Cryptophis_nigrescens
ATGTATCCTGCTCACCTTCTGGTCCTGTTGGCAGTTTGTGTCTCCCTCTTAGGAGCCTCCGACATTCCTCCGCAGCCTCTCAACCTCATACAATTCGGCTTCATGATTAAATGTGGCAACAAACGCAGACAACCTCTTTTTCGTTATATGGACTACGGTTGCTACTGCGGCAAAGGAGGTAGCGGGACACCGGTAGACGACTTGGATATGTGCTGCAAAATACATGACGACTGCTATGCTAAAGCCACAAAAAGCTACAGTTGCGCCCCCTACTGGACGTTGTATAGTTGGAAATGTTACGCAAGTGGACCCTACTGCAATTCAAAAACGAGGTGTCAACGCTTTGTGTGTGCTTGTGACGCCGCAGCATCCAGGTGCTTTGCCAGGGCCCGTTACAACCCCGCGAACTACAATATCAACACCAAGAAACGTTGCAGA
>DQ917549.1_Cryptophis_nigrescens
ATGTATCTTGCTCACCTTCTGGTCCTGTTGGCAGTTTGTGTCTCCCTCTTAGGAGCCGCCAGGATTCCTCCGCAGCCTCTCAACCTCGCACAATTCGGCAACATGATTCAATGTGCTAACCATGGCAGGAGACCTATTTGGCATTACAGTGACTACGGTTGCTACTGCGGCTCAGGAGGTAGCGGGACACCGGTAGATGAGTTGGATAGGTGCTGCAAAACACATGACGACTGCTATACTAACGTCGAAACG---TCCGAATGCAAGCCCACGTCGCAGATTTATATTTGGAAATGTGGCAGCGATGGACCACAGTGCGATTCAAAAACGGAGTGTGAACGTTCTTTGTGTGAATGTGACGCCGCAGCATCCAAGTGCTTTGCCAAAGCCCCTTACAACAAGGAGAACTATAATATCGACACCGAGACACGTTGC---
>DQ917537.1_Demansia_vestigiata
ATGTTTCCTGCTCGCCTTCTGGTCCTGTTGGGAGTTTGTGTCTCCCTCTTAGGAGCCACCAGGATTCCTACTCAGCCTCTCCACCTCATGCAATTCGCCAACATGATTACATGCGCCAACCGTAACACTCGAAGTTGGATTTCTTACACGAACTATGGTTGCTACTGCGGCTCAGGAGGTAGCGGGACACCGGTAGATGATTTGGATAGGTGCTGCCAAGTACATGACGACTGCTATGGGGAAGCCCAAAAACTTCCTGAATGTAACCCCTACAAAAACTTTTATTCATATGAATGTGCAGAAGGCCAACTCACCTGCGATGACAATGATGAGTGTAAAGCCTTAATTTGTAAGTGTGACCGCCTAGCAGCCATCTGTTTCGCCAAAGCCCCTTACAACACCAAGAACTTCATGATGAATGACAAGACACCTTGCCAA
>DQ917538.1_Demansia_vestigiata
ATGTTTCCTGCTCGCCTTCTGGTCCTGTTGGGAGTTTGTGTCTCCCTCTTAGGAGCCACCAGGATTCCTACTCAGCCTCTCCACCTCATGCAATTCGCCAACATGATTACATGCGCCAACCGTAACACTCGAAGTTGGATTTCTTACACGAACTATGGTTGCTACTGCGGCTCAGGAGGTAGCGGGACACCGGTAGATGATTTGGATAGGTGCTGCCAAGTACATGACGACTGCTATGGGGAAGCCCAAAAACTTCCTGAATGTAACCCCTACAAAAACTTTTATTCATATGAATGTGCAGAAGGCCAACTCACCTGCGATGACAATGATGAGTGTAAAGCCTTAATTTGTAAGTGTGACCGCCTAGCAGCCATCTGTTTCGCCAAAGCCCCTTACAACACCGAGAACTTCATGATGAATGACAAGACACCTTGCCAA
>DQ917539.1_Demansia_vestigiata
ATGTTTCCTGCTCGCCTTCTGGTCCTGTTGGGAGTTTGTGTCTCCCTCTTAGGAGCCACCAGGATTCCTACTCAGCCTCTCCACCTCATGCAATTCGCCGACATGATTACATGCGCCAACCGTAACACTCGAAGTTGGATTTCTTACACGAACTATGGTTGCTACTGCGGCTCAGGAGGTAGCGGGACACCGGTAGATGATTTGGATAGGTGCTGCCAAGTACATGACGACTGCTATGGGGAAGCCCAAAAACTTCCTGAATGTAACCCCTACAAAAACTTTTATTCATATGAATGTGCAGAAGGCCAACTCACCTGCGATGACAACGATGAGTGTAAAGCCTTAATTTGTAAGTGTGACCGCCTAGCAGCCATCTGTTTCGCCAAAGCCCCTTACAACACCAAGAACTTCATGATGAATGACAAGACACCTTGCCAA
>DQ917540.1_Demansia_vestigiata
ATGTTTCCTGCTCACCTTCTGGTCCTGTTGGGAGTTTGTGTCTCCCTCTTAGAAGCCGCCAAGATTCCTCCTCAGCCTCTCCACCTCCTGCAATTTGGCAGCATGATTACATGTGCCAACAGTAACAGTCGACCTGCTTGGCATTATATGGACTATGGTTGCTTCTGCGGCGCAGGAGGTCGCGGGACACCGGTAGATGATTTGGACAGGTGCTGCCAGGTACATGACGACTGCTATGGTGAAGCCGAAAGACTTCCTTCGTGTAACCCCTACAGAAACTTTTATTCATACGAATGTCATGGAGCCGAACCCACCTGCATTGGAAACGATAGGTGTGCAGCCTTTATTTGTAATTGTGACCGCATAGCGGCCATCTGCTTCGCCGGTGCCACTTACGATGACGCACACTGGAATATCGACAGCACTCCACCTTGCCAA
>GAHC01000018.1_Denisonia_devisi
ATGTATCCTGCTCACCTTCTGGTCCTGTTGGCAGTTTGTGTCTCCCTCTTAGGAGCCGCCAACATTCCTCCGCAGCCTCTGAACCTCGTACAATTCAGCTACTTGATTCAATGTGCCAACCATGGCAGTCGACCTACTCGGCATTATCTGGACTACGGTTGCTACTGCGGCTCAGGAGGTAGCGGGACACCGGTAGATGAGTTGGATAGGTGCTGCCAAACACATGACGACTGCTATACTCAAGCCGGAAAC---AAAGGATGCTACCCCAAGTTGTTGGCGTATGATTACTACTGTGGCGAAAATGGACCCTACTGCAATATCAAAAAGGAGTGTCAACGTTTTGTGTGTGATTGTGACGTTGAAGCAGCCAAGTGCTTTGCCAAAGCCCCTTACAACGACGCGAACTGGAATATCGACACCACGAAACGTTGCAAA
>GAHC01000017.1_Denisonia_devisi
ATGTATCCTGCTCACCTTCTGGTCCTGTTGGCAGTTTGTGTCTCCCTCTTAGGAGCCTCCGACATTCGTCCGCGGCCTCTCAACCTCGTACAATTTGGCAACATGATTCAATGTGCCAACCATGGCAGTCGACCTACTCGGCATTATATGGACTACGGGTGCTACTGCGGCTGGGGAGGTAGCGGGACACCGGTAGATGAGTTGGATGGGTGCTGCAAAACACATGACGACTGCTATGGTGAAGTCGAAAAA---AAAGGATGCTACCCCAAGTTGTCGTTCTATAGTTGGAAATGTACTGAAAACGTACCCACCTGCGATTCAGAAACGGGGTGTAAAGCTTCTGTGTGTGCTTGTGACGCCGCAGCAGCCAAGTGCTTTGCCAAAGCCCCTTACAACAACGCAAACTGGAATATCAACACTGACACACGTTGC---
>FJ752448.1_Drysdalia_coronoides
ATGTATCCTGCTCACCTTCTGGTCCTGTTGGCAGTTTGTGTCTCCCTCTTAGGAGCCGCCAGCGTTCCTCCGCAGCCTCTCAACCTCGTACAATTCGGCTACTTGATTCAATGTGCCAACCATGGCAGTCGAGCTACTTGGCATTATATGGACTACGGTTGCTACTGCGGCGCAGGAGGTAGCGGGACACCGGTAGATGACTTGGATAGGTGCTGCAAAATACATGACGACTGCTATGGTGATGCCGAAAAA---AAAGGATGCTCCCCCAAGATGTTGGCGTATGATTACTACTGTGGCGAAAATGGACCCTACTGCAATATCAAAAAGGAGTGTCAACGTTTTGTGTGTGATTGTGACGTCAAAGCAGCCAAGTGCTTCGCCGGAGCCCCTTACAACGACGCGAACTGGAATATCGACACCACGAAACATTGCCAG
>FJ752450.1_Drysdalia_coronoides
ATGTATCCTGCTCACCTTCTGGTCCTGTTGGCAGTTTGTGTCTCCCTCTTAGGAGCCGCCAGCGTTCCTCCGCAGCCTCTCAACCTCGTACAATTCGGCTACTTGATTCAATGTGCCAACCATGGCAGTCGAGCTACTTGGCATTATATGGACTACGGTTGCTACTGCGGCGCAGGAGGTAGCGGGACACCGGTAGATGACTTGGATAGGTGCTGCAAAATACATGACGACTGCTATGGTGATGCCGAAAAA---AAAGGATGCTCCCCCAAGATGTTGGCGTATGATTACTACTGTGGCGAAAATGGACCCTACTGCAATATCAAAAAGGAGTGTCAACGTTTTGTGTGTGCTTGTGACGTCCAAGCAGCCAAGTGCTTCGCCGGAGCCCCTTACAACGACGCGAACTGGAATATCGACACCACGAAACATTGCCAG
>GAHF01000036.1_Hemiaspis_signata
ATGTCTCCTGCTCACCTTCTGGTCCTGTTGGCAGTTTGTGTCTCCCTCTTAGGAGCCGCCAACATTCCTCCGCAGCCTCTCAACCTCATACAATTCAGCTACTTGATTCAATGTGCCAACCATGGCAGTCGACCTACTTTGCATTATATGGACTACGGTTGCTACTGCGGCTCAGGAGGTAGCGGGACACCAGTAGATGAGTTGGATACGTGCTGCAAAATACATGACGACTGCTATGGTGAAGCCGAAAAA---AAAGGATGCTCCCCCAAGATGTTGGCGTATGATTACTACTGTGGCGAAGATGGACCCTACTGCAATATCGAAAAGAAGTGTCAACGTATTGTGTGTGATTGTGACGTCAAAGCAGCCAAGTGCTTTGCCAAAGCCCCTTACAACAACGCGAACTGGAATATCGACACCACTACACGTTGCCAA
>GAHF01000035.1_Hemiaspis_signata
ATGTCTCCTGCTCACCTTCTGGTCCTGTTGGCAGTTTGTGTCTCCCTCTTAGGAGCCGCCAACATTCCTCCGCAGCCTCTCAACCTCGTACAATTCAGCTACTTGATTCAATGTGCCAACCATGGCAGTCGTGCTACTTGGCATTATATGGACTACGGTTGCTACTGCGGCTCAGGAGGTAGCGGGACACCGGTAGATGAGTTGGATACGTGCTGCAAAATACATGACGACTGCTATGGTGAAGCCGAAAAA---CAAGGATGCTCCCCCAAGATGTCGGCGTATGATTACTACTGTGGCGAAAATGGACCCTACTGCAATATCGAAAAGAAGTGTCAACGTATTGTGTGTGATTGTGACGTCAAAGCAGCCTTCTGCTTTGCCAAAGCCCCTTACAACAACGCGAACTGGAATATCGACACCACTACACGTTGCCAA
>GAHF01000034.1_Hemiaspis_signata
ATGTCTCCTGCTCACCTTCTGGTCCTGTTGGCAGTTTGTGTCTCCCTCTTAGGAGCCGCCAACATTCCTCCGCAGCCTCTCAACCTCGTACAATTCAGCTACTTGATTCAATGTGCCAACCATGGCAGTCGTGCTACTTGGCATTATATGGACTACGGTTGCTACTGCGGCTCAGGAGGTAGCGGGACACCGGTAGATGAGTTGGATACGTGCTGCAAAATACATGACGACTGCTATGGTGAAGCCGAAAAA---CAAGGATGCTCCCCCAAGATGTTGGCGTATGATTACTACTGTGGCGAAAATGGACCCTACTGCAATATCGAAAAGAAGTGTCAACGTATTGTGTGTGATTGTGACGTCAAAGCAGCCTTCTGCTTTGCCAAAGCCCCTTACAACAACGCGAACTGGAATATCGACACCACTACACGTTGCCAA
>GAHF01000033.1_Hemiaspis_signata
ATGTATCCTGCTCACCTTCTGGTCCTGTTGGCAGTTTGTGTCTCCCTCTTAGGAGCCTCCGACATTCGTCCACAGCCTCTCAACCTCTATCAGTTCGGCAACATGATTGGATGTGCCAACCATAACACTCGAGGTTGGTCGGATTATGCAAACTACGGTTGCTACTGCGGCTGGGGAGGTAGCGGGACACCGGTGGATGAGTTGGATAGGTGCTGCAAAATACATGACGACTGCTATGGTGAAGCCGAAAAA------AATTGCTTCCCCAAGTTGACGTTGTATAGTTGGAAATGTACTGAAAATGTACCCACCTGCGATTCAAAAAAGGAGTGTGAAAGTTTTGTGTGTGATTGTGATGCCAAAGCGGCCATCTGCTTCGCCGGAGCCCCTTACAACTCTGCGAACATAAAAATCGACACCAAGACACGTTGCCAA
>GAHF01000032.1_Hemiaspis_signata
ATGTCTCCTGCTCACCTTTTGGTCCTGTTGGCAGTTTGTGTCTCCCTCTTAGGAGCTGCCAACATTCGTCCACAGCCTCTCAACCTCTATCAGTTCAAGAACATGATTGAATGTGCCAACCGTGGCAGTCGAAGTTGGTTGGCTTATGCAAACTACGGTTGCTACTGCGGCTGGGGAGGTAGCGGGACACCTGTAGATGAGTTGGATACGTGCTGCAAAATACATGACGACTGCTATGGTGAAGCCGAAAAA---AAAGGATGCTACCCCAAGTTGACGTTGTATACTTGGCAATGTACTGAAAATGTACCCACCTGCGATTCAAAAACGGGGTGTGAAGGTTCTGTGTGTGATTGTGATGCCAAAGCAGCCATCTGCTTCGCCGGAGCCCCTTACAACTCTGCGAACATAAAAATCAACACCAAGACACGTTGCCAA
>GAHG01000028.1_Hoplocephalus_bungaroides
ATGTATCCTGTTCACCTTCTGGTCCTGTTGGCAGTTTGTGTCTCCCTCTTAGGAGCCTCCAACATTCCTCCGCAGCCTCTCAACCTTGAACAATTCGACAACATGATTGAATGTGCCAACTATGGCAGTCGACCTTCTTGGCATTATATGGACTACGGTTGCTACTGCGGCAAAGGAGGTAGCGGGACACCCGTAGATGAGTTGGATAGGTGCTGCAAAACACATGAGGACTGCTATACTGAAGCCGAAAAA---CGCGGATGCCACCCCAAGTTCTCGGCATATAGTTGGAAATGTGGCAGCGATGGACCCACTTGCGATGGCAACAATGAGTGTAAAGCCTTTATCTGTAATTGTGACCGCACAGCAGCCAAGTGCTTTGCCAAAGCCCCTTTCAACCAGGAAAACTGGGATATCGACACCGAGACACATTGCCAA
>GAHG01000026.1_Hoplocephalus_bungaroides
ATGTATCCTGCTCACCTTCTGGTCCTGTTGGCAGTTTGTGTCTCCCTCTTAGGAGCCTCCAACATTCCTCTGCGGCCTCGCAACCTCATGCAATTCAGCAACATGATTCAATGTGCCAACCATCGCAGTCGACCTACTTCGCATTATGCGGACTACGGTTGCTACTGCGGCAAAGGAGGCAGCGGGACACCCGTAGATGAGTTGGATAGGTGCTGCAAAACACATGATGACTGCTATGCTAAAGCCAAAAAA---------TGCTCCCCCAAGCTGTTGTTGTATAGTTGGCGATGTAGCCGAAATGTACCCATCTGCGATTCAAAATCGGGATGTAAAGGTGTTGTGTGTGATTGTGACGCCAAAGCAGCCAAGTGCTTTGCCAAAGCCCCTTACAACGACGCGAACTGGGATATCGACACCAAGACACGTTGC---
>GAHG01000025.1_Hoplocephalus_bungaroides
ATGTATCCTGCTCACCTTCTGGTCCTGTTGGCAGTTTGTGTCTCCCTCTTAGGAGCCTCCAACATTCCTCTGCGGCCTCGCAACCTCATGCAATTCAGCAACATGATTCAATGTGCCAACCATGGCAGTCGACCTACTTCGCATTATGCGGACTACGGTTGCTACTGCGGCAAAGGAGGCAGCGGGACACCCGTAGATGAGTTGGATAGGTGCTGCAAAACACATGATGACTGCTATGCTAAAGCCAAAAAA---------TGCTCCCCCAAGCTGTTGTTGTATAGTTGGCGATGTAGCCGAAATGTACCCATCTGCGATTCAAAATCGGGATGTAAAGGTGTTGTGTGTGATTGTGACGCCAAAGCAGCCAAGTGCTTTGCCAAAGCCCCTTACAACGACGCGAACTGGGATATCGACACCAAGACACGTTGC---
>GAHG01000024.1_Hoplocephalus_bungaroides
ATGTATCCTGTTCACCTTCTGGTCCTGTTGGCAGTTTGTGTCTCCCTCTTAGGAGCCTCCAACATTCCTCCGCGGCCTCTCAACCTCTATCAGTTCAAGAACATGATTCCATGTGCCAACCATGGCAGAAGACCTACTTGGCATTATATGGACTACGGTTGCTACTGCAGCTCAGGAGGTAGCGGGACACCAGTAGATGAGTTGGATAGGTGCTGCAAAACACATGAGGACTGCTATACTAACATCGGAACA---TCCAAATGCAACCCCAAGTCGCAGATTTATACTTGGCAATGTGGCAGCGATGGACCACACTGCGATTCAAAAACAGGATGTGAACGTTCTGTGTGTGAATGTGATGCCGCAGCAGCCAAGTGCTTTGCCAAAGCCCCTTACAACCAGGAAAACTGGAATATCGACACCAAGAAACGTTGCCAA
>GAHG01000023.1_Hoplocephalus_bungaroides
ATGTATCCTGTTCACCTTCTGGTCCTGTTGGCAGTTTGTGTCTCCCTCTTAGGAGCCTCCAACATTCCTCCGCAGCCTCTCAACCTCTATCAGTTCAAGAACATGATTCCATGTGCCAACCATGGCCGAAGACCTACTTGGCATTATATGGACTACGGTTGCTACTGCAGCTCAGGAGGTAGCGGGACACCGGTAGATGAGTTGGATAGGTGCTGCAAAACACATGAGGACTGCTATACTAACATCGGAACA---TCCAAATGCAACCCCAAGTCGCAGATTTATACTTGGCAATGTGGCAGCGATGGACCACACTGCGATTCAAAAACAGGATGTGAACGTTCTGTGTGTGAATGTGATGCCGCAGCAGCCAAGTGCTTTGCCAAAGCCCCTTACAACCAGGAAAACTGGAATATCGACACCAAGAAACGTTGCCAA
>EF164996.1_Hoplocephalus_stephensii
ATGTATCCTGCTCACCTTCTGGTCCTGTTGGCAGTTTGTGTCTCCCTCTTAGGAGCCTCCGACATTCCTCCGCGGCCTCTCAACCTCTATCAGTTCAAGAACATGATTCCATGTGCCAACCATGGCAGAAGACCTACTTGGCATTATATGGACTACGGTTGCTACTGCAGCTCAGGAGGTAGCGGGACACCCGTAGATGAGTTGGATAGGTGCTGCAAAACACATGAGGACTGCTATACTAACATCGGAACA---TCCAAATGCAACCCCAAGTCGCAGATTTATACTTGGCAATGTGGCAGCGATGGGCCACACTGCGATTCAAAAACAGGATGTGAACGTTCTGTGTGTGAATGTGATGCCGCAGCAGCCAAGTGCTTTGCCAAAGCCCCTTACAACCAGGAAAACTGGAATATCGACACCAAGAAACGTTGCCAA
>EF164997.1_Hoplocephalus_stephensii
ATGTATCCTGCTCACCTTCTGGTCCTGTTGGCAGTTTGTGTCTCCCTTTTAGGAGCCTCCGACATTCCTCCGCAGCCTCTCAACCTTGAACAATTCGACAACATGATTGAATGTGCCAACTATGGCAGTCGACCTTCTTGGCATTATATGGACTACGGTTGCTACTGCGGCAAAGGAGGTAGCGGGACACCGGTAGATGAGTTGGATAGGTGCTGCAAAACACATGAGGACTGCTATACTGAAGCCGAAAAA---CGCGGATGCCACCCCAAGTTCTCGGCATATAGTTGGAAATGTGGCAGCGATGGACCCACCTGCGATGGCAACAATGAGTGTAAAGCCTTTATCTGTAATTGTGACCGCACAGCAGCCAAGTGCTTTGCCAAAGCCCCTTTCAACCAGGAAAACTGGGATATCGACACCGAGACACATTGCCAA
>EF164998.1_Hoplocephalus_stephensii
ATGTATCCTGCTCACCTTCTGGTCCTGTTGGCAGTTTGTGTCTCCCTCTTAGGAGCCTCCAACATTCCTCCGCAGCCTCTCAACCTTGAACAATTCGACAACATGATTGAATGTGCCAACTATGGCAGTCGACCTTCTTGGCATTATATGGACTACGGTTGCTACTGCGGCAAAGGAGGCAGCGGGACACCGGTAGATGAGTTGGATAGGTGCTGCAAAACACATGAGGACTGCTATACTGAAGCCGAAAAA---CGCGGATGCCACCCCAAGTTCTCGGCATATAGTTGGAAATGTGGCAGCGATGGACCCACCTGCGATGGCAACAATGAGTGTAAAGCCTTTATCTGTAATTGTGACCGCACAGCAGCCAAGTGCTTTGCCAAAGCCCCTTTCAACCAGGAAAACTGGGATATCGACACCGAGACACATTGCCAA
>AB062445.1_Laticauda_colubrina
ATGTATCCTGCTCACCTTCTGGTCCTCTTGGCAGTTTGTGTCTCCCTCTTAGGAGCCTCCGCCATTTCTAACCGGCCTCGCAACCTCGTACAATTTTCCGAACTCATACAATGTGTCAACAAAGGCAAGAGAGCTACTTACCATTATATGGACTACGGTTGCTACTGTGGCAAAGGAGGTAGCGGGACACCGGTAGACGCCTTGGATAGGTGCTGCAAAACACATGATGACTGCTATGGTCAAGCCGAAAAA---AAGGGGTGCTTCCCATTGCTGTCGTTATATAATTTCGCCTGTTTCCCAGGTGCACCCCAATGCGGAAAAGGAAACACTTGTCAACGTTTTGTGTGTGCTTGTGACCTCAAGGCAGCCTTATGTTTTGCCAAATCCCCTTACAACAACAACAACTACAATATCGACATCAAGAAAAAATGCCAA
>AB062446.1_Laticauda_colubrina
ATGTATCCTGCTCACCTTCTGGTCCTCTTGGCAGTTTGTGTCTCCCTCTTAGGAGCCTCCGCCATTTCTCCTCGGCCTCTCAACCTCATACAATTTTCCCAACTCATACAATGTGCCAACAAAGGCAAGAGACCTACTCTCCATTATATGGACTACGGTTGCTACTGTGGCAAAGGAGGTAGCGGGACACCGGTAGACGCCTTGGATAGGTGCTGCAAAACACATGATGACTGCTATGGTCAAGCCGGAAAA---AAGGGATGCATCCCATTCGTGACGTTATATAATTTCGGCTGTTTCCCAGGTGCACCCCAATGCGGAAAAGGAAACACTTGTCAACGTTTTGTGTGTGCTTGTGACCTCAAGGCAGCCTTATGTTTTGCCAAATCCCCTTACAACAACAACAACTACAATATCGACACCAAGAAAAAATGCCAA
>AB062447.1_Laticauda_colubrina
ATGTATCCTGCTCACCTTCTGGTCCTCTTGGCAGTTTGTGTCTCCCTCTTAGGAGCCTCCGCCATTTCTAACCAGCCTCGCAACCTCGTACAATTTTCCGAACTCATACAATGTGTCAACAAAGGCAAGAGAGCTACTTACCATTATATGGACTACGGTTGCTACTGTGGCAAAGGAGGTAGCGGGACACCGGTAGACGCCTTGGATAGGTGCTGCAAAACACATGATGACTGCTATGGTCAAGCCGAAAAA---AAGGGGTGCTTCCCATTCCTGACGTTATATAATTTCGGCTGTTTCCCAGGTGGACCCACCTGCGGAAAAGGAAACACTTGTCAACGTTTTGTGTGTGATTGTGACCTCAAGGCAGCCTTATGTTTTGCCAAATCCCCTTACAACAACAACAACTACAATATCGACACCAAGAAACGTTGCAAA
>AB062448.1_Laticauda_colubrina
ATGTATCCTGCTCACCTTCTGGTCCTCTTGGCAGTTTGTGTCTCCCTCTTAGGAGCCTCCGCCATTTCCCCTCGGCCTCTCAACCTCATACAATTTTCCCAACTCATACAATGTGCCAACAAAGGCAAGAGAGCTACTTACCATTATATGGACTACGGTTGCTACTGTAGCAAAGGAGGTAGCGGGACACCGGTAGACGCCTTGGATAGGTGCTGCAAAACACATGATGACTGCTATGGTCAAGCCGAAAAA---AAGGGGTGCTTCCCATTGCTGTCGTTATATAATTTCGCCTGTTTCCCAGGTGCACCCCAATGCGGAAAAGGAAACACTTGTCAACGTTTTGTGTGTGCTTGTGACCTCAAGGCAGCCTTATGTTTTGCCAAATCCCCTTACAACAAC---AACTACAATATCGACATCAAGAAAAAATGCCAA
>Y00377.1_Laticauda_laticaudata
ATGTATCCTGCTCACCTTCTGCTCCTGTTGGCAGTTTGTGTCTCCCTCTTAGGAGCCTCCGCCATTCCTCCTCTGCCTCTCAACCTTGCACAATTTGCCCTCGTCATTAAATGTGCCGACAAAGGCAAGAGACCTCGTTGGCATTATATGGACTACGGTTGCTACTGTGGCCCAGGAGGTAGCGGGACACCGGTAGACGAGTTGGATAGGTGCTGCAAAACACATGATCAGTGCTATGCTCAAGCCGAAAAA---AAGGGGTGCTACCCAAAGTTGACGATGTATAGTTACTACTGTGGCGGAGATGGACCCTACTGCAATTCAAAAACGGAATGTCAACGTTTTGTGTGTGATTGTGATGTCAGGGCAGCCGACTGCTTTGCCAGATACCCTTACAACAACAAGAACTACAATATCAACACCAGCAAACGTTGCAAA
>AB062441.1_Laticauda_laticaudata
ATGTATCCTGCTCACCTTCTGCTCCTGTTGGCAGTTTGTGTCTCCCTCTTAGGAGCCTCCGCCATTCCTCCTCTGCCTCTCAACCTTGCACAATTTGCCCTCGTCATTAAATGTGCCGACAAAGGCAAGAGACCTCGTTGGCATTATATGGACTACGGTTGCTACTGTGGCCCAGGAGGTAGCGGGACACCGGTAGACGAGTTGGATAGGTGCTGCAAAACACATGATGAGTGCTATGCTCAGGCCGAAAAA---AAGGGGTGCTACCCAAAGTTGACGATGTATAGTTACTACTGTGGCGGAGATGGACCCTACTGCAATTCAAAAACGGAATGTCAACGTTTTGTGTGTGATTGTGATGTCAGGGCGGCCGACTGCTTTGCCAGATACCCTTACAACAACAAGAACTACAATATCAACACCAGCAAACGTTGCGAA
>AB062442.1_Laticauda_laticaudata
ATGTATCCTGCTCACCTTCTGCTCCTGTTGGCAGTTTGTGTCTCCCTCTTAGGAGCCTCCGCCATTCCTCCTCTGCCTCTCAACCTTGCACAATTTGCCCTCGTCATTAAATGTGCCGACAAAGGCAAGAGACCTCGTTGGCATTATATGGACTACGGTTGCTACTGTGGCCCAGGAGGTAGCGGGACACCGATAGACGAGTTGGATAGGTGCTGCAAAACACATGATGAGTGCTATGCTCAAGCCGAAAAA---AAGGGGTGCTACCCAAAGTTGACGATGTATAGTTACTACTGTGGCGGAGATGGACCCTACTGCAATTCAAAAACGGAATGTCAACGTTTTGTGTGTGATTGTGATGTCAGGGCAGCCGACTGCTTTGCCAGATACCCTTACAACAACAAGAACTACAATATCAACACCAGCAAACGTTGCAAA
>AB062443.1_Laticauda_laticaudata
ATGTATCCTGCTCACCTTCTGCTCCTGTTGGCAGTTTGTGTCTCCCTCTTAGGAGCCTCCGCCATTCCTCCTCTGCCTCTCAACCTCATACAATTCACCTACTTGATTGAATGTGCCAACAAAGGCAGAAGAACTTCTTTCAATTATGCGGACTACGGTTGCTACTGCGGCATCGGAGGTAGCGGGACACCGGTAGACAAGTTGGATAGGTGCTGCAAAACACATGATGAGTGCTATGCTCAAGCCGAAAAA---AAGGGGTGCTACCCAAAGTTGACGATGTATAATTACTACTGTGGCGGAGGTGGACCCTACTGCAATTCAAAAACGGAATGTCAACGTTTTGTGTGTGATTGTGATGTCAGGGCAGCCGACTGCTTTGCCAGATACCCTTACAACAACAAGAACTACAATATCAACACCAGCAACCGTTGCAAA
>AB062444.1_Laticauda_laticaudata
ATGTATCCTGCTCACCTTCTGCTCCTGTTGGCAGTTTGTGTCTCCCTCTTAGGAGCCTCCGCCATTCCTCCTCTGCCTCTCAACCTCATACAATTCACCTACTTGATTGAATGTGCCAACAAAGGCAGAAGAACTTCTTTCAATTATGCGGACTACGGTTGCTACTGCGGCATCGGAGGTAGCGGGACACCGGTAGACAAGTTGGATAGGTGCTGCAAAACACATGATGAGTGCTATGCTCAAGCTGAAAAA---AAGGGGTGCTACCCAAAGTTGACGATGTATAATTACTACTGTGGCGAAGGTGGACCCTACTGCAATTCAAAAACGGAATGTCAACGTTTTGTGTGTGATTGTGATGTCAGGGCAGCCGACTGCTTTGCCAGATACCCTTACAACAACAAGAACTACAATATCAACACCAGCAAACGTTGCAAA
>AB037219.2_Laticauda_semifasciata
ATGTATCCTGCTCACCTTCTGGTCCTGTTGGCAGTTTGTGTCTCCCTCTTAGGAGCCTCCGCCATTCCTCCCCTGCCTCTCAACCTCGTACAATTCACCTACTTGATTCAATGTGCCAACAAAGGCAGCAGACCTTCTTATCATTATGCGGACTACGGATGCTACTGTGGCGCAGGAGGTAGCGGAACACCGGTAGACGAGTTGGATAGGTGCTGCAAAATACATGATGACTGCTATGGTGAAGCCGAAAAA---ATGGGATGCTACCCAAAGTTGACGATGTATAATTACTACTGTGGCACAGAGGGACCCTACTGCAATACAAAAACGGATTGTCAACGTTATGTGTGTGCTTGTGACCTCAAGGCAGCCAAATGCTTTGCCAGATCCCCTTACAACAACAAGAACTACAATATCGACACCAGCAAACGTTGCAAA
>AB037409.1_Laticauda_semifasciata
ATGTATCCTGCTCACCTTCTGGTCCTGTTGGCAGTTTGTGTCTCCCTCTTAGGAGCCTCCGCCATTCTTCCTCTGCCTCTCAACCTCGTACAATTCACCTACTTGATTCAATGTGCCAACAAAGGCAGCAGAGCTTCTTATCATTATGCGGACTACGGATGCTACTGTGGCGCAGGAGGTAGCGGAACACCGGTAGACGAGTTGGATAGGTGCTGCAAAATACATGATGACTGCTATGGTGAAGCCGAAAAA---ATGGGATGCTACCCAAAGTTGACGATGTATAATTACTACTGTGGCACAGAGGGACCCTACTGCAGTACAAAAACGGATTGTCAACGTTATGTGTGTGCTTGTGACCTCCAGGCAGCCAAATGCTTTGCCAGATCCCCTTACAACAACAAGAACTACAATATCGACACCAGCAAACGTTGCAAA
>AB037410.1_Laticauda_semifasciata
ATGTATCCTGCTCACCTTCTGGTCCTGTTGGCAGTTTGTGTCTCCCTCTTAGGAGCCTCCGCCATTCCTCCTCTGCCTCTCAACCTCGTACAATTCACCTACTTGATTCAATGTGCCAACAAAGGCAGCAGAGCTTCTTATCATTATGCGGACTACGGATGCTACTGTGGCGCAGGAGGTAGCGGAACACCGGTAGACGAGTTGGATAGGTGCTGCAAAGTACATGATGACTGCTATGGTGAAGCCGAAAAA---ATGGGATGCTACCCAAAGTTGACGATGTATAATTACTACTGTGGCACAGAGGGACCCTACTGCAATACAAAAACGGATTGTCAACGTTATGTGTGTGCTTGTGACCTCCAGGCAGCCAAATGCTTTGCCAGATCCCCTTACAACAACAAGAACTACAATATCGACACCAGCAAACGTTGCAAA
>AB037411.1_Laticauda_semifasciata
ATGTATCCTGCTCACCTTCTGGTCCTGTTGGCAGTTTGTGTCTCCCTCTTAGGAGCCTCCACCATTCCTCCTCTGCCTCTCAACCTCGTACAATTCACCTACTTGATTCAATGTGCCAACAAAGGCAGCAGAGCTTCTTATCATTATGCGGACTACGGATGCTACTGTGGCGCAGGAGGTAGCGGAACACCGGTAGACGAGTTGGATAGGTGCTGCAAAGTACATGATGACTGCTATGGTGAAGCCGAAAAA---ATGGGATGCTACCCAAAGTTGACGATGTATAATTACTACTGTGGCACAGAGGGACCCTACTGCAATACAAAAACGGATTGTCAACGTTATGTGTGTGCTTGTGACCTCCAGGCAGCCAAATGCTTTGCCAGATCCCCTTACAACAACAAGAACTACAATATCGACACCAGCAAACGTTGCAAA
>AB037412.1_Laticauda_semifasciata
ATGTATCCTGCTCACCTTCTGGTCCTGTTGGCAGTTTGTGTCTCCCTCTTAGGAGCCTCCGCCATTCCTCCTCTGCCTCTCAACCTCGTACAATTCACCTACTTGATTCAATGTGCCAACAAAGGCAGCAGAGCTTCTTATCATTATGCGGACTACGGATGCTACTGTGGCGCAGGAGGTAGCGGAACACCGGTAGACGAGTTGGATAGGTGCTGCAAAATACATGATGACTGCTATGGTGAAGCCGAAAAA---ATGGGATGCTACCCAAAGTTGACGATGTATAATTACTACTGTGGCACAGAGGGACCCTACTGCAATACAAAAACGGATTGTCAACGTTATGTGTGTGCTTGTGACCTCCAGGCAGCCAAATGCTTTGCCAGATCCCCTTACAACAACAAGAACTACAATATCGACACCAGCAAACGTTGCAAA
>AB037413.1_Laticauda_semifasciata
ATGTATCCTGCTCACCTTCTGGTCCTGTTGGCAGTTTGTATCTCCCTCTTAGGAGCCTCCGCCATTCCTCCTCTGCCTCTCAACCTCGTACAATTCACCTACTTGATTCAATGTGCCAACAAAGGCAGCAGAGCTTCTTATCATTATGCGGACTACGGATGCTACTGTGGCGCAGGAGGTAGCGGAACACCGGTAGACGAGTTGGATAGGTGCTGCAAAGTACATGATGACTGCTATGGTGAAGCCGAAAAA---ATGGGATGCTACCCAAAGTTGACGATGTATAATTACTACTGTGGCACAGAGGGACCCTACTGCAATACAAAAACGGATTGTCAACGTTATGTGTGTGCTTGTGACCTCCAGGCAGCCAAATGCTTTGCCAGATCCCCTTACAACAACAAGAACTACAATATCGACACCAGCAAACGTTGCAAA
>AB037414.1_Laticauda_semifasciata
ATGTATCCTGCTCACCTTCTGGTCCTGTTGGCAGTTTGTGTCTCCCTCTTAGGAGCCTCCGCCATTCCTCCCCTGCCTCTCAACCTCGTACAATTCACCTACTTGATTCAATGTGCCAACAAAGGCAGCAGACCTTCTTATCATTATGCGGACTACGGATGCTACTGTGGCGCAGGAGGTAGCGGAACACCGGTAGACGAGTTGGATAGGTGCTGCAAAGTACATGATGACTGCTATGGTGAAGCCGAAAAA---ATGGGATGCTACCCAAAGTTGACGATGTATAATTACTACTGTGGCACAGAGGGACCCTACTGCAATACAAAAACGGATTGTCAACGTTATGTGTGTGCTTGTGACCTCCAGGCAGCCAAATGCTTTGCCAGATCCCCTTACAACAACAAGAACTACAATATCGACACCAGCAAACGTTGCAAA
>AB037415.1_Laticauda_semifasciata
ATGTATCCTGCTCACCTTCTGGTCCTGTTGGCAGTTTGTGTCTCCCTCTTAGGAGCCTCCGCCATTCCTCCTCTGCCTCTCAACCTCGTACAATTCACCTACTTGATTCAATGTGCCAACAAAGGCAGCAGACCTTCTTATCATTATGCGGACTACGGATGCTACTGTGGCGCAGGAGGTAGCGGAACACCGGTAGACGAGTTGGATAGGTGCTGCAAAATACATGATGACTGCTATGGTGAAGCCGAAAAA---ATGGGATGCTACCCAAAGTTGACGATGTATAATTACTACTGTGGCACAGAGGGACCCTACTGCAATACAAAAACGGATTGTCAACGTTATGTGTGTGCTTGTGACCTCAAGGCAGCCAAATGCTTTGCCAGATCCCCTTACAACAACAAGAACTACAATATCGACACCAGCAAACGTTGCAAA
>AB062439.1_Laticauda_semifasciata
ATGTATCCTGCTCACCTTCTGGTCCTGTTGGCAGTTTGTGTCTCCCTCTTAGGAGCCTCCGCCATTCCTCCCCTGCCTCTCAACCTCGTACAATTCACCTACTTGATTCAATGTGCCAACAAAGGCAGCAGACCTTCTTATCATTATGCGGACTACGGATGCTACTGTGGCGCAGGAGGTAGCGGAACACCGGTAGACGAGTTGGATAGGTGCTGCAAAATACATGATGACTGCTATGGTGAAGCCGAAAAA---ATGGGATGCTACCCAAAGTTGACGATGTATAATTACTACTGTGGCACAGAGGGACCCTACTGCAATACAAAAACGGATTGTCAACGTTATGTGTGTGCTTGTGACCTCAAGGCAGCCAAATGCTTTGCCAGATCCCCTTACAACAACAAGAACTACAATATCGACACCAGCAAACGTTGCAAA
>AB062440.1_Laticauda_semifasciata
ATGTATCCTGCTCACCTTCTGGTCCTGTTGGCAGTTTGTGTCTCCCTCTTAGGAGCCACCGCCATTCCTCCTCTGCCTCTCAACCTCGTACAATTCAGCAACTTGATTCAATGTGTCAACAAAGGCAGCAGAGCTTCTTATCATTATGCGGACTACGGATGCTACTGTGGCGCAGGAGGTAGCGGAACACCGGTAGACGAGTTGGATAGGTGCTGCAAAATACATGATGACTGCTATGGTGAAGCCGAAAAA---ATGGGATGCTACCCAAAGTGGACGCTTTATACTTACGACTGTAGCACAGAGGAACCCAACTGCAGTACAAAAACGGGTTGTCAAGGTTTTGTGTGTGCTTGTGACCTCGAGGCAGCCAAATGCTTTGCCAGATCCCCTTACAACAACAAGAACTACAATATCGACACCAGCAAACGTTGCAAA
>JF754487.1_Micrurus_altirostris
ATGAATCCTGCTCACCTTTTGGTCCTGGCAGCAGTTTGTATCTCCCTCTTAGGAGCCTCCAGCATTGCTCCCCAGCCTCTCAATCTCTATCAGTTCGGCAACATGATTAATTGTACTATGCCTGGCGGTAGTCCTTTGTTGGATTATGCGGACTATGGTTGCTACTGCGGCTCCGGAGGTGGCGGGACACCGGTAGATGACTTGGATAGGTGCTGCCAGGCTCATGACAACTGCTATGGTGAAGCTGAAACAGTTCACAAATGCAACCCCTTCTGGACGTTTTATTCATACGAGTGTTCTGAAGGCCAACTCACCTGCGACAACGACACTAATTGTAAAGAATTTGTCTGCAATTGTGATCTCGAGGCAGCCAACTGCTTCGCTAAAGCGCCTTACATCGAGGAGAACTACAATATCAACCTCAAT---CGTTGCACA
>JF754488.1_Micrurus_altirostris
ATGAATCCTGCTCACCTTTTGGTCCTGGCAGCAGTTTGTATCTCCCTCTCAGGAGCCTCCAGCATTGCTCCCCAGCCTCTCAACCTCATTCAGTTCGGCAACATGATTCAATGTAAC------AACACTCGACCTTCGTTGGATTTTTCGGGCTACGGTTGCTACTGCGGCCGTGGAGGTAGCGGGACACCGGTAGATGAGTTGGATAGGTGCTGCCAGGTTCATGACAACTGCTATGGTGAAGCTGAAACAGTTCACGAATGCGACCCCTACTGGACGTTTTATTCATACGAGTGTTCTGAAGGCAAACTCACCTGTGACAACAACACTAAGTGTAAAGAATTTGTCTGCAATTGTGACCGCGAGGCAGCCAACTGTTTCGCGAAAGCGCCTTACATCGACAGCAACTACAAGAAT---------------TGCAAA
>JF754489.1_Micrurus_altirostris
ATGAATCCTGCTCACCTTTTGGTCCTGGCAGCAGTTTGTATCTCCCTCTCAGGAGCCTCCAGCATTGCTCCCCAGCCTCTCAACCTCATTCAGTTCGGCAACATGATTCAATGTACTATCCCTGGCAGTAGTCCTTTGTTGGATTATGCGGACTACGGTTGCTACTGCGGCCGCGGAGGTAGCGGGACACCGGTAGACAAGTTGGATAGGTGCTGCCAGGCTCATGACAAGTGCTATACTGACGCCTATAGATTTTACCGATGCTGGCCCTTCTTGACGCTTTATTCACACACCTGTTCTAACCGCAAAGTCATCTGCGGCAACACCACTAAGTGTAAAGCTTTTGTCTGTAATTGTGACCGCGTGGCAGCCAACTGCTTCGCTAAAGCGCCTTACAACAAGAGGAACTACAAT---------------AATTGCAAA
>AY157830.1_Micrurus_corallinus
ATGAATCCTGCTCACCTTCTGGTCCTGGCAGCAGTTTGTGTCTCCCTCTTAGGAGCCTCCAGCGTTCCTCCCCGACCTCTCAACCTCATTAACTTCCAACGCATGATTCAATGTACC------ACGAGGCGATCTGCGTGGGACTTTACGAACTACGGTTGCTACTGCGGCGCCGGAGGTAGCGGGACACCGGTAGACGAGTTGGATAGGTGCTGCAAGGTTCATGACGACTGCTATGGTGCAGCCGAAAAATATCACAGATGCTCGCCCAAGTTGACGCTTTATACATCCACCTGTTCTACCGGGAGCGTCACCTGCGACAACGGCACTAAATGTAAAGCTTTTGTCTGTAATTGTGACCGCACGGCAGCCCTCTGCTTCGGGAGAGCGCCTTACAACAAAAACAACGAAAATATCAACCCCAAT---CGTTGCCGA
>DQ071841.1_Micrurus_fulvius
------------AATTCACTAGTGATTGCA---GTTTGTGTCTCCCTCTTAGGAGCCTCCAGCATTCCTCCCCGGCCTCTCAACCTCATTCACTTCAAAAACATGATTGAATGTACC------ACCAAGCGATCTTGGTGGCATTTTGCGGACTACGGTTGCTACTGCGGCTCCGGAGGTAGCGGGACACCGGTAGACGATTTGGATAAGTGCTGCCAGGTTCATGACAAGTGCTATGATACAGCCGAAAAAGTTCACGGATGCTGGCCCAAGTGGACGCTTTATTCATACGACTGTTCTAACGGCCAACTCACCTGCGACAACAACACTAAGTGTAAAGATTTCGTCTGTAATTGTGACCGCACGGCAGCCCTCTGCTTCGCGAAAGCGCCTTACAACGACAAGAACTACAATATCGACCTCAAA---CGTTGCCAA
>GAEP01002061.1_Micrurus_fulvius
ATGAATCCTGCTCACCTTCTGGTCCTGGCAGCAGTTTGTGTCTCCCTCTTAGGAGCCTCCAGCATTCCTCCCCGGCCTCTCAACCTCATTAACTTCAAACGCATGATTGAATGTACC------ACGAGGCGATCTGTGTGGGACTTTACGAACTACGGTTGCTACTGCGGCTCCGGAGGTAGCGGGACACCGGTAGACGAGTTGGATAGGTGCTGCCAAGTTCATGACAACTGCTATGATGAAGCCTCAAAAGTTCACAAATGCTGGCCCAAGTTGACGTTTTATTCATACGACTGTTCTGAAGGCCAACTCACCTGCGACAACAACACTAAGTGTAAAGATTTCGTCTGTAATTGTGACCGCACGGCAGCCCTCTGCTTCGCGAAAGCGCCTTACAACGACAAGAACTACAATATCGACCTCAAA---CGTTGCCAA
>GAEP01002060.1_Micrurus_fulvius
------ATGCTGATCTTCTTGTGGTGTGGTGCAGTTTGTGTCTCCCTTTTAGGAGCCTCCAGCATTCCTCCCGAGCCTCTCAACCTCATTAACTTCAAACGCATGATTGAATGTACC------ACGAGGCGATCTGTGTGGGACTTTACGAACTACGGTTGCTACTGCGGCTCCGGAGGTAGAGGGACACCGGTAGACGAGTTGGATAGGTGCTGCAAGGTTCATGACGACTGCTATGCTGCAGCCGAAAAATATCACAAATGCTCGCCCAAGGCGACGCTTTATACATCCACCTGTTCTACCGGGAACGTCACCTGCGGCAACGGCACTAACTGTGAAGCTTTTGTCTGTAATTGTGACCGCACGGCAGCCCTCTGCTTCGGGAAAGCGCCTTACAACAACAATAACCACAAAATCAACCCCAGT---CGTTGCCAA
>GAEP01002059.1_Micrurus_fulvius
ATGAATCTTGCTCACCTTCTGGTCCTGGCAGCAGTTTGTGTCTCCCTCTTAGGAGCCTCCAGCATTCCTTCCCGGCCTCTCAACCTCTATCAGTTCAAAAACATGATTCAATGTACC------ACCAAGCGACCTGTATGGCATTTTGCATGGTACGGTTGCTACTGCGGCTCCGGAGGTAGCGGGACACCGGTAGACGAGTTGGATAGGTGCTGCCAAGTTCATGACAACTGCTATGATGAAGCCTCAAAAGTTCACAAATGCTGGCCCAAGTTGACGTTTTATTCATACGACTGTTCTGAAGGCCAACTCACCTGCGACAACGACACTAAGTGTAAAGATTTCGTCTGTAATTGTGACCGCACGGCAGCCCTCTGCTTCGCGAAAGCGCCTTACAACGACAAGAACTACAATATCGAACTCAAA---CGTTGCCAA
>GAEP01002058.1_Micrurus_fulvius
ATGAATCTTGCTCACCTTCTGGTCCTGGCAGCAGTTTGTGTCTCCCTCTTAGGAGCCTCCAGCATTCCTTCCCGGCCTCTCAACCTCTATCAGTTCAAAAACATGATTCAATGTACC------ACCAAGCGACCTGTATGGCATTTTGCATGGTACGGTTGCTACTGCGGCTCCGGAGGTAGCGGGACACCGGTAGACGAGTTGGATAGGTGCTGCCAAGTTCATGACAACTGCTATGATGAAGCCTCAAAAGTTCACAAATGCTGGCCCAAGTTGACGTTTTATTCATACGACTGTTCTGAAGGCCAACTCACCTGCGACAACAACACTAAGTGTAAAGATTTCGTCTGTAATTGTGACCGCACGGCAGCCCTCTGCTTCGCGAAAGCGCCTTACAACGACAAGAACTACAATATCGACCTCAAA---CGTTGCCAA
>GAEP01002057.1_Micrurus_fulvius
ATGAATCCTGCTCACCTTCTGGTCCTGGCAGCAGTTTGTGTCTCCCTCTTAGGAGCCTCCAGCATTCCTCCCGAGCCTCTCAACCTCTATCAGTTCAAAAACATGATTAAATGTACC------AACACTCGACATTGGTTGTCTTTTACGAACTACGGTTGCTACTGCGGCTACGGAGGTAGCGGGACACCAGTAGACGAGTTGGATAGGTGCTGCCAGGTTCATGACAAGTGCTATGATACAGCCAAAAGAGTTCACAAATGCTTCCCCTCCTTGACGCTTTATTCATACAAGTGTTCTAAAGGCCAACTCACCTGCGACAACAACACTAAGTGTAAAGATTTCGTCTGTAATTGTGACCGCACGGCAGCCCTCTGCTTCGCGAAAGCGCCTTACAACAACAAAAACTTCAAAATCGACCCCAGT---CGTTGCCAA
>GAEP01002056.1_Micrurus_fulvius
ATGAATCCTGCTCACCTTCTGGTCCTGGCAGCAGTTTGTGTCTCCCTCTTAGGAGCCTCCAGCATTCCTCCCGAGCCTCTCAACCTCTATCAGTTCAAAAACATGATTAAATGTACC------AACACTCGACATTGGTTGTCTTTTACGAACTACGGTTGCTACTGCGGCTACGGAGGTAGCGGGACACCGGTAGACGAGTTGGATAAGTGCTGCCAGGTTCATGACAAGTGCTATGATACAGCCAAAAGAGTTCACAAATGCTTCCCCTCCTTGACGCTTTATTCATACAAGTGTTCTAAAGGCCAACTCACCTGCGACAACAACACTAAGTGTAAAGATTTCGTCTGTAATTGTGACCGCACGGCAGCCCTCTGCTTCGCGAAAGCGCCTTACAACAACAAAAACTTCAAAATCGACCCCAGT---CGTTGCCAA
>GAEP01002055.1_Micrurus_fulvius
ATGAATCCTGCTCACCTTCTGGTCCTGGCAGCAGTTTGTGTCTCCCTCTTAGGAGCCTCCAGCATTCCTCCCGAGCCTCTCAACCTCTATCAGCTCAAAAACATGATTAAATGTACC------AACACTCGACATTGGTTGTCTTTTACGAACTACGGTTGCTACTGCGGCTACGGAGGTAGCGGGACACCGGTAGACGAGTTGGATAAGTGCTGCCAGGTTCATGACAAGTGCTATGATACAGCCAAAAGAGTTCACAAATGCTTCCCCTCCTTGACGCTTTATTCATACAAGTGTTCTAAAGGCCAACTCACCTGCGACAACAACACTAAGTGTAAAGATTTCGTCTGTAATTGTGACCGCACGGCAGCCCTCTGCTTCGCGAAAGCGCCTTACAACAACAAAAACTTCAAAATCGACCCCAGT---CGTTGCCAA
>GAEP01002054.1_Micrurus_fulvius
ATGCTGATC------TTCTTGTGGTGTGGTGCAGTTTGTGTCTCCCTCTTAGGAGCCTCCAGCATTCCTCCCCGGCCTCTCAACCTCATTCACTTCAAAAACATGATTGAATGTACC------ACCAAGCGATCTTGGTGGCATTTTGCGGACTACGGTTGCTACTGCGGCTCCGGAGGTAGCGGGACACCGGTAGACGATTTGGATAAGTGCTGCCAGGTTCATGACAAGTGCTATGATACAGCCGAAAAAGTTCACGGATGCTGGCCCAAGTGGACGCTTTATTCATACGACTGTTCTAACGGCCAACTCACCTGCGACAACAACACTAAGTGTAAAGATTTCGTCTGTAATTGTGACCGCACGGCAGCCCTCTGCTTCGCGAAAGCGCCTTACAACGACAAGAACTACAATATCGACCTCAAA---CGTTGCCAA
>GAEP01002053.1_Micrurus_fulvius
ATGCTGATC------TTCTTGTGGTGTGCAGCAGTTTGTGTCTCCCTCTTAGGAGCCTCCAGCATTCCTCCCCGGCCTCTCAACCTCATTCACTTCAAAAACATGATTGAATGTACC------ACCAAGCGATCTTGGTGGCATTTTGCGGACTACGGTTGCTACTGCGGCTCCGGAGGTAGCGGGACACCGGTAGACGATTTGGATAAGTGCTGCCAGGTTCATGACAAGTGCTATGATACAGCCGAAAAAGTTCACGGATGCTGGCCCAAGTGGACGCTTTATTCATACGACTGTTCTAACGGCCAACTCACCTGCGACAACAACACTAAGTGTAAAGATTTCGTCTGTAATTGTGACCGCACGGCAGCCCTCTGCTTCGCGAAAGCGCCTTACAACGACAAGAACTACAATATCGACCTCAAA---CGTTGCCAA
>GAEP01002052.1_Micrurus_fulvius
ATGAATCCTGCTCACCTTCTGGTCCTGGCAGCAGTTTGTGTCTCCCTCTTAGGAGCCTCCAGCATTCCTCCCGAGCCTCTCAACCTCTATCAGTTCAAAAACATGATTAAATGTACC------AACACTCGACATTGGTTGTCTTTTACGAACTACGGTTGCTACTGCGGCTACGGAGGTAGAGGGACACCAGTAGACGAGTTGGATAGGTGCTGCCAGGTTCATGACAAGTGCTATGATACAGCCAAAAGAGTTCACAAATGCTTCCCCTCCGTGAGGACTTATTCATACGACTGTTCTGAAGGCAAACTCACCTGCGACAACAACACTAAGTGTAAAGATTTCGTCTGTAATTGTGACCGCACGGCAGCCCTCTGCTTCGCGAAAGCGCCTTACAACAACAAAAACTTCAAAATCGACCCCAGT---CGTTGCCAA
>GAEP01002051.1_Micrurus_fulvius
ATGAATCCTGCTCACCTTCTGGTCCTGGCAGCAGTTTGTGTCTCCCTCTTAGGAGCCTCCAGCATTCCTCCCGAGCCTCTCAACCTCTATCAGTTCAAAAACATGATTAAATGTACC------AACACTCGACATTGGTTGTCTTTTACGAACTACGGTTGCTACTGCGGCTACGGAGGTAGCGGGACACCAGTAGACGAGTTGGATAGGTGCTGCCAGGTTCATGACAAGTGCTATGATACAGCCAAAAGAGTTCACAAATGCTTCCCCTCCGTGAGGACTTATTCATACGACTGTTCTGAAGGCAAACTCACCTGCGACAACAACACTAAGTGTAAAGATTTCGTCTGTAATTGTGACCGCACGGCAGCCCTCTGCTTCGCGAAAGCGCCTTACAACAACAAAAACTTCAAAATCGACCCCAGT---CATTGCCAA
>GAEP01002050.1_Micrurus_fulvius
ATGAATCCTGCTCACCTTCTGGTCCTGGCAGCAGTTTGTGTCTCCCTCTTAGGAGCCTCCAGCATTCCTCCCGAGCCTCTCAACCTCTATCAGTTCAAAAACATGATTAAATGTACC------AACACTCGACATTGGTTGTCTTTTACGAACTACGGTTGCTACTGCGGCTACGGAGGTAGCGGGACACCAGTAGACGAGTTGGATAGGTGCTGCCAGGTTCATGACAAGTGCTATGATACAGCCAAAAGAGTTCACAAATGCTTCCCCTCCATGAGGACTTATTCATACGACTGTTCTGAAGGCAAACTCACCTGCGACAACAACACTAAGTGTAAAGATTTCGTCTGTAATTGTGACCGCACGGCAGCCCTCTGCTTCGCGAAAGCGCCTTACAACAACAAAAACTTCAAAATCGACCCCAGT---CGTTGCCAA
>GAEP01002049.1_Micrurus_fulvius
ATGATTCTTGCTCACCTTCTGGTCCTGGCAGCAGTTTGTGTCTCCCTCTTAGGAGCCTCCAGCATTCCTCCCGAGCCTCTCAACCTCTATCAGTTCAAAAACATGATTAAATGTACC------AACACTCGACATTGGTTGTCCTTTACGAACTACGGTTGCTACTGCGGCTACGGAGGTAGCGGGACACCAGTAGACGAGTTGGATAGGTGCTGCCAGGTTCATGACAAGTGCTATGATACAGCCAAAAGAGTTCACAAATGCTTCCCCTCCGTGAGGACTTATTCATACGACTGTTCTGAAGGCAAACTCACCTGCGACAACAACACTAAGTGTAAAGATTTCGTCTGTAATTGTGACCGCACGGCAGCCCTCTGCTTCGCGAAAGCGCCTTACAACAACAAAAACTTCAAAATCGACCCCAGT---CGTTGCCAA
>GAEP01002048.1_Micrurus_fulvius
ATGAATCCTGCTCACCTTCTGGTCCTGGCAGCAGTTTGTGTCTCCCTCTTAGGAGCCTCCAGCATTCCTCCCGAGCCTCTCAACCTCTATCAGTTCAAAAACATGATTAAATGTACC------AACACTCGACATTGGTTGTCTTTTACGAACTACGGTTGCTACTGCGGCTACGGAGGTAGCGGGACACCAGTAGACGAGTTGGATAGGTGCTGCCAGGTTCATGACAAGTGCTATGATACAGCCAAAAGAGTTCACAAATGCTTCCCCTCCGTGAGGACTTATTCATACGACTGTTCTGAAGGCAAACTCACCTGCGACAACAACACTAAGTGTAAAGATTTCGTCTGTAATTGTGACCGCACGGCAGCCCTCTGCTTCGCGAAAGCGCCTTACAACAACAAAAACTTCAAAATCGACCCCAAA---CGTTGCCAA
>GAEP01002047.1_Micrurus_fulvius
ATGAATCCTGCTCACCTTCTGGTCCTGGCAGCAGTTTGTGTCTCCCTCTTAGGAGCCTCCAGCATTCCTCCCGAGCCTCTCAACCTCTATCAGTTCAAAAACATGATTAAATGTACC------AACACTCGACATTGGTTGTCTTTTACGAACTACGGTTGCTACTGCGGCTACGGAGGTAGCGGGACACCAGTAGACGAGTTGGATAGGTGCTGCCAGGTTCATGACAAGTGCTATGATACAGCCAAAAGAGTTCACAAATGCTTCCCCTCCGTGAGGACTTATTCATACGACTGTTCTGAAGGCAAACTCACCTGCGACAACAACACTAAGTGTAAAGATTTCGTCTGTAATTGTGACCGCACGGCAGCCCTCTGCTTCGCGAAAGCGCCTTACAACAACAAAAACTTCAAAATCGACCCCAGT---CGTTGCCAA
>GAEP01002046.1_Micrurus_fulvius
ATGAATCCTGCTCACCTTCTGGTCCTGGCAGCAGTTTGTGTCTCCCTTTTAGGAGCCTCCAGCATTCCTCCCGAGCCTCTCAACCTCATTAACTTCAAACGCATGATTGAATGTACC------ACGAGGCGATCTGTGTGGGACTTTACGAACTACGGTTGCTACTGCGGCTCCGGAGGTAGAGGGACACCGGTAGACGAGTTGGATAGGTGCTGCAAGGTTCATGACGACTGCTATGCTGCAGCCGAAAAATATCACAAATGCTCGCCCAAGGCGACGCTTTATACATCCACCTGTTCTACCGGGAACGTCACCTGCGGCAACGGCACTAACTGTGAAGCTTTTGTCTGTAATTGTGACCGCACGGCAGCCCTCTGCTTCGGGAAAGCGCCTTACAACAACAATAACCACAAAATCAACCCCAGT---CGTTGCCAA
>GAEP01002045.1_Micrurus_fulvius
ATGAATCCTGCTCACCTTCTGGTCCTGGCAGCAGTTTGTGTCTCCCTTTTAGGAGCCTCCAGCATTCCTCCCGAGCCTCTCAACCTCATTAACTTCAAACGCATGATTGAATGTACC------ACGAGGCGATCTGTGTGGGACTTTACGAACTACGGTTGCTACTGCGGCTCCGGAGGTAGAGGGACACCGGTAGACGAGTTGGATAGGTGCTGCAAGGTTCATGACGACTGCTATGCTGCAGCCGAAAAATATCACAAATGCTCGCCCAAGGCGACGCTTTATACATCCACCTGTTCTACCGGGAACGTCACCTGCGGCAACGGCACTAACTGTGAAGCTTTTGTCTGTAATTGTGACCGCACGGCAGCCCTCTGCTTCGGGAAAGCGCCTTACAACAACAATAACCACAAAATCAACCCCAGT---CGTTGCCAA
>GAEP01002044.1_Micrurus_fulvius
ATGAACCTTGCAGCACCTATCCAACTCGTCTACCGGTGTCCCTCTACCTCTGGAGCCTCCAGCATTCCTCCCGAGCCTCTCAACCTCATTAACTTCAAACGCATGATTGAATGTACC------ACGAGGCGATCTGTGTGGGACTTTACGAACTACGGTTGCTACTGCGGCTCCGGAGGTAGAGGGACACCGGTAGACGATTTGGATAAGTGCTGCCAGGTTCATGACGACTGCTATGATACAGCCGAAAAAGTTCACGGATGCTGGCCCAAGTGGACGCTTTATTCATACGACTGTTCTAAAGGCCAACTCACCTGCGACAACAACACTAAGTGTAAAGATTTCGTCTGTAATTGTGACCGCACGGCAGCCCTCTGCTTCGCGAAAGCGCCTTACAACAACAAAAACTTCAAAATCGACCCCAGT---CGTTGCCAA
>GAEP01002042.1_Micrurus_fulvius
ATGATTCTTGCTCACCTTCTGGTCCTGGCAGCAGTTTGTGTCTCCCTCTTAGGAGCCTCCAGCATTCCTCCCCGGCCTCTCAACCTCATTCACTTCAAAAACATGATTGAATGTACC------ACCAAGCGATCTTGGTGGCATTTTGCGGACTACGGTTGCTACTGCGGCTCCGGAGGTAGCGGGACACCGGTAGACGATTTGGATAAGTGCTGCCAGGTTCATGACAAGTGCTATGATACAGCCGAAAAAGTTCACGGATGCTGGCCCAAGTGGACGCTTTATTCATACGACTGTTCTAACGGCCAACTCACCTGCGACAACAACACTAAGTGTAAAGATTTCGTCTGTAATTGTGACCGCACGGCAGCCCTCTGCTTCGCGAAAGCGCCTTACAACGACAAGAACTACAATATCGACCTCAAA---AGTTGCAAA
>GAEP01002041.1_Micrurus_fulvius
ATGATTCTTGCTCACCTTCTGGTCCTGGCAGCAGTTTGTGTCTCCCTCTTAGGAGCCTCCAGCATTCCTCCCCGGCCTCTCAACCTCATTCACTTCAAAAACATGATTGAATGTACC------ACCAAGCGATCTTGGTGGCATTTTGCGGACTACGGTTGCTACTGCGGCTCCGGAGGTAGCGGGACACCGGTAGACGATTTGGATAAGTGCTGCCAGGTTCATGACAAGTGCTATGATACAGCCGAAAAAGTTCACGGATGCTGGCCCAAGTGGACGCTTTATTCATACGACTGTTCTAACGGCCAACTCACCTGCGACAACAACACTAAGTGTAAAGATTTCGTCTGTAATTGTGACCGCACGGCAGCCCTCTGCTTCGCGAAAGCGCCTTACTACGACAAGAACTACAATATCGACCTCAAA---CGTTGCCAA
>GAEP01002040.1_Micrurus_fulvius
ATGATTCTTGCTCACCTTCTGGTCCTGGCAGCAGTTTGTGTCTCCCTCTTAGGAGCCTCCAGCATTCCTCCCCGGCCTCTCAACCTCATTCACTTCAAAAACATGATTGAATGTACC------ACCAAGCGATCTTGGTGGGATTTTGCGGACTACGGTTGCTACTGCGGCTCCGGAGGTAGCGGGACACCGGTAGACGATTTGGATAAGTGCTGCCAGGTTCATGACAAGTGCTATGATACAGCCGAAAAAGTTCACGGATGCTGGCCCAAGTGGACGCTTTATTCATACGACTGTTCTAACGGCCAACTCACCTGCGACAACAACACTAAGTGTAAAGATTTCGTCTGTAATTGTGACCGCACGGCAGCCCTCTGCTTCGCGAAAGCGCCTTACTACGACAAGAACTACAATATCGACCTCAAA---CGTTGCCAA
>GAEP01002039.1_Micrurus_fulvius
ATGATTCTTGCTCACCTTCTGGTCCTGGCAGCAGTTTGTGTCTCCCTCTTAGGAGCCTCCAGCATTCCTCCCCGGCCTCTCAACCTCATTCACTTCAAAAACATGATTGAATGTACC------ACCAAGCGATCTTGGTGGCATTTTGCGGACTACGGTTGCTACTGCGGCTCCGGAGGTAGCGGGACACCGGTAGACGATTTGGATAAGTGCTGCCAGGTTCATGACAAGTGCTATGATACAGCCGAAAAAGTTCACGGATGCTGGTCCAAGTGGACGCTTTATTCATACGACTGTTCTAACGGCCAACTCACCTGCGACAACAACACTAAGTGTAAAGATTTCGTCTGTAATTGTGACCGCACGGCAGCCCTCTGCTTCGCGAAAGCGCCTTACAACGACAAGAACTACAATATCGACCTCAAA---CGTTGCCAA
>GAEP01002038.1_Micrurus_fulvius
ATGATTCTTGCTCACCTTCTGGTCCTGGCAGCAGTTTGTGTCTCCCTCTTAGGAGCCTCCAGCATTCCTCCCCGGCCTCTCAACCTCATTCACTTCAAAAACATGATTGAATGTACC------ACCAAGCGATCTTGGTGGCATTTTGCGGACTACGGTTGCTACTGCGGCTCCGGAGGTAGCGGGACACCGGTAGACGATTTGGATAAGTGCTGCCAGGTTCATGACAAGTGCTATGATACAGCCGAAAAAGTTCACGGATGCTGGCCCAAGTGGACGCTTTATTCATACGACTGTTCTAACGGCCAACTCACCTGCGACAACAACACTAAGTGCAAAGATTTCGTCTGTAATTGTGACCGCACGGCAGCCCTCTGCTTCGCGAAAGCGCCTTACAACGACAAGAACTACAATATCGACCTCAAA---CGTTGCCAA
>GAEP01002036.1_Micrurus_fulvius
ATGAATCCTGCTCACCTTCTGGTCCTGGCAGCAGTTTGTGTCTCCCTCTTAGGAGCCTCCAGCATTCCTCCCCGGCCTCTCAACCTCATTCACTTCAAAAACATGATTGAATGTACC------ACCAAGCGATCTTGGTGGCATTTTGCGGACTACGGTTGCTACTGCGGCTCCGGAGGTAGCGGGACACCGGTAGACGATTTGGATAAGTGCTGCCAGGTTCATGACAAGTGCTATGATACAGCCGAAAAAGTTCACGGATGCTGGCCCAAGTGGACGCTTTATTCATACGACTGTTCTAACGGCCAACTCACCTGCGACAACAACACTAAGTGTAAAGATTTCGTCTGTAATTGTGACCGCACGGCAGCCCTCTGCTTCGCGAAAGCGCCTTACAACGACAAGAACTACAATATCGACCTCAAA---CGTTGCCAA
>GAEP01002035.1_Micrurus_fulvius
ATGATTCTTGCTCACCTTCTGCTCCTGGCAGCAGTTTGTGTCTCCCTCTTAGGAGCCTCCAGCATTCCTCCCCGGCCTCTCAACCTCATTCACTTCAAAAACATGATTGAATGTACC------ACCAAGCGATCTTGGTGGCATTTTGCGGACTACGGTTGCTACTGCGGCTCCGGAGGTAGCGGGACACCGGTAGACGATTTGGATAAGTGCTGCCAGGTTCATGACAAGTGCTATGATACAGCCGAAAAAGTTCACGGATGCTGGCCCAAGTGGACGCTTTATTCATACGACTGTTCTAACGGCCAACTCACCTGCGACAACAACACTAAGTGTAAAGATTTCGTCTGTAATTGTGACCGCACGGCAGCCCTCTGCTTCGCGAAAGCGCCTTACAACGACAAGAACTACAATATCGACCTCAAA---CGTTGCCAA
>GAEP01002033.1_Micrurus_fulvius
ATGATTCTTGCTCACCTTCTGGTCCTGGCAGCAGTTTGTGTCTCCCTCTTAGGAGCCTCCAGCATTCCTCCCCGGCCTCTCAACCTCATTCACTTCAAAAACATGATTGAATGTACC------ACCAAGCGATCTTGGTGGCATTTTGCGGACTACGGTTGCTACTGCGGCTCCGGAGGTAGCGGGACACCGGTAGACGATTTGGATAAGTGCTGCCAGGTTCATGACGACTGCTATGATACAGCCGAAAAAGTTCACGGATGCTGGCCCAAGTGGACGCTTTATTCATACGACTGTTCTAACGGCCAACTCACCTGCGACAACAACACTAAGTGTAAAGATTTCGTCTGTAATTGTGACCGCACGGCAGCCCTCTGCTTCGCGAAAGCGCCTTACAACGACAAGAACTACAATATCGACCTCAAA---CGTTGCCAA
>GAEP01002032.1_Micrurus_fulvius
ATGATTCTTGCTCACCTTCTGGTCCTGGCAGCAGTTTGTGTCTCCCTCTTAGGAGCCTCCAGCATTCCTCCCCGGCCTCTCAACCTCATTCACTTCAAAAACATGATTGAATGTACC------ACCAAGCGATCTTGGTGGGATTTTGCGGACTACGGTTGCTACTGCGGCTCCGGAGGTAGCGGGACACCGGTAGACGATTTGGATAAGTGCTGCCAGGTTCATGACAAGTGCTATGATACAGCCGAAAAAGTTCACGGATGCTGGCCCAAGTGGACGCTTTATTCATACGACTGTTCTAACGGCCAACTCACCTGCGACAACAACACTAAGTGTAAAGATTTCGTCTGTAATTGTGACCGCACGGCAGCCCTCTGCTTCGCGAAAGCGCCTTACAACGACAAGAACTACAATATCGACCTCAAA---CGTTGCCAA
>GAEP01002031.1_Micrurus_fulvius
ATGAATCCTGCTCACCTTCTGGTCCTGGCAGCAGTTTGTGTCTCCCTCTTAGGAGCCTCCAGCATTCCTCCCGAGCCTCTCAACCTCTATCAGTTCAAAAACATGATTAAATGTACC------AACACTCGACATTGGTTGTCTTTTACGAACTACGGTTGCTACTGCGGCTACGGAGGTAGCGGGACACCAGTAGACGAGTTGGATAGGTGCTGCCAGGTTCATGACAAGTGCTATGATACAGCCAAAAGAGTTCACAAATGCTTCCCCTCCGTGAGGACTTATTCATACGACTGTTCTGAAGGCAAACTCACCTGCGACAACAACACTAAGTGTAAAGATTTCGTCTGTAATTGTGACCGCACGGCAGCCATCTGCTTCGCGAAAGCGCCTTACAACAACAAAAACTTCAAAATCGAAAACAGT---CGT------
>GAEP01002030.1_Micrurus_fulvius
ATGATTCTTGCTCACCTTCTGGTCCTGGCAGCAGTTTGTGTCTCCCTCTTAGGAGCCTCCAGCATTCCTCCCCGGCCTCTCAACCTCATTCACTTCAAAAACATGATTGAATGTACC------ACCAAGCGATCTTGGTGGCATTTTGCGGACTACGGTTGCGACTGCGGCTCCGGAGGTAGCGGGACACCGGTAGACGATTTGGATAAGTGCTGCCAGGTTCATGACAAGTGCTATGATACAGCCGAAAAAGTTCACGGATGCTGGCCCGCCGTGAGGACTTATTCATACGACTGTTCTGAAGGCAAACTCACCTGCGACAACAACACTAAGTGTAAAGATTTCGTCTGTAATTGTGACCGCACGGCAGCCCTCTGCTTCGCGAAAGCGCCTTACAACAACAAAAACTTCAAAATCGACCCCAGT---CGTTGCCAA
>GAEP01002029.1_Micrurus_fulvius
ATGAATCCTGCTCACCTTCTGGTCCTGGCAGCAGTTTGTGTCTCCCTCTTAGGAGCCTCCAGCATTCCTCCCGAGCCTCTCAACCTCTATCAGTTCAAAAACATGATTAAATGTACC------AACACTCGACATTGGTTGTCTTTTACGAACTACGGTTGCTACTGCGGCTACGGAGGTAGCGGGACACCAGTAGACGAGTTGGATAGGTGCTGCCAGGTTCATGACAAGTGCTATGATACAGCCAAAAGAGTTCACAAATGCTTCCCCTCCTTGACGCTTTATTCATACAAGTGTTCTAAAGGCCAACTCACCTGCGACAACAACACTAAGTGTAAAGATTTCGTCTGTAATTGTGACTGCACGGCAGCCCTCTGCTTCGCGAAAGCGCCTTACGACGACAATAACTTCTATATCAACTCGAAA---CGTTGCCAA
>GAEP01002028.1_Micrurus_fulvius
ATGATTCTTGCTCACCTTCTGGTCCTGGCAGCAGTTTGTGTCTCCCTCTTAGGAGCCTCCAGCATTCCTCCCCGGCCTCTCAACCTCATTCACTTCAAAAACATGATTGAATGTACC------ACCAAGCGATCTTGGTGGCATTTTGCGGACTACGGTTGCTACTGCGGCTCCGGAGGTAGCGGGACACCGGTAGACGATTTGGATAAGTGCTGCCAGGTTCATGACGAGTGCTATGATACAGCCGAAAAAGTTCACGGATGCTGGCCCAAGTGGACGCTTTATTCATACGACTGTTCTAACGGCCAACTCACATGCGACAACAACACTAAGTGTAAAGATTTCGTATGTAATTGTGACCGCAAGGCAGTCACCTGCTTCGCGAAAGCGCCGTACAACGACAAGAACTACAAAATCGACCCCAAT---CGTTGCCAA
>GAEP01002027.1_Micrurus_fulvius
ATG------------CTGATCTTCTTGGGTGCAGTTTGTGTCTCCCTCTTAGGAGCCTCCAGCATTCCTCCCGAGCCTCTCAACCTCTATCACGTATCAAACATGATTAAATGTACC------AACACTCGACATTGGTTGTCTTTTACGAACTACGGTTGCTACTGCGGCTACGGAGGTAGCGGGACACCAGTAGACGAGTTGGATAGGTGCTGCCAGGTTCATGACAAGTGCTATGATACAGCCAAAAGAGTTCACAAATGCTTCCCCTCCATGAGGACTTATTCATACGACTGTTCTGAAGGCAAACTCACCTGCGACAACAACACTAAGTGTAAAGATTTCGTCTGTAATTGTGACCGCACGGCAGCCCTCTGCTTCGCGAAAGCGCCTTACAACAACAAAAACTTCAAAATCGACCCCAGT---CGTTGCCAA
>GAEP01002026.1_Micrurus_fulvius
ATGAATCCTGCTCACCTTCTGGTCCTGGCAGCAGTTTGTGTCTCCCTCTTAGGAGCCTCCAGCATTCCTCCCGAGCCTCTCAACCTCTATCAGTTCAAAAACATGATTAAATGTACC------AACACTCGACATTGGTTGTCTTTTACGAACTACGGTTGCTACTGCGGCTACGGAGGTAGCGGGACACCAGTAGACGAGTTGGATAGGTGCTGCCAGGTTCATGACAAGTGCTATGATACAGCCAAAAGAGTTCACAAATGCTTCCCCTCCGTGAGGACTTATTCATACGACTGTTCTGAAGGCAAACTCACCTGCGACAACAACACTAAGTGTAAAGATTTCGTCTGTAATTGTGACCGCACGGCAGCCCTCTGCTTCGCGAAAGCGCCTTACAACGACAAGAACTACAATATCGACCTCAAA---CGTTGCCAA
>GAEP01002025.1_Micrurus_fulvius
ATGATTCTTGCTCACCTTCTGGTCCTGGCAGCA------------------GGAGCCTCCAGCATTCCTCCCCGGCCTCTCAACCTCATTCACTTCAAAAACATGATTGAATGTACC------ACCAAGCGATCTTGGTGGCATTTTGCGGACTACGGTTGCTACTGCGGCTCCGGAGGTAGCGGGACACCAGTAGACGAGTTGGATAGGTGCTGCCAGGTTCATGACAAGTGCTATGATACAGCCAAAAGAGTTCACAAATGCTTCCCCTCCGTGAGGACTTATTCATACGACTGTTCTGAAGGCAAACTCACCTGCGACAACAACACTAAGTGTAAAGATTTCGTCTGTAATTGTGACCGCACGGCAGCCCTCTGCTTCGCGAAAGCGCCTTACAACGACAAGAACTACAATATCGACCTCAAA---CGTTGCCAA
>GAEP01002024.1_Micrurus_fulvius
ATGAATCCTGCTCACCTTCTGGTCCTGGCAGCAGTTTGTGTCTCCCTTTTAGGAGCCTCCAGCATTCCTCCCGAGCCTCTCAACCTCATTAACTTCAAACGCATGATTGAATGTACC------ACGAGGCGATCTGTGTGGGACTTTACGAACTACGGTTGCTACTGCGGCTCCGGAGGTAGAGGGACACCGGTAGACGAGTTGGATAGGTGCTGCAAGGTTCATGACGACTGCTATGCTGCAGCCGAAAAATATCACAAATGCTCGCCCAAGTGGACGCTTTATTCATACGACTGTTCTAACGGCCAACTCACCTGCGACAACAACACTAAGTGTAAAGATTTCGTCTGTAATTGTGACCGCACGGCAGCCCTCTGCTTCGCGAAAGCGCCTTACAACAACAAAAACTTCAAAATCGACCCCAGT---CGTTGCCAA
>GAEP01002023.1_Micrurus_fulvius
ATGAATCCTGCTCACCTTCTGGTCCTGGCAGCAGTTTGTGTCTCCCTCTTAGGAGCCTCCAGCATTCCTCCCGAGCCTCTCAACCTCATTCACTTCAAAAACATGATTGAATGTACC------ACCAAGCGATCTTGGTGGGATTTTGCGGACTACGGTTGCTACTGCGGCTCCGGAGGTAGCGGGACACCGGTAGACGATTTGGATAAGTGCTGCCAGGTTCATGACGACTGCTATGGTGAAGCCGAAAAAGTTCACGGATGCGATCCCAAGGCGACGCTTTATTCACACGAGTGTTCTGAAGGCCAACTCACCTGCGACAACGACACTAAGTGTAAAGATTTGGTCTGTAATTGTGACCGCACGGCAGCCCTCTGCTTCGCGAAAGCGCCTTACGACGACAATAACTTCATGATGAACTCCAAG---CGTTGCCAA
>GAEP01002021.1_Micrurus_fulvius
ATGATTCTTGCTCACCTTCTGGTCCTGGCAGCAGTTTGTGTCTCCCTCTTAGGAGCCTCCAGCATTCCTCCCCGGCCTCTCAACCTCATTCACTTCAAAAACATGATTGAATGTACC------ACCAAGCGATCTTGGTGGGATTTTGCGGACTACGGTTGCTACTGCGGCTCCGGAGGTAGCGGGACACCGGTAGACGATTTGGATAAGTGCTGCCAGGTTCATGACGACTGCTATGGTGAAGCCGAAAAAGTTCACGGATGCTGGCCCAAGTGGACGCTTTATTCATACGACTGTTCTAACGGCCAACTCACCTGCGACAACAACACTAAGTGTAAAGATTTCGTCTGTAATTGTGACCGCACGGCAGCCCTCTGCTTCGCGAAAGCGCCTTACAACGACAAGAAATACAATATCGAAATCAAA---CGTTGCCAA
>GAEP01002020.1_Micrurus_fulvius
ATGATTCTTGCTCACCTTCTGGTCCTGGCAGCAGTTTGTGTCTCCCTCTTAGGAGCCTCCAGCATTCCTCCCCGGCCTCTCAACCTCATTCACTTCAAAAACATGATTGAATGTACC------ACCAAGCGATCTTGGTGGCATTTTGCGGACTACGGTTGCTACTGCGGCTCCGGAGGTAGCGGGACACCGGTAGACGATTTGGATAAGTGCTGCCAGGTTCATGACGACTGCTATGGTGAAGCCGAAAAAGTTCACGGATGCTGGCCCAAGTGGACGCTTTATTCATACGACTGTTCTAACGGCCAACTCACCTGCGACAACAACACTAAGTGTAAAGATTTCGTCTGTAATTGTGACCGCACGGCAGCCCTCTGCTTCGCGAAAGCGCCTTACAACGACAAGAACTACAATATCGACCTCAAA---CGTTGCCAA
>GAEP01002019.1_Micrurus_fulvius
ATGAATCCTGCTCACCTTCTGGTCCTGGCAGCAGTTTGTGTCTCCCTCTTAGGAGCCTCCAGCATTCCTCCCCGGCCTCTCAACCTCATTCACTTCAAAAACATGATTGAATGTACC------ACCAAGCGATCTTGGTGGCATTTTGCGGACTACGGTTGCTACTGCGGCTCCGGAGGTAGCGGGACACCGGTAGACGATTTGGATAAGTGCTGCCAGGTTCATGACGACTGCTATGGTGAAGCCGAAAAAGTTCACGGATGCTGGCCCAAGTGGACGCTTTATTCATACGACTGTTCTAACGGCCAACTCACCTGCGACAACAACACTAAGTGTAAAGATTTCGTCTGTAATTGTGACCGCACGGCAGCCCTCTGCTTCGCGAAAGCGCCTTACAACGACAAGAACTACAATATCGACCTCAAA---CGTTGCCAA
>GAEP01002018.1_Micrurus_fulvius
ATGATTCTTGCTCACCTTCTGGTCCTGGCAGCAGTTTGTGTCTCCCTCTTAGGAGCCTCCAGCATTCCTCCCCGGCCTCTCAACCTCATTCACTTCAAAAACATGATTGAATGTACC------ACCAAGCGATCTTGGTGGGATTTTGCGGACTACGGTTGCTACTGCGGCTCCGGAGGTAGCGGGACACCGGTAGACGATTTGGATAAGTGCTGCCAGGTTCATGACGACTGCTATGGTGAAGCCGAAAAAGTTCACGGATGCTGGCCCAAGTGGACGCTTTATTCATACGACTGTTCTAACGGCCAACTCACCTGCGACAACAACACTAAGTGTAAAGATTTCGTCTGTAATTGTGACCGCACGGCAGCCCTCTGCTTCGCGAAAGCGCCTTACAACGACAAGAACTACAATATCGACCTCAAA---CGTTGCCAA
>GAEP01002017.1_Micrurus_fulvius
ATGATTCTTGCTCACCTTCTGGTCCTGGCAGCAGTTTGTGTCTCCCTCTTAGGAGCCTCCAGCATTCCTCCCCGGCCTCTCAACCTCATTCACTTCAAAAACATGATTAAATGTACC------AACACTCGACATTGGTTGTCTTTTACGAACTACGGTTGCTACTGCGGCTACGGAGGTAGCGGGACACCAGTAGACGAGTTGGATAGGTGCTGCCAGGTTCATGACAAGTGCTATGATACAGCCAAAAGAGTTCACAAATGCTTCCCCTCCGTGAGGACTTATTCATACGACTGTTCTGAAGGCAAACTCACCCGCGACAACAACACTAAGTGTAAAGATTTCGTCTGTAATTGTGACCGCACGGCAGCCCTCTGCTTCGCGAAAGCGCCTTACAACGACAAGAACTACAATATCGACCTCAAA---CGTTGCCAA
>GAEP01002016.1_Micrurus_fulvius
ATG------------CTGATCTTCTTGGGTGCAGTTTGTGTCTCCCTCTTAGGAGCCTCCAGCATTCCTTCCCGGCCTCTCAACCTCTATCAGTTCAAAAACATGATTCAATGTACC------ACCAAGCGACCTGTATGGCATTTTGCATGGTACGGTTGCTACTGCGGCTCCGGAGGTAGCGGGACACCGGTAGACGAGTTGGATAGGTGCTGCCAAGTTCATGACAACTGCTATGATGAAGCCTCAAAAGTTCACAAATGCTGGCCCAAGTTGACGTTTTATTCATACGACTGTTCTGAAGGCCAACTCACCTGCGACAACGACACTAAGTGTAAAGATTTCGTCTGTAATTGTGACCGCACGGCAGCCCTCTGCTTCGCGAAAGCGCCTTACGACGACAATAACTTCTATATCAACTCGAAA---CGTTGCCAA
>GAEP01002015.1_Micrurus_fulvius
ATGAATCCTGCTCACCTTCTGGTCCTGGCAGCAGTTTGTGTCTCCCTTTTAGGAGCCTCCAGCATTCCTCCCGAGCCTCTCAACCTCATTAACTTCAAACGCATGATTGAATGTACC------ACCAAGCGATCTTGGTGGCATTTTGCGGACTACGGTTGCTACTGCGGCTCCGGAGGTAGCGGGACACCGGTAGACGATTTGGATAAGTGCTGCCAGGTTCATGACAAGTGCTATGATACAGCCGAAAAAGTTCACGGATGCTGGCCCAAGTGGACGCTTTATTCATACGACTGTTCTAACGGCCAACTCACCTGCGACAACAACACTAAGTGTAAAGATTTCGTCTGTAATTGTGACCGCACGGCAGCCCTCTGCTTCGCGAAAGCGCCTTACAACGACAAGAACTACAATATCGACCTCAAA---CGTTGCCAA
>GAEP01002014.1_Micrurus_fulvius
ATGATTCTTGCTCACCTTCTGGTCCTGGCAGCAGTTTGTGTCTCCCTCTTAGGAGCCTCCAGCATTCCTCCCCGGCCTCTCAACCTCATTCACTTCAAAAACATGATTGAATGTACC------ACCAAGCGATCTTGGTGGCATTTTGCGGACTACGGTTGCTACTGCGGCTCCGGAGGTAGCGGGACACCGGTAGACGATTTGGATAAGTGCTGCCAGGTTCATGACAAGTGCTATGATACAGCCGAAAAAGTTCACGGATGCTGGCCCAAGTGGACGCTTTATTCATACGACTGTTCTAACGGCCAACTCACCTGCGACAACAACACTAAGTGTAAAGATTTCGTCTGTAATTGTGACCGCACGGCAGCCCTCTGCTTCGCGAAAGCGCCTTACAACAACAAAAACTTCAAAATCGACCCCAGT---CGTTGCCAA
>GAEP01002013.1_Micrurus_fulvius
ATGAATCTTGCTCACCTTCTGGTCCTGGCAGCAGTTTGTGTCTCCCTCTTAGGAGCCTCCAGCATTCCTTCCCGGCCTCTCAACCTCTATCAGTTCAAAAACATGATTCAATGTACC------ACCAAGCGACCTGTATGGCATTTTGCATGGTACGGTTGCTACTGCGGCTCCGGAGGTAGCGGGACACCGGTAGACGAGTTGGATAGGTGCTGCCAAGTTCATGACAACTGCTATGATGAAGCCTCAAAAGTTCACAAATGCTGGCCCAAGTTGACGTTTTATTCATACGACTGTTCTGAAGGCCAACTCACCTGCGACAACGACACTAAGTGTAAAGATTTCGTCTGTAATTGTGACCGCACGGCAGCCCTCTGCTTCGCGAAAGCGCCTTACGACGACAATAACTTCTATATCAACTCGAAA---CGTTGCCAA
>GAEP01002012.1_Micrurus_fulvius
ATG------------CTGATCTTCTTGGGTGCAGTTTGTGTCTCCCTCTTAGGAGCCTCCAGCATTCCTCCCGAGCCTCTCAACCTCTATCAGTTCAAAAACATGATTAAATGTACC------AACACTCGACATTGGTTGTCTTTTACGAACTACGGTTGCTACTGCGGCTACGGAGGTAGCGGGACACCAGTAGACGAGTTGGATAGGTGCTGCCAGGTTCATGACAAGTGCTATGATACAGCCAAAAGAGTTCACAAATGCTTCCCCTCCGTGAGGACTTATTCATACGACTGTTCTGAAGGCAAACTCACCTGCGACAACAACACTAAGTGTAAAGATTTCGTCTGTAATTGTGACCGCACGGCAGCCCTCTGCTTCGCGAAAGCGCCTTACAACAACAAAAACTTCAAAATCGACCCCAGT---CGTTGCCAA
>GAEP01002011.1_Micrurus_fulvius
ATG------------CTGATCTTCTTGTGTGCAGTTTGTGTCTCCCTCTTAGGAGCCTCCAGCATTCCTCCCGAGCCTCTCAACCTCTATCAGCTCAAAAACATGATTAAATGTACC------AACACTCGACATTGGTTGTCTTTTACGAACTACGGTTGCTACTGCGGCTACGGAGGTAGCGGGACACCGGTAGACGAGTTGGATAAGTGCTGCCAGGTTCATGACAAGTGCTATGATACAGCCAAAAGAGTTCACAAATGCTTCCCCTCCTTGACGCTTTATTCATACAAGTGTTCTAAAGGCCAACTCACCTGCGACAACAACACTAAGTGTAAAGATTTCGTCTGTAATTGTGACCGCACGGCAGCCCTCTGCTTCGCGAAAGCGCCTTACAACAACAAAAACTTCAAAATCGACCCCAGT---CGTTGCCAA
>GAEP01002010.1_Micrurus_fulvius
ATGATTCTTGCTCACCTTCTGGTCCTGGCAGCAGTTTGTGTCTCCCTCTTAGGAGCCTCCAGCATTCCTCCCCGGCCTCTCAACCTCATTCACTTCAAAAACATGATTGAATGTACC------ACCAAGCGATCTTGGTGGCATTTTGCGGACTACGGTTGCTACTGCGGCTCCGGAGGTAGCGGGACACCAGTAGACGAGTTGGATAGGTGCTGCCAGGTTCATGACAAGTGCTATGATACAGCCAAAAGAGTTCACAAATGCTTCCCCTCCGTGAGGACTTATTCATACGACTGTTCTGAAGGCAAACTCACCTGCGACAACAACACTAAGTGTAAAGATTTCGTCTGTAATTGTGACCGCACGGCAGCCCTCTGCTTCGCGAAAGCGCCTTACAACAACAAAAACTTCAAAATCGACCCCAGT---CGTTGCCAA
>GAEP01002009.1_Micrurus_fulvius
ATGCTGATC------TTCTTGTGGTGTGGTGCAGTTTGTGTCTCCCTCTTAGGAGCCTCCAGCATTCCTCCCCGGCCTCTCAACCTCATTCACTTCAAAAACATGATTGAATGTACC------ACCAAGCGATCTTGGTGGGATTTTGCGGACTACGGTTGCTACTGCGGCTCCGGAGGTAGCGGGACACCGGTAGACGATTTGGATAAGTGCTGCCAGGTTCATGACGACTGCTATGGTGAAGCCGAAAAAGTTCACGGATGCTGGCCCAAGTGGACGCTTTATTCATACGACTGTTCTAACGGCCAACTCACCTGCGACAACAACACTAAGTGTAAAGATTTCGTCTGTAATTGTGACCGCACGGCAGCCCTCTGCTTCGCGAAAGCGCCTTACAACGACAAGAACTACAATATCGACCTCAAA---CGTTGCCAA
>GBEW01001372.1_Micrurus_fulvius
ATGAATCCTGCTCACCTTCTGGTCCTGGCAGCAGTTTGTGTCTCCCTTTTAGGAGCCTCCAGCATTCCTCCCGAGCCTCTCAACCTCATTAACTTCAAACGCATGATTGAATGTACC------ACGAGGCGATCTGTGTGGGACTTTACGAACTACGGTTGCTACTGCGGCTCCGGAGGTAGAGGGACACCGGTAGACGAGTTGGATAGGTGCTGCAAGGTTCATGACGACTGCTATGCTGCAGCCGAAAAATATCACAAATGCTCGCCCAAGGCGACGCTTTATACATCCACCTGTTCTACCGGGAACGTCACCTGCGGCAACGGCACTAACTGTGAAGCTTTTGTCTGTAATTGTGACCGCACGGCAGCCCTCTGCTTCGGGAAAGCGCCTTACAACAACAATAACTTCAAAATCGACCCCAGT---CGTTGCCAA
>GBEW01001371.1_Micrurus_fulvius
ATGAATCCTGCTCACCTTCTGGTCCTGGCAGCAGTTTGTGTCTCCCTTTTAGGAGCCTCCAGCATTCCTCCCGAGCCTCTCAACCTCATTAACTTCAAACGCATGATTGAATGTACC------ACGAGGCGATCTGTGTGGGACTTTACGAACTACGGTTGCTACTGCGGCTCCGGAGGTAGAGGGACACCGGTAGACGAGTTGGATAGGTGCTGCAAGGTTCATGACGACTGCTATGCTGCAGCCGAAAAATATCACAAATGCTCGCCCAAGGCGACGCTTTATACATCCACCTGTTCTACCGGGAACGTCACCTGCGGCAACGACACTAAGTGTAAAGATTTCGTCTGTAATTGTGACCGCACGGCAGCCCTCTGCTTCGCGAAAGCGCCTTACAACAACAAAAACTTCAAAATCGACCCCAGT---CGTTGCCAA
>GBEW01001370.1_Micrurus_fulvius
ATGAATCCTGCTCACCTTCTGGTCCTGGCAGCAGTTTGTGTCTCCCTTTTAGGAGCCTCCAGCATTCCTCCCGAGCCTCTCAACCTCATTAACTTCAAACGCATGATTGAATGTACC------ACGAGGCGATCTGTGTGGGACTTTACGAACTACGGTTGCTACTGCGGCTCCGGAGGTAGAGGGACACCGGTAGACGAGTTGGATAGGTGCTGCAAGGTTCATGACGACTGCTATGCTGCAGCCGAAAAATATCACAAATGCTCGCCCAAGGCGACGCTTTATACATCCACCTGTTCTACCGGGAACGTCACCTGCGGCAACGGCACTAACTGTAAAGATTTCGTCTGTAATTGTGACCGCACGGCAGCCCTCTGCTTCGCGAAAGCGCCTTACAACAACAAAAACTTCAAAATCGACCCCAGT---CGTTGCCAA
>GBEW01001369.1_Micrurus_fulvius
ATGATTCTTGCTCACCTTCTGGTCCTGGCAGCAGTTTGTGTCTCCCTTTTAGGAGCCTCCAGCATTCCTCCCGAGCCTCTCAACCTCATTAACTTCAAACGCATGATTGAATGTACC------ACGAGGCGATCTGTGTGGGACTTTACGAACTACGGTTGCTACTGCGGCTCCGGAGGTAGAGGGACACCGGTAGACGAGTTGGATAGGTGCTGCAAGGTTCATGACGACTGCTATGCTGCAGCCGAAAAATATCACAAATGCTCGCCCAAGGCGACGCTTTATACATCCACCTGTTCTACCGGGAACGTCACCTGCGGCAACGGCACTAACTGTGAAGCTTTTGTCTGTAATTGTGACCGCACGGCAGCCCTCTGCTTCGGGAAAGCGCCTTACAACAACAATAACCACAAAATCAACCCCAGT---CGTTGCCAA
>GBEW01001366.1_Micrurus_fulvius
ATGAATCCTGCTCACCTTCTGGTCCTGGCAGCAGTTTGTGTCTCCCTCTTAGGAGCCTCCAGCATTCCTTCCCGGCCTCTCAACCTCTATCAGTTCAAAAACATGATTCAATGTACC------ACCAAGCGACCTGTATGGCATTTTGCATGGTACGGTTGCTACTGCGGCTCCGGAGGTAGCGGGACACCGGTAGACGAGTTGGATAGGTGCTGCCAAGTTCATGACAACTGCTATGATGAAGCCTCAAAAGTTCACAAATGCTGGCCCAAGTTGACGTTTTATTCATACGACTGTTCTGAAGGCCAACTCACCTGCGACAACGACACTAAGTGTAAAGATTTCGTCTGTAATTGTGACCGCACGGCAGCCCTCTGCTTCGCGAAAGCGCCTTACGACGACAATAACTTCTATATCAACTCGAAA---CGTTGCCAA
>GBEW01001365.1_Micrurus_fulvius
ATGAATCTTGCTCACCTTCTGGTCCTGGCAGCAGTTTGTGTCTCCCTCTTAGGAGCCTCCAGCATTCCTTCCCGGCCTCTCAACCTCTATCAGTTCAAAAACATGATTCAATGTACC------ACCAAGCGACCTGTATGGCATTTTGCATGGTACGGTTGCTACTGCGGCTCCGGAGGTAGCGGGACACCGGTAGACGAGTTGGATAGGTGCTGCCAAGTTCATGACAACTGCTATGATGAAGCCTCAAAAGTTCACAAATGCTGGCCCAAGTTGACGTTTTATTCATACGACTGTTCTGAAGGCCAACTCACCTGCGACAACGACACTAAGTGTAAAGATTTCGTCTGTAATTGTGACCGCACGGCAGCCCTCTGCTTCGCGAAAGCGCCTTACGACGACAATAACTTCTATATCAACTCGAAA---CGTTGCCAA
>GBEW01001364.1_Micrurus_fulvius
ATGAATCTTGCTCACCTTCTGGTCCTGGCAGCAGTTTGTGTCTCCCTCTTAGGAGCCTCCAGCATTCCTCCCGAGCCTCTCAACCTCTATCAGTTCAAAAACATGATTAAATGTACC------AACACTCGACATTGGTTGTCTTTTACGAACTACGGTTGCTACTGCGGCTACGGAGGTAGCGGGACACCGGTAGACGAGTTGGATAAGTGCTGCCAGGTTCATGACAAGTGCTATGATACAGCCAAAAGAGTTCACAAATGCTTCCCCTCCTTGACGCTTTATTCATACAAGTGTTCTAAAGGCCAACTCACCTGCGACAACAACACTAAGTGTAAAGATTTCGTCTGTAATTGTGACCGCACGGCAGCCCTCTGCTTCGCGAAAGCGCCTTACAACAACAAAAACTTCAAAATCGACCCCAGT---CGTTGCCAA
>GBEW01001361.1_Micrurus_fulvius
ATGAATCCTGCTCACCTTCTGTTCCTGGCATCAGTTTGTGTCTCCCTCTTAGGAGCCTCCAGCATTCCTCCCGAGCCTCTCAACCTCTATCAGTTCAAAAACATGATTAAATGTACC------AACACTCGACATTGGTTGTCTTTTACGAACTACGGTTGCTACTGCGGCTACGGAGGTAGCGGGACACCAGTAGACGAGTTGGATAGGTGCTGCCAGGTTCATGACAAGTGCTATGATACAGCCAAAAGAGTTCACAAATGCTTCCCCTCCGTGAGGACTTATTCATACGACTGTTCTGAAGGCAAACTCACCTGCGACAACAACACTAAGTGTAAAGATTTCGTCTGTAATTGTGACCGCACGGCAGCCCTCTGCTTCGCGAAAGCGCCTTACAACGACAAGAACTACAATATCGACCTCAAA---CGTTGCCAA
>GBEW01001358.1_Micrurus_fulvius
ATGAATCCTGCTCACCTTCTGGTCCTGGCAGCAGTTTGTGTCTCCCTCTTAGGAGCCTCCAGCATTCCTCCCGAGCCTCTCAACCTCTATCAGCTCAAAAACATGATTAAATGTACC------AACACTCGACATTGGTTGTCTTTTACGAACTACGGTTGCTACTGCGGCTACGGAGGTAGCGGGACACCGGTAGACGAGTTGGATAAGTGCTGCCAGGTTCATGACAAGTGCTATGATACAGCCAAAAGAGTTCACAAATGCTTCCCCTCCGTGAGGACTTATTCATACGACTGTTCTGAAGGCAAACTCACCTGCGACAACAACACTAAGTGTAAAGATTTCGTCTGTAATTGTGACCGCACGGCAGCCCTCTGCTTCGCGAAAGCGCCTTACAACAACAAAAACTTCAAAATCGACCCCAGT---CGTTGCCAA
>GBEW01001357.1_Micrurus_fulvius
ATGAATCCTGCTCACCTTCTGGTCCTGGCAGCAGTTTGTGTCTCCCTCTTAGGAGCCTCCAGCATTCCTCCCGAGCCTCTCAACCTCTATCAGTTCAAAAACATGATTAAATGTACC------AACACTCGACATTGGTTGTCTTTTACGAACTACGGTTGCTACTGCGGCTACGGAGGTAGCGGGACACCAGTAGACGAGTTGGATAGGTGCTGCCAGGTTCATGACAAGTGCTATGATACAGCCAAAAGAGTTCACAAATGCTTCCCCTCCGTGAGGACTTATTCATACGACTGTTCTGAAGGCAAACTCACCTGCGACAACAACACTAATTGTAAAGATTTCGTCTGTAATTGTGACCGCACGGCAGCCCTCTGCTTCGCGAAAGCGCCTTACAACAACAAAAACTTCAAAATCGACCCCAGT---CGTTGCCAA
>GBEW01001352.1_Micrurus_fulvius
ATGATTCTTGCTCACCTTCTGGTCCTGTCAGCAGTTTGTGTCTCCCTCTTAGGAGCCTCCAGCATTCCTCCCCGGCCTCTCAACCTCATTCACTTCAAAAACATGATTGAATGTACC------ACCAAGCGATCTTGGTGGCATTTTGCGGACTACGGTTGCTACTGCGGCTCCGGAGGTAGCGGGACACCGGTAGACGATTTGGATAAGTGCTGCCAGGTTCATGACGACTGCTATGATACAGCCGAAAAAGTTCACGGATGCTGGCCCAAGTGGACGCTTTATTCATACGACTGTTCTAACGGCCAACTCACCTGCGACAACAACACTAAGTGTAAAGATTTCGTCTGTAATTGTGACCGCACGGCAGCCCTCTGCTTCGCGAAAGCGCCTTACAACAACAAAAACTTCAAAATCGACCCCAGT---CGTTGCCAA
>GBEW01001351.1_Micrurus_fulvius
ATGATTCTTGCTCACCTTCTGGTCCTGGCAGCAGTTTGTGTCTCCCTCTTAGGAGCCTCCAGCATTCCTCCCCGGCCTCTCAACCTCATTCACTTCAAAAACATGATTGAATGTACC------ACCAAGCGATCTTGGTGGGATTTTGCGGACTACGGTTGCTACTGCGGCTCCGGAGGTAGCGGGACACCGGTAGACGATTTGGATAAGTGCTGCCAGGTTCATGACGACTGCTATGGTGAAGCCGAAAAAGTTCACGGATGCTGGCCCAAGTGGACGCTTTATTCATACGACTGTTCTAACGGCCAACTCACCTGCGACAACAACACTAAGTGTAAAGATTTCGTCTGTAATTGTGACCGCACGGCAGCCCTCTGCTTCGCGAAAGCGCCTTACAACAACAAAAACTTCAAAATCGACCCCAGT---CGTTGCCAA
>GBEW01001348.1_Micrurus_fulvius
ATGATTCTTGCTCACCTTCTGGTCCTGGCAGCAGTTTGTGTCTCCCTCTTAGGAGCCTCCAGCATTCCTCCCCGGCCTCTCAACCTCATTCACTTCAAAAACATGATTGAATGTACC------ACCAAGCGATCTTGGTGGCATTTTGCGGACTACGGTTGCTACTGCGGCTCCGGAGGTAGCGGGACACCGGTAGACGATTTGGATAAGTGCTGCCAGGTTCATGACAAGTGCTATGATACAGCCGAAAAAGTTCACGGATGCTGGCCCAAGTGGACGCCTTATTCATACGACTGTTCTGAAGGCAAACTCACCTGCGACAACAACACTAAGTGTAAAGATTTCGTCTGTAATTGTGACCGCACGGCAGCCCTCTGCTTCGCGAAAGCGCCTTACAACAACAAAAACTTCAAAATCGACCCCAGT---CGTTGCCAA
>GBEW01001347.1_Micrurus_fulvius
ATGAATCCTGCTCACCTTCTGGTCCTGGCAGCAGTTTGTGTCTCCCTCTTAGGAGCCTCCAGCATTCCTCCCGAGCCTCTCAACCTCTATCAGTTCAAAAACATGATTGAATGTACC------ACCAAGCGATCTTGGTGGCATTTTGCGGACTACGGTTGCTACTGCGGCTCCGGAGGTAGCGGGACACCGGTAGACGATTTGGATAAGTGCTGCCAGGTTCATGACAAGTGCTATGATACAGCCGAAAAAGTTCACGGATGCTGGCCCAAGTGGACGCTTTATTCATACGACTGTTCTAACGGCCAACTCACCTGCGACAACAACACTAAGTGTAAAGATTTCGTCTGTAATTGTGACCGCACGGCAGCCCTCTGCTTCGCGAAAGCGCCTTACAACGACAAGAACTACAATATCGACCTCAAA---CGTTGCCAA
>GBEW01001346.1_Micrurus_fulvius
ATGAATCTTGCTCACCTTCTGGTCCTGGCAGCAGTTTGTGTCTCCCTCTTAGGAGCCTCCAGCATTCCTTCCCGGCCTCTCAACCTCTATCAGTTCAAAAACATGATTGAATGTACC------ACCAAGCGATCTTGGTGGCATTTTGCGGACTACGGTTGCTACTGCGGCTCCGGAGGTAGCGGGACACCGGTAGACGATTTGGATAAGTGCTGCCAGGTTCATGACAAGTGCTATGATACAGCCGAAAAAGTTCACGGATGCTGGCCCAAGTGGACGCTTTATTCATACGACTGTTCTAACGGCCAACTCACCTGCGACAACAACACTAAGTGTAAAGATTTCGTCTGTAATTGTGACCGCACGGCAGCCCTCTGCTTCGCGAAAGCGCCTTACAACGACAAGAACTACAATATCGACCTCAAA---CGTTGCCAA
>GBEW01001344.1_Micrurus_fulvius
ATGATTCTTGCTCACCTTCTGGTCCTGGCAGCAGTTTGTGTCTCCCTCTTAGGAGCCTCCAGCATTCCTCCCCGGCCTCTCAACCTCATTCACTTCAAAAACATGATTGAATGTACC------ACCAAGCGATCTTGGTGGCATTTTGCGGACTACGGTTGCTACTGCGGCTCCGGAGGTAGCGGGACACCGGTAGACGATTTGGATAAGTGCTGCCGGGTTCATGACAAGTGCTATGATACAGCCGAAAAAGTTCACGGATGCTGGCCCAAGTGGACGCTTTATTCATACGACTGTTCTAACGGCCAACTCACCTGCGACAACAACACTAAGTGTAAAGATTTCGTCTGTAATTGTGACCGCACGGCAGCCCTCTGCTTCGCGAAAGCGCCTTACAACAACAAAAACTTCAAAATCGACCCCAGT---CGTTGCCAA
>GBEW01001343.1_Micrurus_fulvius
ATGATTCTTGCTCACCTTCTGGTCCTGGCAGCAGTTTGTGTCTCCCTCTTAGGAGCCTCCAGCATTCCTCCCCGGCCTCTCAACCTCATTCACTTCAAAAACATGATTGAATGTACC------ACCAAGCGATCTTGGTGGCATTTTGCGGACTACGGTTGCTACTGCGGCTCCGGAGGTAGCGGGACACCGGTAGACGATTTGGATAAGTGCTGCCAGGTTCATGACAAGTGCTATGATACAGCCGAAAAAGTTCACGGATGCTGGCCCAAGTGGACGCTTTATTCATACGACTGTTCTAACGGCCAACTCACCTGCGACAACAACACTAAGTGTAAAGATTTCGTCTGTAATTGTGACCGCACGGCAGCCCTCTGCTTCGCGAAAGCGCCTTACAACGACAAGAACTACAATATCGACCTCAAA---CGTTGCCAA
>GBEW01001339.1_Micrurus_fulvius
ATGATTCTTGCTCACCTTCTGGTCCTGGCAGCAGTTTGTGTCTCCCTCTTAGGAGCCTCCAGCATTCCTCCCCGGCCTCTCAACCTCATTCACTTCAAAAACATGATTGAATGTACC------ACCAAGCGATCTTGGTGGCATTTTGCGGACTACGGTTGCTACTGCGGCTCCGGAGGTAGCGGGACACCGGTAGACGATTTGGATAAGTGCTGCCAGGTTCATGACAAGTGCTATGATACAGCCGAAAAAGTTCACGGATGCTGGCCCAAGTGGACGCTTTATTCATACTACTGTTCTAACGGCCAACTCACCTGCGACAACAACACTAAGTGTAAAGATTTCGTCTGTAATTGTGACCGCACGGCAGCCCTCTGCTTCGCGAAAGCGCCTTACAACGACAAGAACTACAATATCGACCTCAAA---CGTTGCCAA
>GBEW01001337.1_Micrurus_fulvius
ATGATTCTTGCTCACCTTCTGGTCCTGGCAGCAGTTTGTGTCTCCCTCTTAGGAGCCTCCAGCATTCCTCCCCGGCCTCTCAACCTCATTCACTTCAAAAACATGATTGAATGTACC------ACCAAGCGATCTTGGTGGCATTTTGCGGACTACGGTTGCTACTGCGGCTCCGGAGGTAGCGGGACACCGGTAGACGATTTGGATAAGTGCTGCCAGGTTCATGACAAGTGCTATGATACAGCCGAAAAAGTTCACGGATGCTGGCCCAAGTGGACGCTTTATTCATACGACTGTTCTAACGGCCAACTCCCCTGCGACAACAACACTAAGTGTAAAGATTTCGTCTGTAATTGTGACCGCACGGCAGCCCTCTGCTTCGCGAAAGCGCCTTACAACGACAAGAACTACAATATCGACCTCAAA---CGTTGCCAA
>GBEW01001336.1_Micrurus_fulvius
ATGAATCTTGCTCACCTTCTGGTCCTGGCAGCAGTTTGTGTCTCCCTCTTAGGAGCCTCCAGCATTCCTCCCCGGCCTCTCAACCTCATTCACTTCAAAAACATGATTGAATGTACC------ACCAAGCGATCTTGGTGGCATTTTGCGGACTACGGTTGCTACTGCGGCTCCGGAGGTAGCGGGACACCGGTAGACGATTTGGATAAGTGCTGCCAGGTTCATGACAAGTGCTATGATACAGCCGAAAAAGTTCACGGATGCTGGCCCAAGTGGACGCTTTATTCATACGACTGTTCTAACGGCCAACTCACCTGCGACAACAACACTAAGTGTAAAGATTTCGTCTGTAATTGTGACCGCACGGCAGCCCTCTGCTTCGCGAAAGCGCCTTACAACGACAAGAACTACAATATCGACCTCAAA---CGTTGCCAA
>GBEW01001325.1_Micrurus_fulvius
ATGATTCTTGCTCACCTTCTGGTCCTGGCAGCAGTTTGTGTCTCCCTCTTAGGAGCCTCCAGCATTCCTCCCCGGCCTCTCAACCTCATTCACTTCAAAAACATGATTGAATGTACC------ACCAAGCGATCTTGGTGGCATTTTGCGGACTACGGTTGCTACTGCGGCTCCGGAGGTAGCGGGACACCGGTAGACGATTTGGATAAGTGCTGCCAGGTTCATGACAAGTGCTATGATACAGCCGAAAAAGTTCACGGATGCTGGCCCAAGTGGACGCTTTATTCATACGACTGTTCTAACGGCAAACTCACCTGCGACAACAAAACTAAGTGTAAAGATTTCGTCTGTAATTGTGACCGCACGGCAGCCCTCTGCTTCGCGAAAGCGCCTTACAACGACAAGAACTACAATATCGACCTCAGT---CGTTGCCAA
>GBEW01001324.1_Micrurus_fulvius
ATGATTCTTGCTCACCTTCTGGTCCTTGCAGCAGTTTGTGTCTCCCTCTTAGGAGCCTCCAGCATTCCTCCCCGGCCTCTCAACCTCATTCACTTCAAAAACATGATTGAATGTACC------ACCAAGCGATCTTGGTGGCATTTTGCGGACTACGGTTGCTACTGCGGCTCCGGAGGTAGCGGGACACCGGTAGACGATTTGGATAAGTGCTGCCAGGTTCATGACGACTGCTATGGTGAAGCCGAAAAAGTTCACGGATGCTGGCCCAAGTGGACGCTTTATTCATACGACTGTTCTAACGGCCAACTCACCTGCGACAACAACACTAAGTGTAAAGATTTCGTCTGTAATTGTGACCGCACGGCAGCCCTCTGCTTCGCGAAAGCGCCTTACAACAACAAAAACTTCAAAATCGACCCCAGT---CGTTGCCAA
>GBEW01001323.1_Micrurus_fulvius
ATGATTCTTGCTCACCTTCTGGTCCTGGCAGCAGTTTGTTTCTCCCTCTTAGGAGCCTCCAGCATTCCTCCCCGGCCTCTCAACCTCATTCACTTCAAAAACATGATTGAATGTACC------ACCAAGCGATCTTGGTGGCATTTTGCGGACTACGGTTGCTACTGCGGCTCCGGAGGTAGCGGGACACCGGTAGACGATTTGGATAAGTGCTGCCAGGTTCATGACAAGTGCTATGATACAGCCGAAAAAGTTCACGGATGCTGGCCCAAGTGGACGCTTTATTCATAC---TGTTCTAACGGCCAACTCACCTGCGACAACAACACTAAGTGTAAAGATTTCGTCTGTAATTGTGACCGCACGGCAGCCCTCTGCTTCGCGAAAGCGCCTTACAACGACAAGAACTACAATATCGACCTCAAA---CGTTGCCAA
>GBEW01001322.1_Micrurus_fulvius
ATGATTCTTGCTCACCTTCTGGTCCTGGCAGCAGTTTGTGTCTCCCTCTTAGGAGCCTCCAGCATTCCTCCCCGGCCTCTCAACCTCATTCACTTCAAAAACATGATTGAATGTACC------ACCAAGCGATCTTGGTGGGATTTTGCGGACTACGGTTGCTACTGCGGCTCCGGAGGTAGCGGGACACCGGTAGACGATTTGGATAAGTGCTGCCAGGTTCATGACGACTGCTATGGTGAAGCCGAAAAAGTTCACGGATGCTGGCCCAAGTGGACGCTTTATTCATACGACTGTTCTAACGGCCAACTCACCTGCGACAACAACACTAAGTGTAAAGATTTCGTCTGTAATTGTGACCGCACGGCAGCCCTCTGCTTCGCGAAAGCGCCTTACAACGACAAGAACTACAATATCGACCCCAGT---CGTTGCCAA
>GDBF01000072.1_Micrurus_fulvius
ATGATTCTTGCTCACCTTCTGGTCCTGGCAGCAGTTTGTGTCTCCCTCTTAGGAGCCTCCAGCATTCCTCCCCGGCCTCTCAACCTCATTCACTTCAAAAACATGATTGAATGTACC------ACCAAGCGATCTTGGTGGCATTTTGCGGACTACGGTTGCTACTGCGGCTCCGGAGGTAGCGGGACACCGGTAGACGATTTGGATAAGTGCTGCCAGGTTCATGACAAGTGCTATGATACAGCCGAAAAAGTTCACGGATTCTGGCCCAAGTGGACGCTTTATTCATACGACTGTTCTAACGGCCAACTCACCTGCGACAACAACACTAAGTGTAAAGATTTCGTCTGTAATTGTGACCGCACGGCAGCCCTCTGCTTCGCGAAAGCGCCTTACAACGACAAGAACTACAATATCGACCTCAAA---CGTTGCCAA
>KJ477095.1_Micropechis_ikaheca
ATGTATCCTGCTCACCTTCTGGTCCTGTTGGCAGTTTGTGTCTCCCTCTTAGGAGCCGCCAGCATTCGTCCTCAGCCTCTCAACCTCATACAATTCAGCTACTTGATTCAATGTGCCAACCATGGCAGTAGACCTTCTTTGGATTATGCGGACTACGGTTGCTACTGCGGCTGGGGAGGTAGCGGGACACCGGTAGACGCCTTGGATATGTGCTGCAAAATACATGACGACTGCTATGCTGATGCTGAAAAA---AAGGGATGCAGCCCCAAGGGGACGATGTATGATTACTACTGTAGCTCAGATGGACCCTACTGCAATATTAAAAAGAAGTGTCTACGTGCTGTCTGTGATTGTGACGTCGAGGCAGCCGAATGCTTTGCCCGCACCCCTTACAACAACGACTTCTACAATATCGACACCAAGAAATTTTGCAAA
>JN613326.1_Micrurus_tener_tener
ATGAATCCTGCTCACCTTCTGGTCCTGGCAGCAGTTTGTGTCTCCCTCTTAGGAGCCTCCAGCATTCCTCCCCAGGCTCTCAACCTCAATCAGTTCAGATTAATGATTAAATGTACC------AACGATCGAGTTTGGGCGGATTTTGTGGACTACGGTTGCTACTGCGTCGCCAGAGATAGCAATACACCGGTAGACGATTTGGATAGGTGCTGCCAGGCTCAAAAACAGTGCTATGATGAAGCCGTAAAAGTTCACGGATGCAAGCCCCTGGTGATGTTTTATTCATTCGAATGTCGTGCCAGCGACCTCGATTGCGGCAACAACACTAAGTGTAGAAATTTTGTCTGCAATTGTGACCGCACGGCAACCCTCTGCATCCTGACAGCGACTTACAACAGGAATAACCACAAAATCGACCCCAGT---CGTTGCCAA
>GDBH01000139.1_Micrurus_tener
ATGAATCCTGCTCACCTTCTGGTCCTGGCAGCAGTTTGTGTCTCCCTCTTAGGAGCCTCCAGCATTCCTCCCCAGGCTCTCAACCTCAATCAGTTCAGATTAATGATTAAATGTACC------AACGATCGAGTTTGGGCGGATTTTGTGGACTACGGTTGCTACTGCGTCGCCAGAGATAGCAATACACCGGTAGACGATTTGGATAGGTGCTGCCAGGCTCAAAAACAGTGCTATGATGAAGCCGTAAAAGTTCACGGATGCAAGCCCCTGGTGATGTTTTATTCATTCGAATGTCGTGCCAGCGACCTCGATTGCGGCAACAACACTAAGTGTAGAAATTTTGTCTGCAATTGTGACCGCACGGCAACCCTCTGCATCCTGACAGCGACTTACAACAGGAATAACCACAAAATCGACCCCAGT---CGTTGCCGA
>GDBH01000138.1_Micrurus_tener
ATGAATCCTGCTCACCTTCTGGTCCTTGCAGCAGTTTGTGTCTCCCTCTTAGGAGCCTCCAGCATTCCTCCCCAGGCTCTCAACCTCAATCAGTTCAGATTAATGATTAAATGTACC------AACGATCGAGTTTGGGCGGATTTTGTGGACTACGGTTGCTACTGCGTCGCCAGAGATAGCAATACACCGGTAGACGATTTGGATAGGTGCTGCCAGGCTCAAAAACAGTGCTATGATGAAGCCGTAAAAGTTCACGGATGCAAGCCCCTGGTGATGTTTTATTCATTCGAATGTCGTGCCAGCGACCTCGATTGCGGCAACAACACTAAGTGTAGAAATTTTGTCTGCAATTGTGACCGCACGGCAACCCTCTGCATCCTGACAGCGACTTACAACAGGAATAACCACAAAATCGACCCCAGT---CGTTGCCAA
>GDBH01000136.1_Micrurus_tener
ATGAATCCTGCTCACCTTCTGGTCCTGGCAGCAGTTTGTGTCTCCCTCTTAGGAGCCTCCGGCATTCCTCCCCAGGCTCTCAACCTCAATCAGTTCAGATTAATGATTAAATGTACC------AACGATCGAGTTTGGGCGGATTTTGTGGACTACGGTTGCTACTGCGTCGCCAGAGATAGCAATACACCGGTAGACGATTTGGATAGGTGCTGCCAGGCTCAAAAACAGTGCTATGATGAAGCCGTAAAAGTTCACGGATGCAAGCCCCTGGTGATGTTTTATTCATTCGAATGTCGTGCCAGCGACCTCGATTGCGGCAACAACACTAAGTGTAGAAATTTTGTCTGCAATTGTGACCGCACGGCAACCCTCTGCATCCTGACAGCGACTTACAACAGGAATAACCACAAAATCGACCCCAGT---CGTTGCCAA
>GDBH01000134.1_Micrurus_tener
ATGAATCCTGCTCACCTTCTGGTCCTGGCAGCAGTTTGTGTCTCCCTCTTAGGAGCCTCCAGCATTCCTCCCCAGGCTCTCAACCTCAATCAGTTCAGATTAATGATTAAATGTACC------AACGATCGAGTTTGGGCGGATTTTATGGACTACGGTTGCTACTGCGTCGCCAGAGATAGCAATACACCGGTAGACGATTTGGATAGGTGCTGCCAGGCTCAAAAACAGTGCTATGATGAAGCCGTAAAAGTTCACGGATGCAAGCCCCTGGTGATGTTTTATTCATTCGAATGTCGTGCCAGCGACCTCGATTGCGGCAACAACACTAAGTGTAGAAATTTTGTCTGCAATTGTGACCGCACGGCAACCCTCTGCATCCTGACAGCGACTTACAACAGGAATAACCACAAAATCGACCCCAGT---CGTTGCCAA
>GDBH01000132.1_Micrurus_tener
ATGATTCTTGCTCACCTTCTGGTCCTGGCAGCAGTTTGTGTCTCCCTCTTAGGAGCCTCCAGCATTCCTCCCGAGCCTCTCAACCTCATTAACTTCAAACTCATGATTGAATGTACC------ACGAGGCGATCTGTGTGGGACTTTACGAACTACGGTTGCTACTGCGGCGCCGGAGGTAGCGGGACACCGGTAGACGAGTTGGATAGGTGCTGCAAGGTTCATGACGACTGCTATGCTGCAGCCGAAAAATATCACGGATGCTCGCCCAAGGCGACGCTTTATACATCCACCTGTTCTACCGGGAACGTCACCTGCGGCAACGGCACTAACTGTAAAGCTTTTGTCTGTAATTGTGACCGCACGGCAGCCCTCTGCTTCGGGAAAGCGCCTTACAACAACAATAACCACAAAATCGACCCCAGT---CGTTGCCAA
>GDBH01000131.1_Micrurus_tener
ATGATTCTTGCTCACCTTCTGGTCCTGGCAGCAGTTTGTGTCTCCCTCTTAGGAGCCTCCAGCATTCCTCCCGAGCCTCTCAACCTCATTAACTTCAAACTCATGATTGAATGTACC------ACGAGGCGATCTGTGTGGGACTTTACGAACTACGGTTGCTACTGCGGCGCCGGAGGTAGCGGGACACCGGTAGACGAGTTGGATAGGTGCTGCAAGGTTCATGACGACTGCTATGCTGCAGCCGAAAAATATCACGGATGCTCGCCCAAGTTGACGCTTTATACATCCACCTGTTCTACCGGGAACGTCACCTGCGGCAACGGCACTAACTGTAAAGCTTTTGTCTGTAATTGTGACCGCACGGCAGCCCTCTGCTTCGGGAAAGCGCCTTACAACAACAATAACCACAAAATCGACCCCAGT---CGTTGCCAA
>GDBH01000130.1_Micrurus_tener
ATGAATCCTGCTCACCTTCTGGTCCTGGCAGCAGTTTGTGTCTCCCTCTTAGGAGCCTCCAGCATTCCTCCCGAGCCTCTCAACCTCATTAACTTCAAACTCATGATTGAATGTACC------ACGAGGCGATCTGTGTGGGACTTTACGAACTACGGTTGCTACTGCGGCGCCGGAGGTAGCGGGACACCGGTAGGCGAGTTGGATAGGTGCTGCAAGGTTCATGACGACTGCTATGCTGCAGCCGAAAAATATCACGGATGCTGGCCCAAGTTGACGCTTTATACATCCACCTGTTCTACCGGGAACGTCACCTGCGGCAACGGCACTAACTGTAAAGCTTTTGTCTGTAATTGTGACCGCACGGCAGCCCTCTGCTTCGGGAAAGCGCCTTACAACAACAATAACCACAAAATCGACCCCAGT---CGTTGCCAA
>GDBH01000128.1_Micrurus_tener
ATGAATCCTGCTCACCTTCTGGTCCTGGCAGCAGTTTGTGTCTCCCTCTTAGGAGCCTCCAGCATTCCTCCCGAGCCTCTCAACTTCATTAACTTCAAACTCATGATTGAATGTACC------ACGAGGCGATCTGTGTGGGACTTTACGAACTACGGTTGCTACTGCGGCGCCGGAGGTAGCGGGACACCGGTAGACGAGTTGGATAGGTGCTGCAAGGTTCATGACGACTGCTATGCTGCAGCCGAAAAATATCACGGATGCTGGCCCAAGTTGACGCTTTATACATCCACCTGTTCTACCGGGAACGTCACCCGCGGCAACGGCACTAACTGTAAAGCTTTTGTCTGTAATTGTGACCGCACGGCAGCCCTCTGCTTCGGGAAAGCGCCTTACAACAACAATAACCACAAAATCGACCCCAGT---CGTTGCCAA
>GDBH01000127.1_Micrurus_tener
ATGAATCCTGCTCACCTTCTGGTCCTGGCAGCAGTTTGTGTCTCCCTTTTAGGAGCCTCCAGCATTCCTCCCGAGCCTCTCAACCTCATTAACTTCAAACTCATGATTGAATGTACC------ACGAGGCGATCTGTGTGGGACTTTACGAACTACGGTTGCTACTGCGGCGCCGGAGGTAGCGGGACACCGGTAGACGAGTTGGATAGGTGCTGCAAGGTTCATGACGACTGCTATGCTGCAGCCGAAAAATATCACGGATGCTCGCCCAAGTTGACGCTTTATACATCCACCTGTTCTACCGGGAACGTCACCTGCGGCGACGGCACTAACTGTAAAGCTTTTGTCTGTAATTGTGACCGCACAGCAGCCCTCTGCTTCGGGAAAGCGCCTTACAACAACAATAACCACAAAATCGACCCCAGT---CGTTGCCAA
>GDBH01000126.1_Micrurus_tener
ATGAATCCTGCTCACCTTCTGGTCCTGGCAGCAGTTTGTGTCTCCCTCTTAGGAGCCTCCAGCATTCCTCCCGAGCCTCTCAACCTCATTAACTTCAAACTCATGATTGAATGTACC------ACGAGGCGATCTGTGTGGGACTTTACGAACTACGGTTGCTACTGCGGCGCCGGAGGTAGCGGGACACCGGTAGACGAGTTGGATAGGTGCTGCAAGGTTCATGACGACTGCTATGCTGCAGCCGAAAAATATCACGGATGCTCGCCCAAGTTGACGCTTTATACATCCACCTGTTCTACCGGGAACGTCACCTGCGGCAACGGCACTAACTGTAAAGCTTTTGTCTGTAATTGTGGCCGCACAGCAGCCCTCTGCTTCGGGAAAGCGCCTTACAACAACAATAACCACAAAATCGACCCCAGT---CGTTGCCAA
>GDBH01000125.1_Micrurus_tener
ATGAATCCTGCTCACCTTCTGGTCCTGGCAGCAGTTTGTGTCTCCCTCTTAGGAGCCTCCAGCATTCCTCCCGAGCCTCTCAACCTCATTAACTTCAAACTCATGATTGAATGTACC------ACGAGGCGATCTGTGTGGGACTTTACGAACTACGGTTGCTACTGCGGCGCCGGAGGTAGCGGGACACCGGTAGACGAGTTGGATAGGTGCTGCAAGGTTCATGACGACTGCTATGCTGCAGCCGAAAAATATCACGGATGCTCGCCCAAGGCGACGCTTTATACATCCACCTGTTCTACCGGGAACGTCACCTGCGGCAACGGCACTAACTGTAAAGCTTTTGTCTGTAATTGTGACCGCACGGCAGCCCTCTGCTTCGGGAAAGCGCCTTACAACAACAATAACCACAAAATCGACCCCAGT---CGTTGCCAA
>GDBH01000124.1_Micrurus_tener
ATGAATCCTGCTCACCTTCTGGTCCTGGCAGCAGTTTGTGTCTCCCTCTTAGGAGCCTCCAGCATTCCTCCCGAGCCTCTCAACCTCATTAACTTCAAACTCATGATTGAATGTACC------ACGAGGCGATCTGTGTGGGACTTTACGAACTACGGTTGCTACTGCGGCGCCGGAGGTAGCGGGACACCGGTAGACGAGTTGGATAGGTGCTGCAAGGTTCATGACGACTGCTATGCTGCAGCCGAAAAATATCACGGATGCTGGCCCAAGTTGACGCTTTATACATCCACCTGTTCTACCGGGAACGTCACCTGCGGCAACGGCACTAACTGTAAAGCTTTTGTCTGTAATTGTGACCGCACGGCAGCCCTCTGCTTCGGGAAAGCGCCTTACAACAACAATAACCACAAAATCGACCCCAGT---CGTTGCCAA
>GDBH01000123.1_Micrurus_tener
ATGAATCCTGCTCACCTTCTGGTCCTGGCAGCAGTTTGTGTCTCCCTCTTAGGAGCCTCCAGCATTCCTCCCGAGCCTCTCAACCTCATTAACTTCAAACTCATGATTGAATGTACC------ACGAGGCGATCTGTGTGGGACTTTACGAACTACGGTTGCTACTGCGGCGCCGGAGGTAGCGGGACACCGGTAGACGAGTTGGATAGGTGCTGCAAGGTTCATGACGACTGCTATGCTGCAGCCGAAAAATATCACGGATGCTCGCCCAAGTTGACGCTTTATACATCCACCTGTTCTACCGGGAACGTCACCTGCGGCAACGGCACTAACTGTAAAGCTTTTGTCTGTAATTGTGACCGCACAGCAGCCCTCTGCTTCGGGAAAGCGCCTTACAACAACAATAACCACAAAATCGACCCCAGT---CGTTGCCAA
>GDBH01000121.1_Micrurus_tener
ATGATTCTTGCTCACCTTCTGGTCCTGGCAGCAGTTTGTGTCTCCCTCTTAGGAGCCTCCAGCATTCCTCCCGAGCCTCTCAACCTCTATCAGTTCAAAAAGATGATTCAATGTGCC------AACACTCGAACTTGGTGGCATTTTGCATGGTACGGTTGCTACTGCGGCGCCGGAGGTAGCGGGACACCGGTAGACGAGTTGGATAGGTGCTGCCAAGTTCATGACGACTGCTATGGTGAAGCCGAAAAAATTGACGGATGCGATCCCAAGGCGACGCATTATTCATACGACTGTTCTGAAGGCCAACTCACCTGCGACAACGACACTAAGTGTAAAGATTTGGTCTGTAATTGTGACCGCACGGCAGCCCTCTGCTTCGCGAAAGCGCCTTACGACGACAATAACTTCATGATGAGCTCCAAG---CGTTGCCAA
>GDBH01000120.1_Micrurus_tener
ATGATTCTTGCTCACCTTCTGGTCCTGGCAGCAGTTTGTGTCTCCCTCTTAGGAGCCTCCAGCATTCCTCCCGAGCCTCTCAACCTCTATCAGTTCAAAAAGATGATTCAATGTGCC------AACACTCGAACTTGGTGGCATTTTGCATGGTACGGTTGCTACTGCGGCGCCGGAGGTAGCGGGACTCCGGTAGACGAGTTGGATAGGTGCTGCCAAGTTCATGACGACTGCTATGGTGAAGCCGAAAAAATTGACGGATGCGATCCCAAGGCGACGCTTTATTCATACGACTGTTCTGAAGGCCAACTCACCTGCGACAACGACACTAAGTGTAAAGATTTGGTCTGTAATTGTGACCGCTCGGCAGCCCTCTGCTTCGCGAAAGCGCCTTACGACGACAATAACTTCATGATGAGCTCCAAG---CGTTGCCAA
>GDBH01000119.1_Micrurus_tener
ATGATTCTTGCTCACCTTCTGGTCCTGGCAGCAGTTTGTGTCTCCCTCTTAGGACCCTCCAGCATTCCTCCCGAGCCTCTCAACCTCTATCAGTTCAAAAAGATGATTCAATGTGCC------AACACTCGAACTTGGTGGCATTTTGCATGGTACGGTTGCTACTGCGGCGCCGGAGGTAGCGGGACACCGGTAGACGAGTTGGATAGGTGCTGCCAAGTTCATGACGACTGCTATGGTGAAGCCGAAAAAATTGACGGATGCGATCCCAAGGCGACGCTTTATTCATACGACTGTTCTGAAGGCCAACTCACCTGCGACAACGACACTAAGTGTAAAGATTTGGTCTGTAATTGTGACCGCACGGCAGCCCTCTGCTTCGCGAAAGCGCCTTACGACGACAATAACTTCATGATGAGCTCCAAG---CGTTGCCAA
>GDBH01000118.1_Micrurus_tener
ATGATTCTTGCTCACCTTCTGGTCCTGGCAGCAGTTTGTGTCTCCCTCTTAGGAGCCTCCAGCATTCCTCCCGAGCCTCTCAACCTCTATCAGTTCAAAAAGATGATTCAATGTGCC------AACACTCGAACTTGGTGGCATTTTGCATGGTACGGTTGCTACTGCGGCGCCGGAGGTAGCGGGACACCGGTAGACGAGTTGGATAGGTGCTGCCAAGTTCATGACGACTGCTATGGTGAAGCCGAAAAAATTGACGGATGCGATCCCAAGGCGACGCTTTATTCATACGACTGTTCTGAAGGCCAACTCACCTGCGACAACGACACTAAGTGTAAAGATTTGGTCTGTAATTGTGACCGCACGGCAGCCCTCTGCTTCGCGAAAGCGCCTTACGACGACAATAACTTCATGATGAGCTCCAAG---CGTTGCCAA
>GDBH01000117.1_Micrurus_tener
ATGAATCTTGCTCACCTTCTGGTCCTGGCAGCAGTTTGTGTCTCCCTCTTAGGAGCCTCCAGCATTCCTCCCCAGGCTCTCAGCCTCCTTGACTTCAAAAACATGATTGAATGTACC------ACCAAGCGATCTGTGTGGGACTTTACGAACTACGGTTGCTACTGCGGCGCCGGAGGTAGCGGGACACCGGTAGACGAGTTGGATAGGTGCTGCCAGGTTCATGACGACTGCTATGGTGAAGCCGAAAAAGTTCACGGATGCTGGCCCAAGTTGACGCTTTATTCACACGAGTGTTCTGAAGGCCAACTCACCTGCGACAACGACACTAAGTGTCAAGATTTCGTCTGTAATTGTGACCGCACGGCAGCCCTCTGCTTCGCGAAAGCGCCTTACAACAACAATAACCACAAAATCGACCCCAGT---CGTTGCCGA
>GDBH01000116.1_Micrurus_tener
ATGAATCTTGCTCACCTTCTGGTCCTGGCAGCAGTTTGTGTCTCCCTTTTAGGAGCCTCCAGCATTCCTCCCCAGGCTCTCAGCCTCCTTGACTTCAAAAACATGATTGAATGTACC------ACCAAGCGATCTGTGTGGGACTTTACGAACTACGGTTGCTACTGCGGCGCCGGAGGTAGTGGGACACCGGTAGACGAGTTGGATAGGTGCTGCCAGGTTCATGACGACTGCTATGGTGAAGCCGAAAAAGTTCACGGATGCTGGCCCAAGTTGACGCTTTATTCACACGAGTGTTCTGAAGGCCAACTCACCTGCGACAACGACACTAAGTGTCAAGATTTCGTCTGTAATTGTGACCGCGCGGCAGCCCTCTGCTTCGCGAAAGCGCCTTACAACAACAATAACCACAAAATCGACCCCAGT---CGTTGCCAA
>GDBH01000115.1_Micrurus_tener
ATGATTCTTGCTCACCTTCTGGTCCTGGCAGCAGTTTGTGTCTCCCTCTTAGGAGCCTCCAGCATTCCTCCCCAGGCTCTCAGCCTCCTTGACTTCAAAAACATGATTGAATGTACC------ACCAAGCGATCTGTGTGGGACTTTACGAACTACGGTTGCTACTGCGGCGCCGGAGGTAGCGGGACACCGGTAGACGAGTTGGATAGGTGCTGCCAGGTTCATGACGACTGCTATGGTGAAGCCGAAAAAGTTCACGGATGCTGGCCCAAGTTGACGCTTTATTCACACGAGTGTTCTGAAGGCCAACTCACCTGCGACAACGACACTAAGTGTCAAGATTTCGTCTGTAATTGTGACCGCACGGCAGCCCTCTGCTTCGCGAAAGCGCCTTACAACAACAATAACCACAAAATCGACCCCAGT---CGTTGCCAA
>GDBH01000114.1_Micrurus_tener
ATGAATCTTGCTCACCTTCTGGTCCTGGCAGCAGTTTGTGTCTCCCTTTTAGGAGCCTCCAGCATTCCTCCCCAGGCTCTCAGCCTCCTTGACTTCAAAAACATGATTGAATGTACC------ACCAAGCGATCTGTGTGGGACTTTACGAACTACGGTTGCTACTGCGGCGCCGGAGGTAGTGGGACACCGGTAGACGAGTTGGATAGGTGCTGCCAGGTTCATGACGACTGCTATGGTGAAGCCGAAAAAGTTCACGGATGCTGGCCCAAGTTGACGCTTTATTCACACGAGTGTTCTGAAGGCCAACTCACCTGCGACAACGACACTAAGTGTCAAGATTTCGTCTGTAATTGTGACCGCACGGCAGCCCTCTGCTTCGCGAAAGCGCCTTACAACAACAATAACCACAAAATCGACCCCAGT---CGTTGCCAA
>GDBH01000111.1_Micrurus_tener
ATGATTCTTGCTCACCTTCTGGTCCTGGCAGCAGTTTGTGTCTCCCTCTTAGGAGCCTCCAGCATTCCTCCTCGGCCTCTCAACCTCATTCACTTCAAAAACATGATTGAATGTACC------ACCAAGCGATCTTGGTGGGATTTTGCGGACTACGGTTGCTACTGCGGCTCCGGAGGTAGCGGGACACCGGTAGACGATTTGGATAAGTGCTGCCAGGTTCATGACAAGTGCTATGATGAAGCCGAAAAAGTTCACGGATGCTGGCCCAAGTGGACGCTTTATTCATACAACTGTTCTAACGGCCAACTCACCTGCGGCAACAACACTAAGTGTAAAGATTTCGTCTGTAATTGTGACCGCACGGCAGCCCTCTGCTTCGCGAAAGCGCCTTACAACAACAAGAACTACAATATCGACCCCAGT---CGTTGCCAA
>GDBH01000110.1_Micrurus_tener
ATGATTCTTGCTCACCTTCTGGTCCTGGCAGCAGTTTGTGTCTCCCTCTTAGGAGCCTCCAGCATTCCTCCCCGGCCTCTCAACCTCATTCACTTCAAAAACATGATTGAATGTACC------ACCAAGCGATCTTGGTGGGATTTTGCGGACTACGGTTGCTACTGCGGCTCCGGAGGTAGCGGGACACCGGTAGACGATTTGGATAAGTGCTGCCAGGTTCATGACAAGTGCTATGATGAAGCCGAAAAAGTTCACGGATGCTGGCCCAAGTGGACGCTTTATTCATACAACTGTTCTAACGGCCAACTCACCTGCGGCAACAACACTAAGTGTAAAGATTTCGTCTGTAATTGTGACCGCACGGCAGCCCTCTGCTTCGCGAAAGCGCCTTACAACAACAAGAACTACAATATCGACCTCAAA---CGTTGCCAA
>GDBH01000109.1_Micrurus_tener
ATGAATCTTGCTCACCTTCTGGTCCTGGCAGCAGTTTGTGTCTCCCTCTTAGGAGCCTCCAGCATTCCTCCCCGGCCTCTCAACCTCATTCACTTCAAAAACATGATTGAATGTACC------ACCAAGCGATCTTGGTGGGATTTTGCGGACTACGGTTGCTACTGCGGCTCCGGAGGTAGCGGGACACCGGTAGACGATTTGGATAAGTGCTGCCAGGTTCATGACAAGTGCTATGATGAAGCCGAAAAAGTTCACGGATGCTGGCCCAAGTGGACGCTTTATTCATACAACTGTTCTAACGGCCAACTCACCTGCGGCAACAACACTAAGTGTAAAGATTTCGTCTGTAATTGTGACCGCACGGCAGCCCTCTGCTTCGCGAAAGCGCCTTACAACAACAAGAACTACAATATCGACCTCAAA---CGTTGCCAA
>GDBH01000108.1_Micrurus_tener
ATGAATCTTGCTCACCTTCTGGTCCTGGCAGCAGTTTGTGTCTCCCTCTTAGGAGCCTCCAGCATTCCTCCCCGGCCTCTCAACCTCATTCACTTCAAAAACATGATTGAATGTACC------ACCAAGCGATCTTGGTGGGATTTTGCGGACTACGGTTGCTACTGCGGCTCCGGAGGTAGCGGGACACCGGTAGACGATTTGGATAAGTGCTGCCAGGTTCATGACGACTGCTATGGTGAAGCCGAAAAAGTTCACGGATGCTGGCCCAAGTGGACGCTTTATTCATACGACTGTTCTAACGGCCAACTCACCTGCGACGACAACACTAAGTGTAAAGATTTCGTCTGTAATTGTGACCGCACGGCAGCCCTCTGCTTCGCGAAAGCGCCTTACAACAACAAGAACTACAATATCGACCTCAAA---CGTTGCCAA
>GDBH01000107.1_Micrurus_tener
ATGAATCTTGCTCACCTTCTGGTCCTGGCAGCAGTTTGTGTCTCCCTCTTAGGAGCCTCCAGCATTCCTCCCCGGCCTCTCAACCTCATTCACTTCAAAAACATGATTGAATGTACC------ACCAAGCGATCTTGGTGGGATTTTGCGGACTACGGTTGCTACTGCGGCTCCGGAGGTAGCGGGACACCGGTAGACGATTTGGATAAGTGCTGCCAGGTTCATGACGACTGCTATGGTGAAGCCGAAAAAGTTCACGGATGCTGGCCCAAGTGGACGCTCTATTCATACGACTGTTCTAACGGCCAACTCACCTGCGACAACAACACTAAGTGTAAAGATTTCGTCTGTAATTGTGACCGCACGGCAGCCCTCTGCTTCGCGAAAGCGCCTTACAACAACAAGAACTACAATATCGACCTCAAA---CGTTGCCAT
>GDBH01000106.1_Micrurus_tener
ATGAATCTTGCTCACCTTCTGGTCCTGGCAGCAGTTTGTGTCTCCCTCTTAGGAGCCTCCAGCATTCCTCCCCGGCCTCTCAACCTCATTCACTTCAAAAACATGATTGAATGTACC------ACCAAGCGATCTTGGTGGGATTTTGCGGACTACGGTTGCTACTGCGGCTCCGGAGGTAGCGGGACACCGGTAGACGATTTGGATAAGTGCTGCCAGGTTCATGACGACTGCTATGGTGAAGCCGAAAAAGTTCACGGATGCTGGCCCAAGTGGACGCTTTATTCATACGACTGTTCTAACGGCCAACTCACCTGCGACAACAACACTAAGTGTAAAGATTTCGTCTGTAATTGTGACCGCACGGCAGCCCTCTGCTTCGCGAAAGCGCCTTACAACAACAAGAACTACAATATCGACCTCAAA---CGTTGCCAA
>GDBH01000105.1_Micrurus_tener
ATGATTCTTGCTCACCTTCTGGTCCTGGCAGCAGTTTGTGTCTCCCTCTTAGGAGCCTCCAGCATTCCTCCCCGGCCTCTCAACCTCATTCACTTCAAAAACATGATTGAATGTACC------ACCAAGCGATCTTGGTGGGATTTTGCGGACTACGGTTGCTACTGCGGCTCCGGAGGTAGCGGGACACCGGTAGACGATTTGGATAAGTGCTGCCAGGTTCATGACGACTGCTATGGTGAAGCCGAAAAAGTTCACGGATGCTGGCCCAAGTGGACGCTTTATTCATACGACTGTTCTAACGGCCAACTCACCTGCGACAACAACACTAAGTGTAAAGATTTCGTCTGTAATTGTGACCGCACGGCAGCCCTCTGCTTCGCGAAAGCGCCTTACAACAACAAGAACTACAATATCGACCTCAAA---CGTTGCCAA
>GDBH01000104.1_Micrurus_tener
ATGAATCCTGCTCACCTTCTGGTCCTGGCAGCAGTTTGTGTCTCCCTCTTAGGAGCCTCCAGCATTCCTCCCGAGCCTCTCAACCTCTATCAGTTCAAAAACATGATTAAATGTACC------AACACTCGACATTGGTTGTCTTTTACGAACTACGGTTGCTACTGCGGCTACGGAGGTAGCGGGACACCGGTAGACGAGTTGGATAAGTGCTGCCAGGTTCACGACAAGTGCTATGATACAGCCAAAAGAGTTCACAAATGCTTCCCCTCCATGACGATGTATTCATACGACTGTTCTGAAGGCAAACTCACCTGCGACAACAACACTAAGTGTAAAGATTTCGTCTGTAATTGTGACCGTACGGCAGCCCTCTGCTTCGCGAAAGCGCCTTACAACAACAAGAACTTCAAAATCGACCCCAAG---CGTTGCGAA
>GDBH01000103.1_Micrurus_tener
ATGAATCCTGCTCACCTTCTGGTCCTGGCAGCAGTTTGTGTCTCCCTCTTAGGAGCCTCCAGCATTCCTCCCGAGCCTCTCAACCTCTATCAGCTCAAAAACATGATTAAATGTACC------AACACTCGACATTGGTTGTCTTTTACGAACTACGGTTGCTACTGCGGCTACGGAGGTAGCGGGACACCGGTAGACGAGTTGGATAAGTGCTGCCAGGTTCACGACAAGTGCTATGATACAGCCAAAAGAGTTCACAAATGCTTCCCCTCCATGACGATGTATTCATACGACTGTTCTGAAGGCAAACTCACCTGCGACAACAACACTAAGTGTAAAGATTTCGTCTGTAATTGTGACCGCACGGCAGCCCTCTGCTTCGCGAAAGCGCCTTACAACAACAAGAACTTCAAAATCGACCCCAAG---CGTTGCGAA
>GDBH01000100.1_Micrurus_tener
ATGATTCTTGCTCACCTTCTGGTCCTGGCAGCAGTTTGTGTCTCCCTCTTAGGAGCCTCCAGCATTCCTCCCGAGCCTCTCAACCTCTATCAGTTCAAAAACATGATTAAATGTACC------AACACTCGACATTGGTTGTCTTTTACGAACTACGGTTGCTACTGCGGCTACGGAGGTAGCGGGACACCGGTAGACGAGTTGGATAAGTGCTGCCAGGTTCATGACAAGTGCTATGATACAGCCAAAAGAGTTCACAAATGCTTCCCCTCCTTGACGCTTTATTCATACAAGTGTTCTAAAGGCCAACTCACCTGCGACAACAACACTAAGTGTAAAGATTTCGTCTGTAATTGTGACCGCACGGCAGCCCTCTGCTTCGCGAAAGCGCCTTACAACAACAAAAACTTCAAAATCGACCCCAAG---CGTTGCGAA
>GDBH01000099.1_Micrurus_tener
ATGAATCCTGCTCACCTTCTGGTCCTGGCAGCAGTTTGTGTCTCCCTCTTAGGAGCCTCCAGCATTCCTCCCGAACCTCTCAACCTCTATCAGCTCAAAAACATGATTAAATGTACC------AACACTCGACATTGGTTGTCTTTTACGAACTACGGTTGCTACTGCGGCTACGGAGGTAGCGGGACACCGGTAGACGAGTTGGATAAGTGCTGCCAGGTTCATGACAAGTGCTATGATACAGCCAAAAGAGTTCACAAATGCTTCCCCTCCTTGACGCTTTATTCATACAAGTGTTCTAAAGGCCAACTCACCTGCGACAACAACACTAAGTGTAAAGATTTCGTCTGTAATTGTGACCGCACGGCAGCCCTCTGCTTCGCGAAAGCGCCTTACAACAACAAAAACTTCAAAATCGACCCCAAG---CGTTGCGAA
>GDBH01000094.1_Micrurus_tener
ATGAATCCTGCTCACCTTCTGGTCCTGGCAGCAGTTTGTGTCTCCCTCTTAGGAGCCTCCAGCATTCCTCCCGAGCCTCTCAACCTCTATCAGTTCAAAAACATGATTAAATGTACC------AACACTCGACATTGGTTGTCTTTTACGAACTACGGTTGCTACTGCGGCTACGGAGGTAGCGGGACACCGGTAGACGAGTTGGATAAGTGCTGCCAGGTTCATGACAAGTGCTATGATACAGCCAAAAGAGTTCACAAATGCTTCCCCTCCTTGACGCTTTATTCATACAAGTGTTCTAAAGGCCAACTCACCTGCGACAACAACACTAAGTGTAAAGATTTCGTCTGTAATTGTGACCGCACGGCAGCCCTCTGCTTCGCGAAAGCGCCTTACAACAACAAAAACTTCAAAATCGACCCCAAG---CGTTGCGAA
>AM492700.1_Naja_atra
------------------------------------------------------------------------------------------------------ATGATTCAATGTACTGTCCCC---AGTCGATCTTGGTGGGATTTTGCGGACTATGGTTGCTACTGCGGAAAAGGAGGTAGCGGGACACCAGTAGACGACTTGGATAGGTGCTGCCAGGTTCATGACAACTGCTATAATGAAGCCGAAAAAATTTCCGGATGCTGGCCCTACTTCAAGACCTATTCATACGAGTGTTCTCAAGGCACACTCACCTGCGGTGGCAACAATGCGTGTGCAGCTGCTGTCTGTGATTGTGACCGCTTGGCAGCCATCTGCTTCGCCGGAGCCCCTTACACCGATGCCAACTACAATATCGACCTCAAGGCACGTTGCCAA
>AB011388.1_Naja_kaouthia
ATGAATCCTGCTCACCTTCTGATCCTGGCAGCAGTTTGTGTCTCCCCCTTAGGAGCCTTCTCTAATCGTCCCATGCCTCTCAACCTCTATCAGTTCAAAAACATGATTCAATGTACTGTCCCC---AATCGATCTTGGTGGGATTTTGCGGACTACGGTTGCTACTGCGGACGCGGAGGTAGCGGGACACCAGTAGACGACTTGGATAGGTGCTGCCAGGTTCATGACAACTGCTATAATGAAGCCGAAAAAATTTCCAGATGCTGGCCCTACTTCAAGACCTATTCATACGAGTGTTCTCAAGGCACACTCACCTGCGGTGACAACGATGCGTGTGCAGCTGCTGTCTGTGATTGTGACCGCTTGGCAGCCATCTGCTTCGCCGGAGCCCCTTACAACAATAACAACTACAATATCGACCTCAAGGCACGTTGCCAA
>AB011389.1_Naja_kaouthia
ATGAATCCTGCTCACCTTCTGATCCTGGCAGCAGTTTGTGTCTCCTCCTTAGGAGCCTCCTCTAATCGTCCCATGCCTCTCAACCTCTATCAGTTCAAAAACATGATTCAATGTACTGTCCCC---AGTCGATCTTGGTGGGATTTTGCGGACTACGGTTGCTACTGCGGACGCGGAGGTAGCGGGACACCAGTAGACGACTTGGATAGGTGCTGCCAGGTTCATGACAACTGCTATAATGAAGCCGAAAAAATTTCCGGATGCTGGCCCTACTTCAAGACCTATTCATACGAGTGTTCTCAAGGCACACTCACCTGCGGTGGCAACAATGCGTGTGCAGCTGCTGTCTGTGATTGTGACCGCTTGGCAGCCATCTGCTTCGCCGGAGCCCCTTACAACAATAACAACTACAATATCGACCTCAAGGCACGTTGCCAA
>X77755.1_Naja_naja
ATGACTCCTGCTCACCTTCTGATCCTGGCAGCAGTTTGTGTCTCCCCCTTAGGAGCCTCCTCTAGTCGTCCCATGCCTCTCAACCTCTATCAGTTCAAAAACATGATTCAATGTACTGTCCCC---AGTCGATCTTGGTGGGACTTTGCGGACTATGGTTGCTACTGCGGACGCGGAGGTAGCGGGACGCCAGTGGACGACTTGGATAGGTGCTGCCAGGTTCATGACCACTGCTATAATGAAGCCGAAAAAATTTCCGGATGCTGGCCCTACTCCAAGACCTATTCATACGAGTGTTCTCAAGGCACACTCACCTGCGGTGGCAACAATGCGTGTGCAGCTGCTGTCTGTGATTGTGACCGCTTGGCAGCCATCTGCTTCGCCGGAGCCCCTTACAACAATAACAACTACAATATCGACCTCAAGGCACGTTGCCAA
>L42004.1_Naja_naja
ATGAATCCTGCTCACCTTCTGATCCTGGCAGCAGTTTGTGTCTCCCCCTTAGGAGCCTCCTCTAATCGTCCCATGCCTCTCAACCTCTATCAGTTCAAAAACATGATTCAATGTACTGTCCCC---AATCGATCTTGGTGGCATTTTGCGGACTACGGTTGCTACTGCGGACGCGGAGGTAGCGGGACACCAGTAGACGACTTGGATAGGTGCTGCCAGATTCATGACAACTGCTATAATGAAGCTGAAAAAATTTCCAGATGCTGGCCCTACTTCAAGACCTATTCATACGAGTGTTCTCAAGGCACACTCACCTGCGGTGGCAACAATGCGTGTGCAGCTGCTGTCTGTGATTGTGACCGCTTGGCAGCCATCTGCTTCGCCGGAGCCCCTTACAACGATAACAACTACAATATCGACCTCAAGGCACGTTGCCAA
>L42005.1_Naja_naja
ATGAATCCTGCTCACCTTCTGATCCTGGCAGCAGTTTGTGTCTCCCCCTTAGGAGCCTCCTCTAATCGTCCCATGCCTCTCAACCTCTATCAGTTCAAAAACATGGTTCAATGTACTGTCCCC---AATCGATCTTGGTGGCATTTTGCGGACTACGGTTGCTACTGCGGACGCGGAGGTAGCGGGACACCAGTAGACGACTTGGATAGGTGCTGCCAGATTCATGACAACTGCTATAATGAAGCTGAAAAAATTTCCAGATGCTGGCCCTACTTCAAGACCTATTCATACGAGTGTTCTCAAGGCACACTCACCTGCGGTGGCAACAATGCGTGTGCAGCTGCTGTCTGTGATTGTGACCGCTTGGCAGCCATCTGCTTCGCCGGAGCCCCTTACAACGATAACAACTACAATATCGACCTCAAGGCACGTTGCCAA
>L42006.1_Naja_naja
ATGAATCCTGCTCACCTTCTGATCCTGGCAGCAGTTTGTGTCTCCCCCTTAGGAGCCTCCTCTAATCGTCCCATGCCTCTCAACCTCTATCAGTTCAAAAACATGGTTCAATGTACTGTCCCC---AATCGATCTTGGTGGGATTTTGCGGACTACGGTTGCTACTGCGGACGCGGAGGTAGCGGGACACCAGTAGACGACTTGGATAGGTGCTGCCAGGTTCATGACAACTGCTATGGTGAAGCTGAAAAAATTTCCAGATGCTGGCCCTACTTCAAGACCTATTCATACGAGTGTTCTCAAGGCACACTCACCTGCGGTGGCAACAATGCGTGTGCAGCTGCTGTCTGTGATTGTGACCGCTTGGCAGCCATCTGCTTCGCCGGAGCCCCTTACAACGATAACAACTACAATATCGACCTCAAGGCACGTTGCCAA
>X63947.1_Naja_naja
------------------------------------------------------------------------------ATGAATCTGTATCAATTTAAAAACATGATCAAATGTACCGTTCCG---AGCCGTAGCTGGTGGGATTTCGCTGATTATGGCTGTTACTGTGGCCGTGGCGGTTCTGGCACTCCAGTGGACGATCTGGATCGTTGCTGTCAGGTTCATGACAACTGCTACAACGAAGCGGAAAAGATCAGCGGTTGCTGGCCGTACTTCAAAACCTACAGCTATGAATGTAGCCAGGGTACCCTGACGTGCGGTGACAACAACGCGTGTGCAGCGTCTGTTTGCGACTGTGATCGTCTGGCTGCCATCTGCTTCGCAGGTGCACCGTACAACGACAACAACTACAACATCGATCTGAAAGCTCGTTGTCAG
>X73225.1_Naja_naja
ATGACTCCTGCTCACCTTCTGATCCTGGCAGCAGTTTGTGTCTCCCCCTTAGGAGCCTCCTCTAATCGTCCCATGCCTCTCAACCTCTATCAGTTCAAAAACATGATTCAATGTACTGTCCCC---AGTCGATCTTGGTGGGATTTTGCGGACTATGGTTGCTACTGCGGACGCGGAGGCAGCGGGACACCAGTAGACGACTTGGATAGGTGCTGCCAGGTTCATGACAACTGCTATAATGAAGCCGAAAAAATTTCCGGATGCTGGCCCTACTTCAAGACCTATTCATACGAGTGTTCTCAAGGCACACTCACCTGCGGTGGCAACAATGCGTGTGCAGCTGCTGTCTGTGATTGTGACCGCTTGGCAGCCATCTGCTTCGCCGGAGCCCCTTACAACAATAACAACTACAATATCGACCTCAAGGCACGTTGCCAA
>AY433936.1_Naja_sagittifera
------------------------------------------------------------TCTAATCGTCCCATGCCTCTCAACCTCTATCAGTTCAAAAACATGATTCAATGTACTGTCCCC---AGTCGATCTTGGCAGGATTTTGCGGACTACGGTTGCTACTGCGGAAAAGGAGGTAGCGGGACACCAGTAGACGACTTGGATAGGTGCTGCCAGGTTCATGACAACTGCTATAATGAAGCCGAAAATATTTCCGGATGCAGGCCCTACTTCAAGACCTATTCATACGAGTGTACTCAAGGCACACTCACCTGCGGTGACAACAATGCGTGTGCAGCTTCTGTCTGTGATTGTGACCGCTTGGCAGCCATCTGCTTCGCCGGAGCCCCTTACAACGATGCCAACTACAATATCGACCTCAAGGCACGTTGCAAC
>AY443496.1_Naja_sagittifera
------------------------------------------------------------TCTAATCGTCCCATGCCTCTCAACATTTATCAGTTCAAAAACATGATTCAATGTACTGTCCCC---AGTCGATCTTGGTGGGATTTTGCGGACTACGGTTGCTACTGCGGACGCGGAGGTAGCGGGACACCAGTAGACGACTTGGATAGGTGCTGCCAGGTTCATGACAACTGCTATAATCAAGCCCAAGAAATTACCGGATGCAGGCCCAAATGGAAGACCTATACATACGAGTGTTCTCAAGGCACACTCACCTGCGGTAGGAACAATGCGTGTGCAGCTACTGTCTGTGATTGTGACCGCTTGGCAGCCATCTGCTTCGCCGGAGCCCCTTACAACGATAACAACTACAATATCGACCTCAAGGCACGTTGCCAA
>AY422775.2_Naja_sagittifera
------------------------------------------------------------TCTAATCGTCCCATGCCTCTCAACACTTATCAGTTCAAAAACATGATTCAATGTACTGTCCCC---AAGCGATCTTGGTGGGATTTTGCGGACTACGGTTGCTACTGCGGACGTGGAGGTAGCGGGACACCAATAGACGACTTGGATAGGTGCTGCCAGGTTCATGACAACTGCTATAATTCCGCCCGTGAACAGGGTGGATGCAGGCCCAAACAGAAGACCTATTCATACGAGTGTAAGGCAGGCACACTCTCCTGCGGTTCCAACAATAGCTGTGCAGCTACTGTCTGTGATTGTGACCGCTTGGCAGCCATCTGCTTCGCCGGAGCCCCTTACAACGATAACAACTACAATATCGACCTCAAGGCACGTTGCCAA
>AY862399.1_Naja_sagittifera
------------------------------------------------------------TCTAATCGTCCCATGCCTCTCAACACTTATCAGTTCAGAAACATGATTCAATGTACTGTCCCC---AGTCGATCTTGGTGGGATTTTGCGGACTACGGTTGCTACTGCGGATGCGGT---AGCGGGACACCAGTAGACGACTTGGATAGGTGCTGCCAGGTTCATTGCAACTGCTATAGACAAGCCGGAGAAATTAGCGGATGCAGGCCCAAATTTAAGACCTATACATACGAGTGTTCTGGAGGCACACTCACCTGCGGTGATAACAATGCGTGTGCAGCTTCTTCTTGTGATTGTGACCGCTTGGCAGCCATCTGCTTCGCCGGAGCCCCTTACAACGATAACAACTACAATATCGACCTCAAGGCACGTTGCAAC
>AY862400.1_Naja_sagittifera
------------------------------------------------------------TCTAATCGTCCCATGCCTCTCAACATCAAACAGTTCAACAACATGATTCAATGTACTGTCCCC---GCTCGATCTTGGTGGGATTTTGCGGACTACGGTTGCTACTGCGGAAGTGGT---AGCGGGTCACCAGTAGACGACTTGGATAGGTGCTGCCAGGTTCATGACAACTGCTATAATGCAGGCGGAGGAGTTACCGGATGCGCGCCCAAATCCAAGACCTATACATACGAGTGTTCTCAAGGCACACTCACCTGCGGTGAAAACAGTGCGTGTGCAGCTACTGTCTGTGATTGTGACCGCTTGGCAGCCATCTGCTTCGCCGGAGCCCCTTACAACGATAACAACTACAATATCGACCTCAAGTCACGTTGCCAA
>AY422776.1_Naja_sagittifera
------------------------------------------------------------TCTAATCGTCCCATGCCTCTCAACAGGTGGCAGTTCAAAAACATGATTTCTTGTACTGTCCCC---AGTCGATCTTGGTGGGATTTTGCGGACTACGGTTGCTACTGCGGACGTGGAGGTAGCGGGACACCAGTAGACGACTTGGATAGGTGCTGCCAGGTTCATGACAACTGCTATAATGAAGCCGAAAAAATTTCCGGATGCAATCCCAGATTTAGGACCTATTCATACGAGTGTACTGCAGGCACACTCACCTGCGGTCGCAACAATGCCTGTGCAGCTTCTGTCTGTGATTGTGACCGCTTGGCAGCCATCTGCTTCGCCGGAGCCCCTTACAACGATAACAACTACAATATCGACCTCCAGGCACGTTGCAAT
>AF101235.1_Naja_sputatrix
ATGAATCCTGCTCACCTTCTGATCCTGGCAGCAGTTTGTGTCTCCCCCTTAGGAGCCTCCTCTAATCGTCCCATGCCTCTCAACCTGTATCAGTTCAAAAACATGATTCAATGTACTGTCCCC---AATCGATCTTGGTGGGATTTTGCGGACTACGGTTGCTACTGCGGACGCGGAGGTAGCGGGACACCAGTAGACGACTTGGATAGGTGCTGCCAGGTTCATGACAACTGCTATGGTGAAGCCGAAAAAATTTCCAGATGCTGGCCCTACTTCAAGACCTATTCATACGAGTGTTCTCAAGGCACACTCACCTGCGGTGGCAACGATGCGTGTGCAGCTGCTGTCTGTGATTGTGACCGCTTGGCAGCCATCTGCTTCGCCGGAGCCCCTTACAACGATAACAACTACAATATCGACCTCAAGGCACGTTGCCAA
>AF101236.1_Naja_sputatrix
ATGAATCCTGCTCACCTTCTGATCCTGGCAGCAGTTTGTGTCTCCCCCTTAGGAGCCTCCTCTAATCGTCCCATGCCTCTCAACCTGTATCAGTTCAAAAACATGATTCAATGTACTGTCCCC---AATCGATCTTGGTGGCATTTTGCGGACTACGGTTGCTACTGCGGACGCGGAGGTAGCGGGACACCAGTAGACGACTTGGATAGGTGCTGCCAGATTCATGACAACTGCTATAATGAAGCCGAAAAAATTTCCAGATGCTGGCCCTACTTCAAGACCTATTCATACGAGTGTTCTCAAGGCACACTCACCTGCGGTGGCAACAATGCGTGTGCAGCTGCTGTCTGTGATTGTGACCGCTTGGCAGCCATCTGCTTCGCCGGAGCCCCTTACAACGATAACAACTACAATATCGACCTCAAGGCACGTTGCCAA
>DQ085831.1_Notechis_scutatus
ATGTATCCTGCTCACCTTCTGGTCCTGTTGGCAGTTTGTGTCTCCCTCTTAGGAGCCGCCAGCATTCCTCCGCAGCCTCTCAACCTCGTACAATTCAGCTACTTGATTCAATGTGCCAACCATGGCAGAAGACCTACTTGGCATTATATGGACTACGGTTGCTACTGCGGCGCAGGAGGTAGCGGGACACCGGTAGATGAGTTGGATAGGTGCTGCAAAATACATGACGACTGCTATGATGAAGCCGGAAAA---AAAGGATGCTTCCCCAAGATGTCGGCGTATGATTACTACTGTGGCGAAAATGGACCCTACTGCAATATCGAAAAGAAGTGTCTACGTTTTGTGTGTGATTGTGACGTCGAAGCAGCCTTCTGCTTTGCCAAAGCCCCTTACAACAACGCGAACTGGAATATCGACACCAAGAAACGTTGCCAA
>DQ085832.1_Notechis_scutatus
ATGTATCCTGCTCACCTTCTGGTCCTGTTGGCAGTTTGTGTCTCCCTCTTAGGAGCCGCCAGCATTCCTCCGCAGCCTCTCAACCTCGTACAATTCAGCTACTTGATTCAATGTGCCAACCATGGCAGAAGACCTACTTGGCATTATATGGACTACGGTTGCTACTGCGGCGCAGGAGGTAGCGGGACACCGGTAGATGAGTTGGATAGGTGCTGCAAAATACATGACGACTGCTATGATGAAGCCGGAAAA---AAAGGATGCTTCCCCAAGATGTCGGCGTATGATTACTACTGTGGCGAAAATGGACCCTACTGCAATATCGAAAAGAAGTGTCTACGTTTTGTGTGTGATTGTGACGTCGAAGCAGCCTTCTGCCTTGCCAAAGCCCCTTACAACAACGCGAACTGGAATATCGACACCAAGAAACGTTGCCAA
>DQ085833.1_Notechis_scutatus
ATGTATCCTGCTCACCTTCTGGTCCTGTTGGCAGTTTGTGTCTCCCTCTTAGGAGCCGCCAGCATTCCTCCGCTGCCTCTCAACCTCGCACAATTCGACAACATGATTGAATGTGCCAACTATGGCAGTCGACCTTCTTGGCATTATATGGACTACGGTTGCTACTGCGGCAAAGAAGGTAGCGGGACTCCGGTAGATGAGTTGGATAGGTGCTGCAAAACATATGACGACTGCTATACTGAAGCCGAAAAA---CGCGGATGCCACCCCAAGTTCTCGGCATATAGTTGGAAATGTGGCAGCGATGGACCCACCTGCGATTCAGAAACGGGGTGTAAACGTTCTGTGTGTGATTGTGATGCCACAGCAGCCAAGTGCTCTGCCAAAGCCCCTTTCAACCAGGCAAACTGGAATATCGACACCGAGACACATTGCCAA
>DQ917544.1_Notechis_scutatus
ATGTATCCTGCTCACCTTCTGGTCCTGTTGGCAGTTTGTGTCTCCCTCTTAGGAGCCGCCAGCATTCCTCCGCTGCCTCTCAACCTCGCACAATTCGACATGTTGATTCAATGTGCCAACCATCACAGTCGAGCTACTTGGCATTATATGGACTACGGTTGCTACTGCGGCTGGGGAGGTAGCGGGACACCGGTAGACGACTTGGATATGTGCTGCAAAATACATGACGACTGCTATGCTAAAGCCGAAAGC---AGCAGCTGCAACCCCAAGTGGACGATGTATGATTACTACTGTAACAGCGAGGGACCCTACTGCAATATCAAAAAGAAGTGTCAACGTTCTGTGTGTGATTGTGACGTCGAAGCAGCCTTCTGCTTTGCCAGAACCCCTTACAACAACTCGAACTGGGATATCGACACCGAGACACATTGCCAA
>XM_026693955.1_Notechis_scutatus
ATG------------CTGATCTTCTTGGGTGCAGTTTGTGTCTCCCTCTTAGGAGCCGCCAGCATTCCTCCGCTGCCTCTCAACCTTGCACAATTCGGCAACATGATTCAATGTGCCAACCATGGCAGTCGACCTTCTTTGGATTATATGAACTACGGTTGCTACTGCGGTCCAGGAGGTAGTGGGACACCGGTAGACGACTTGGATATGTGCTGCAAAATACATGACGACTGCTATGCTAGAGCCACAAAAAGCTACAGTTGCGCCCCCTACTGGACGTTGTATAGTTGGAAATGTTACGGAAGTGGACCCTACTGCAATTCAAAAACGCAGTGTCAACGTTTTGTGTGTGATTGTGACTCCAAAGCAGCCATGTGTTTCGCCGGAGCCCCTTACAACAACGCGAACTGGAATATCGACACCAAGAAACGTTGCCGA
>X12605.1_Notechis_scutatus
ATGTATCCTGCTCACCTTCTGGTCCTGTTGACAGTTTGTGTCTCCCTCTTAGAAGCCTCCAGCATTCCTGCGCGGCCTCTCAACCTCTATCAGTTCGGCAACATGATTCAATGTGCCAACCATGGCAGGAGACCTACTTTGGCTTATGCGGACTACGGTTGCTACTGCGGCGCAGGAGGTAGCGGGACACCGGTGGATGAGTTGGATAGGTGCTGCAAAGCACATGATGACTGCTATGGTGAAGCCGGAAAA---AAAGGATGCTACCCCACGTTGACGTTGTATAGTTGGCAATGTATTGAAAAAACACCCACCTGCAATTCAAAAACGGGATGTGAACGTTCTGTGTGTGATTGTGATGCCACAGCAGCCAAGTGCTTTGCCAAAGCCCCTTACAACAAGAAGAACTACAATATCGACACCGAGAAACGTTGCCAA
>X14043.1_Notechis_scutatus
ATGTATCCTGCTCACCTTCTGGTCCTGTTGGCAGTTTGTGTCTCCCTCTTAGGAGCCGCCAGCATTCCTCCGCTGCCTCTCAACGTCGCACAATTCGACAACATGATTGAATGTGCCAACTATGGCAGTCGACCTTCTTGGCATTATATGGAGTACGGTTGCTACTGCGGCAAAGAAGGTAGCGGGACTCCGGTAGATGAGTTGGATAGGTGCTGCAAAGCACATGACGACTGCTATACTGAAGCCGAAAAA---CGCAGATGCCACCCCAAGTTCTCGGCATATAGTTGGAAATGTGGCAGCGATGGACCCACCTGCGATCCAGAAACGGGGTGTAAACGTACTGTGTGTGATTGTGATGCCACAGCAGCCAAGTGCTTTGCCAAAGCCCCTTTCAACCAGGCAAACTGGAATATCGACACCGAGACACATTGCCAA
>AF302907.1_Ophiophagus_hannah
ATGAATCCTGCTCACCTTCTGGTCCTGTCAGCAGTTTGTGTCTCCCTCTTAGGAGCCTCCTCCATTCCGCCCCAGCCTCTCCACCTCGTACAGTTCAACGGCATGATTCGATGTACCATCCCCGGCAGTATACCTTGGTGGGATTATTCGGACTATGGTTGCTACTGCGGCTCCGGAGGTAGTGGGACCCCGGTAGATGAATTGGATAGGTGCTGCCAGGTTCATGACAACTGCTATACTCAAGCCCAACAACTTACTGAATGCAGCCCCTACTCCAAGCGGTATTCATACGACTGTTCTGAAGGCACACTCACCTGCGCTGACAACGATGAGTGTGCAGCTTTTGTCTGTGATTGTGACCGCGTGGCAGCCATCTGCTTCGCCGGAGCGCCTTACAACAAGGAGAACATCAATATCGACACCACCACACGTTGC---
>DQ085820.1_Oxyuranus_microlepidotus
ATGCATCCTGCTCACCTTCTGGTCCTGTTGGCAGTTTGTGTCTCCCTCTTAGGAGCCTCCGACATTCCTCCGCTGCCTCTCAACCTCCTTCAGTTCGGCTTCATGATTGAATGTGCCATCCGTAACAGGCAACCTGCTTTGGATTTTATGAACTACGGTTGCTACTGCGGTACAGTAGGTCACGGGACACCGGTAGACGACTTGGATAGGTGCTGCAAAACACGTAACGAGTGCTATGCTGAAGCCGAAAAG---CATGGATGCTACCCCAGTTTGACGACGTATAGATGGCAATGTGGCCGAGTTGGACTCCACTGCAATTCAAAAACGCAGTGTGAAGTTTTTGTGTGTGCTTGTGACCTCGCGGCAGCCAAGTGCTTGGCCCAAGAAGATTACAACCCTGCCCACTTCAATATCAACACCAAGGCACGTTGCAGA
>DQ085822.1_Oxyuranus_microlepidotus
ATGCATCCTGCTCACCTTCTGGTCCTGTTGGCAGTTTGTGTCTCCCTCTTAGGAGCCTCCGACATTCCTCCGCTGCCTCTCAACCTCGCACAATTCGGCTTCATGATTAAATGTGCCAACGGTGGCAGTCGACCAGTTTCGCATTATATGGACTACGGTTGCTACTGTGGCAAAGGAGGTAGCGGGACACCGGTAGACGAGTTGGATAGGTGCTGCCAGGTTCATGACGAGTGCTATGGTGAAGCCGAAAAACGCTTCAAATGCGTCCCCTACATGACGTTGTATAGTTGGAAATGTTATGGAACAGCACCCTCCTGCAATACGAAAACGGACTGTCAACGTTTTGTGTGTAATTGTGATGCCAAAGCAGCCGAGTGCTTCGCCAGATCCCCTTACCAGAACAAAAACTGGAATATCAACACCAAGGCACGTTGCAAA
>DQ085823.1_Oxyuranus_microlepidotus
ATGCATCCTGCTCACCTTCTGGTCCTGTTGGCAGTTTGTGTCTCCCTCTTAGGAGCCTCCGACATTCCTCCGCTGCCTCTCAACCTCGCACAATTCGGCTTCATGATTAAATGTGCCAACCGTGGCAGTCGACCAGTTTCGCATTATATGGACTACGGTTGCTACTGTGGCAAAGGAGGTAGCGGGACACCGGTAGACGAGTTGGATAGGTGCTGCCAGGTTCATGACGAGTGCTATGGTGAAGCCGAAAAACGCTTCAAATGCGTCCCCTACATGACGTTGTATAGTTGGAAATGTTATGGAACAGCACCCTCCTGCAATACGAAAACGGACTGTCAACGTTTTGTGTGTAATTGTGATGCCAAAGCAGCCGAGTGCTTCGCCAGATCCCCTTACCAGAACAAAAACTGGAATATCAACACCAAGGCACGTTGCAAA
>DQ085824.1_Oxyuranus_microlepidotus
ATGCATCCTGCTCACCTTCTGGTCCTGTTGGCAGTTTGTGTCTCCCTCTTAGGAGCCTCCGACATTCCTCCGCTGCCTCTCAACCTCGCACAATTCGGCTTCATGATTAAATGTGCCAACCATCGCAGTCGACCAGTTTCGCATTATATGGACTACGGTTGCTATTGTGGCAAAGGAGGTAGCGGGACACCGGTAGACGAGTTGGATAGGTGCTGCCAGGTTCATGACGAGTGCTATGGTGAAGCCGAAAAACGCTTCAAATGCGTCCCCTACATGACGTTGTATAGTTGGAAATGTTATGGAACAGCACCCTCCTGCAATACGAAAACGGACTGTCAACGTTTTGTGTGTAATTGTGATGCCAAAGCAGCCGAGTGCTTCGCCAGATCCCCTTACCAGAACAAAAACTGGAATATCAACACCAAGGCACGTTGCAAA
>DQ085825.1_Oxyuranus_microlepidotus
ATGCATCCTGCTCACCTTCTGGTCCTGTTGGCAGTTTGTGTCTCCCTCTTAGGAGCCTCCGACATTCCTCCGCTGCCTCTCAACCTCGCACAATTCGGCTTCATGATTAAATGTGCCAACGGTGGCAGTCGACCAGTTTCGCATTATATGGACTACGGTTGCTACTGTGGCAAAGGAGGTAGCGGGACACCGGTAGACGAGTTGGATAGGTGCTGCCAGGTTCATGACGAGTGCTATGGTGAAGCCGAAAAACGCTTCAAATGCGTCCCCTTCGTGACGTTGTATAGTTGGAAATGTTATGGAAAAGCACCCTCCTGCAATACGAAAACGGACTGTCAACGTTTTGTGTGTAATTGTGATGCCAAAGCAGCCGAGTGCTTCGCCAGATCCCCTTACCAGAACAAAAACTGGAATATCAACACCAAGGCACGTTGCAAA
>AY691657.1_Oxyuranus_scutellatus
ATGCATCCTGCTCACCTTCTGGTCCTGTTGGCAGTTTGTGTCTCCCTCTTAGGAGCCTCCGACATTCCTCCGCTGCCTCTCAACCTCGTACAATTCGGCAAAATGATTGAATGTGCCATCCGTAACAGGCGACCTGCTTTGGATTTTATGAACTACGGTTGCTACTGTGGCAAAGGAGGTAGCGGGACACCGGTAGACGACTTGGATAGGTGCTGCCAGGTTCATGACGAGTGCTATGCTGAAGCCGAAAAG---CATGGATGCTACCCCAGTTTGACGACGTATACATGGGAATGTCGCCAAGTTGGACCCTACTGCAATTCAAAAACGCAGTGTGAAGTTTTTGTGTGTGCTTGTGACTTCGCGGCAGCCAAGTGCTTTGCCCAAGAAGATTACAACCCTGCCCACTCCAATATCAACACCGGTGAACGTTGCAAA
>AY691658.1_Oxyuranus_scutellatus
ATGCATCCTGCTCACCTTCTGGTCCTGTTGGCAGTTTGTGTCTCCCTCTTAGGAGCCTCCGACATTCCTCCGCTGCCTCTCAACCTCGTACAATTCGGCTTCATGATTAAATGTGCCAACCGTAACAGTCGACCAGTTTCGCATTATATGGACTACGGTTGCTACTGCGGCCCTGGAGGTAGTGGGACACCGATAGATGACTTGGATAGGTGCTGCCAGGTTCATGACCAGTGCTATGATGAAGCCGTAAGACGCTACAGATGCTCCCCCTACTTGACGATGTATAGTTGGAAATGTTATGGAACAGCACCCTCCTGCAATTCAAAAACGCAGTGTGAAGGTTTTGTGTGTAATTGTGATGCCAAAGCAGCCGAGTGCTTCGCCAGATCCCCTTACCAGCCCTCGAACCGGAATATCAACACCAAGGAACGTTGCAAA
>AY691661.1_Oxyuranus_scutellatus
ATGCATCCTGCTCACCTTCTGGTCCTGTTGGCAGTTTGTGTCTCCCTCTTAGGAGCCTCCGACATTCCTCCGCTGCCTCTCAACCTCGTACAATTCGGCTTCATGATTAAATGTGCCAACGGTGGCAGTCGACCAGTTTCGCATTATATGGACTACGGTTGCTACTGTGGCAAAGGAGGTAGCGGGACACCGGTAGACGAGTTGGATAGGTGCTGCCAGGTTCATGACGAGTGCTATGGTGAAGCCGAAAAACGCTTGGGATGCTCCCCCTTCGTGACGTTGTATAGTTGGAAATGTTATGGAAAAGCACCCTCCTGCAATACGAAAACGGACTGTCAACGTTTTGTGTGTAATTGTGATGCCAAAGCAGCCGAGTGCTTCGCCAGATCCCCTTACCAGAAAAAAAACTGGAATATCAACACCAAGGAACGTTGCAAA
>AY691662.1_Oxyuranus_scutellatus
ATGCATCCTGCTCACCTTCTGGTCCTGTTGGCAGTTTGTGTCTCCCTCTTAGGAGCCTCCGACATTCCTCCGCTGCCTCTCAACCTCGTACAATTCGGCTTCATGATTAAATGTGCCAACGGTGGCAGTCGACCAGTTTCGCATTATATGGACTACGGTTGCTACTGTGGCAAAGGAGGTAGCGGGACACCGGTAGACGAGTTGGATAGGTGCTGCCAGGTTCATGACGAGTGCTATGGTGAAGCCGAAAAACGCTTGGGATGCTCCCCCTTCGTGACGTTGTATAGTTGGAAATGTTATGGAAAAGCACCCTCCTGCAATACGAAAACGGACTGTCAACGTTTTGTGTGTAATTGTGATGCCAAAGCAGCCGAGTGCTTCGCCAGATCCCCTTACCAGAAAAAAAACTGGAATATCAACACCAAGGCACGTTGCAAA
>DQ085813.1_Oxyuranus_scutellatus
ATGCATCCTGCTCACCTTCTGGTCCTGTCGGCAGTTTGTGTCTCCCTCTTAGGAGCCTCCGACATTCCTCCGCTGCCTCTCAACCTCGTACAATTCGGCAAAATGATTGAATGTGCCATCCGTAACAGGCGACCTGCTTTGGATTTTATGAACTACGGTTGCTACTGTGGCAAAGGAGGTAGCGGGACACCGGTAGACGACTTGGATAGGTGCTGCCAGGTTCATGACGAGTGCTATGCTGAAGCCGAAAAG---CATGGATGCTACCCCAGTTTGACGACGTATACATGGGAATGTCGCCAAGTTGGACCCTACTGCAATTCAAAAACGCAGTGTGAAGTTTTTGTGTGTGCTTGTGACTTCGCGGCAGCCAAGTGCTTTGCCCAAGAAGATTACAACCCTGCCCACTCCAATATCAACACCGGTGAACGTTGCAAA
>DQ085817.1_Oxyuranus_scutellatus
ATGCATCCTGCTCACCTTCTGGTCCTGTTGGCAGTTTGTGTCTCCCTCTTAGGAGCCTCCGACATTCCTCCGCTGCCTCTCAACCTCGTACAATTCGGCTTCATGATTGAATGTGCCATCCGTAACAGGCAACCTGCTTTGGATTTTATGAACTACGGTTGCTACTGCGGTACAGTAGGTTGCGGGACACCGGTAGATGACTTGGATAGGTGCTGCCAGGTTCATGACGAGTGCTATGGTGAAGCCGAAAAACGCTTGGGATGCTCCCCCTTCGTGACGTTGTATAGTTGGAAATGTTATGGAAAAGCACCCTCCTGCAATACGAAAACGGACTGTCAACGTTTTGTGTGTAATTGTGATGCCAAAGCAGCCGAGTGCTTCGCCAGATCCCCTTACCAGAAAAAAAACTGGAATATCAACACCAAGGCACGTTGCAAA
>DQ085818.1_Oxyuranus_scutellatus
ATGCATCCTGCTCACCTTCTGGTCCTGTTGGCAGTTTGTGTCTCCCTCTTAGGAGCCTCCGACATTCCTCCGCTGCCTCTCAACCTCCTTCAGTTCGGCTACATGATTCGATGTGCCAACCGTCGCACTCGACCGGTTTGGCATTATATGGACTACGGTTGCTACTGTGGCAAAGGAGGTAGCGGGACACCGGTAGATGACTTGGATAGGTGCTGCCAGGTTCATGACGAGTGCTATGGTGAAGCCAAAAGACGCTTCAGATGCGCCCCCTACTGGACGTTGTATAGTTGGAAATGTTATGGAACAGCACCCTCCTGCAATACAAAAACGCAGTGTGAAGGTTTTGTGTGTAATTGTGATGCCAAAGCAGCCGAGTGCTTCGCCAGATCCCCTTACCAGCCCTCGAACCGGAATATCAACACCAAGGAACGTTGCAAA
>DQ085819.1_Oxyuranus_scutellatus
ATGCATCCTGCTCACCTTCTGGTCCTGTTGGCAGTTTGTGTCTCCCTCTTAGGAGCCTCCGACATTCCTCCGCTGCCTCTCAACCTCGCACAATTCGGCTTCATGATTCGATGTGCCAACGGTGGCAGTCGATCACCTTTAGATTATACGGACTACGGTTGCTACTGTGGCAAAGGAGGTAGCGGGACACCGGTAGACGACTTGGATAGGTGCTGCCAGGTTCATGACGAGTGCTATGGTGAAGCCGAAAAACGCTTGGGATGCTCCCCCTTCGTGACGTTGTATAGTTGGAAATGTTATGGAAAAGCACCCTCCTGCAATACGAAAACGGACTGTCAACGTTTTGTGTGTAATTGTGATGCCAAAGCAGCCGAGTGCTTCGCCAGATCCCCTTACCAGAAAAAAAACTGGAATATCAACACCAAGGCACGTTGCAAA
>FJ790471.1_Parasuta_nigriceps
ATGTACCCTGCTCACCTTCTGGTCCTGTTGGCAGTTTGTGTCTCCCTCTTAGGAGCCGCCAGGATTCCTCCGCAGCCTCTGAACCTCTATCAGTTCAAGAACATGATTCAATGTGCTAACCATGGCAGGAGACCTACTTGGCATTACATGGACTACGGTTGCTACTGCGGCCCAGGAGGTAGCGGGACACCGATAGACGACTTGGATAGGTGCTGCAAAACACATGATGACTGCTATGCTAAAGCTGAAACA---TCCCAATGCAACCCCAAGTTGCAGATTTATATTTGGCAATGTGGCAGCGATGGACCACAGTGTAATTCAGAAACGGGGTGTAAAAGTTCTGTGTGTGCATGTGACGCCGCAGCAGCCAAGTGCTTTGCCGAAGCCCCTTACAACGACGCGAACTGGGATATCAAAACCGAGACACCTTGCGAA
>FJ790472.1_Parasuta_nigriceps
ATGTATCCTGCTCACCTTCTGGTCCTGTTGGCAGTTTGTGTCTCCCTCTTAGGAGCCACCAGGTTTCCTCCGCGGCCTCTCAACCTCATACAATTCAGCTACTTGATTCAATGTGCCAACCATGGCAGGAGACCTACTTGGCATTATATGGACTACGGTTGCTTCTGCGGCTCAGGAGGTTACGGGACACCGGTAGACGACTTGGATAGGTGCTGCAAAATACATGACGACTGCTATGGTGAAGCCCAAAAA---AAAGGATGCAACCCCTACTGGACGATGTATGATTACTACTGTGGCAGCAATGGACCCTACTGCAATATCAAAAAGAAGTGTCTACGTGCTGTGTGTGATTGTGACGTCGAAGCAGCCTACTGCTTTGCCAGAACCCCTTACAACAACGCGAAC------------------------------
>FJ790473.1_Parasuta_nigriceps
ATGTACCCTGCTCACCTTCTGGTCCTGTTGGCAGTTTGTGTCTCCCTCTTAGGAGCCGCCAGGATTCCTCCGCAGCCTCTGAACCTCTATCAGTTCAAGAACATGATTCAATGTGCTAACCATGGCAGGAGACCTACTTGGCATTACATGGACTACGGTTGCTACTGCGGCCCAGGAGGTAGCGGGACACCGATAGACGACTTGGATAGGTGCTGCAAAACACATGATGACTGCTATGCTAAAGCTGAAACA---TCCCAATGCAACCCCAAGTTGCAGATTTATATTTGGCAATGTGGCAGCGATGGACCACAGTGTAATTCAGAAACGGGGTGTAAAAGTTCTGTGTGTGCATGTGACGCCGCAGCAGCCAAGTGCTTTGCCGAAGCCCCTTACAACGACGCGAACTGGGATATCAATACCGAGACACCTTGCGAA
>FJ790474.1_Parasuta_nigriceps
ATGTATCCTGCTCACCTTCTGGTCCTGTTGGCAGTTTGTGTCTCCCTCTTAGGAGCCGCCAGGATTCCTCCGCAGCCTCTGAACCTTGTACAATTCGACAGCATTATTGAATGTGCCAACTATGGCAGTCGACCTTCTTGGCATTATCTGGACTACGGTTGCTACTGCGGCAAAGGAGGTAGCGGGACACCGGTAGATGATTTGGATAGGTGCTGCAAAACACATGACGACTGCTATGCTGAAGCCGACAAA---AAAGGATGCAACCCCACGTTCTCGGTGTATAGTTGGAAATGTGGCAGCGATGGACCCACCTGCAGTGACAACAATGAGTGTAAAGCCTTTATTTGTAATTGTGACGCCGCAGCAGCCAAGTGCTTCGCCAGAGCCCCTTTCAACCAGGAGAACTGGGGTATCGGCACTGAGACACGTTGCCAA
>FJ790475.1_Parasuta_nigriceps
ATGTATCCTGCTCACCTTCTGGTCCTGTTGGCAGTTTGTGTCTCCCTCTTAGGAGCCGCCAGGATTCCTCCGCAGCCTCTCAACCTCCTACAGTTCAAGTTCATGATTGAATGTGCCAACCGTGGCAGTCGAGATGGTTTGGATTATGATAACTACGGTTGCTACTGCGGCTCAGGAGGTAGCGGGACACCGGTAGACGACTTGGATAGGTGCTGCAAAACACATGACGACTGCTATGGTGAAACCCAAAAA---AAAGGATGCAACCCCTACTGGAAGTGGTATACTTGGGACTGTATTGAAAATGTAGCCACCTGCAAATCAGAAACGGGGTGTGATCGTTCTGTGTGTGAATGTGACGCCGCAGCAGCCAAGTGCTTTGCCGAAACCCCTTACAACCCCGCGAACAAGGGTATCAAAACCAACAACAATTGCCAA
>FJ790476.1_Parasuta_nigriceps
ATGTATCCTGCTCACCTTCTGGTCCTGTTGGCAGTTTGTGTCTCCCTCTTAGGAGCCGCCAGGATTCCTCCGCAGCCTCTCAACCTCCTACAGTTCAAGTTCATGATTGAATGTGCCAACCGTGGCAGTCGAGATGGTTTGGATTATGATAACTACGGTTGCTACTGCGGCTCAGGAGGTAGCGGGACACCGGTAGACGACTTGGATAGGTGCTGCAAAACACATGACGACTGCTATGGTGAAACCCAAAAA---AAAGGATGCAACCCCTACTGGAAGTGGTATACTTGGGACTGTATTGAAAATGTAGCCACCTGCAAATCAGAAACGGGGTGTGCACGTTCTGTGTGTGAATGTGATGCCGCAGCAGCCAAGTGCTTTGCCGAAACCCCTTACAACGACGCGAACAAGGGTATCAAAGGCACGGCACATTGCCAA
>FJ790477.1_Parasuta_nigriceps
ATGTATCCTGCTCACCTTCTGGTCCTGTTGGCAGTTTGTGTCTCCCTCTTAGGAGCCACCGGGATTCCTCCGCAGCCTCTGAACCTCTATCAGTTCAAGGGCATGATTGAATGTGCCAACCGTGGCAGTCGAGATCCATGGGATTATAATAACTACGGTTGCTTCTGCGGCACAGGAGGTAGCGGGACACCGGTAGACGACTTGGATAGGTGCTGCAAAACACATGACGACTGCTGTGGTGAAGCCACAAGCAGCCAGAGTTGCGACCCCTACTGGACGTTGTATACTTGGGACTGTATTGAAAATGTACCCACCTGCAAATCGAAATCAGGGTGTGCACGTTCTGTGTGTGAATGTGATGCCGCAGCAGCCAAGTGCTTTGCCGAAACCCCTTACAACGACGCGAACAAGGGTATCAAAGGCACGGCACATTGCCAA
>DQ085842.1_Pseudechis_australis
ATGTCTCCTGCTCACCTTCTAGTCCTGTTGGCAGTTTGTGTCTCCCTCTTAGGAGCCTCCGACATTCGTCCGCAGCCTCTCAACCTCATACAATTCGGCAACATGATTCAATGTGCCAACAAGGGCAGTCGACCTTCTTTGGATTATGCAGACTACGGTTGCTACTGCGGCTGGGGAGGTAGCGGGACACCGGTAGATGAGTTGGATAGGTGCTGCCAAGTACATGACAACTGCTATGAGCAAGCCGGAAAA---AAAGGATGCTTCCCCAAGTTGACGTTGTATAGTTGGAAATGTACTGGAAATGTACCCACCTGCAATTCAAAACCGGGGTGTAAAAGTTTTGTGTGTGCTTGTGACGCCGCAGCAGCCAAGTGCTTTGCCAAAGCCCCTTACAAGAAGGAGAACTACAATATCGACACCAAGAAACGTTGCAAA
>DQ085843.1_Pseudechis_australis
ATGTCTCCTGCTCACCTTCTGGTCCTGTTGGCAGTTTGTGTCTCCCTCTTAGGAGCCTCCGACGTTCGTCCACGGCCTCTCAACCTCATACAGTTCGGCAACATGATTCAATGTGCCAACAAGGGCAGTCGACCTACAAGGCATTATATGGACTACGGTTGCTACTGCGGCTGGGGAGGTAGCGGGACACCGGTAGATGAGTTGGATAGGTGCTGCCAGACTCATGACAACTGCTATGGTGAAGCCGAAAAA---AAAGGATGCTACCCCAAGTTGACGTTGTATAGTTGGGACTGTACTGGAAATGTTCCCATCTGCAGTCCAAAAGCGGAGTGTAAAGATTTTGTGTGTGCTTGTGACGCTGAAGCAGCCAAGTGCTTTGCCAAGGCCGCTTACAACGATGCGAACTGGAATATCGACACCAAGACACGTTGC---
>DQ085844.1_Pseudechis_australis
ATGTCTCCTGCTCACCTTCTGGTCCTGTTGGCAGTTTGTGTCTCCCTCTTAGGAGCCTCCGACGTTCGTCCACGGCCTCTCAACCTCATACAGTTCGGCAGCATGATTCAATGTGCCAACAAGGGCAGTCGACCTACAAGGCATTATATGGACTACGGTTGCTACTGCGGCTGGGGAGGTAGCGGGACACCGGTAGATGAGTTGGATAGGTGCTGCCAGACTCATGACAACTGCTATGAGCAAGCCGGAAAA---AAAGGATGCTTCCCCAAGATAACCTGGTATAGTTGGGACTGTACTGAAAATGTTCCCACCTGCAATCCAAAAGCGGAGTGTAAAGATTTTACGTGTGCTTGTGACGCCGAAGCAGCCAAGTGCTTTGCCAAGGCCGCTTACAACGACGCGAACTGGAATATCGACACCAAGACACGTTGC---
>DQ085845.1_Pseudechis_australis
ATGTCTCCTGCTCACCTTCTGGTCCTGTTGGCAGTTTGTGTCTCCCTCTTAGGAGCCTCCGACGTTCGTCCACGGCCTCTCAACCTCATACAATTCGGCAACATGATTCAATGTGCCAACAAGGGCAGTCGACCTACAAGGCATTATATTGACTACGGTTGCTACTGCGGCTGGGGAGGTAGCGGGACACCGGTAGATGAGTTGGATAGGTGCTGCAAAGTACATGACGACTGCTATGGTGAAGCCGAAAAA---AAAGGATGCTACCCCAAGTTGACGTTGTATAGTTGGGACTGTACTGGAAATGTACCCACCTGCAATCCAAAAACGGAGTGTAAAGATTTTGCATGTGCTTGTGACGCCGCAGCAGCCAAGTGCTTTGCCAAGGCCGCTTACAACGACGCGAACTGGAATATCGACACCAAGACACGTTGCAAA
>DQ085846.1_Pseudechis_australis
ATGTCTCCTGCTCACCTTCTGGTCCTGTTGGCAGTTTGTGTCTCCCTCTTAGGAGCCTCCGACGTTCGTCCACGGCCTCTCAACCTCATACAGTTCGGCAACATGATTCAATGTGCCAACAAGGGCAGTCGACCTACAAGGCATTATATGGACTACGGTTGCTACTGCGGCTGGGGAGGTAGCGGGACACCGGTAGATGAGTTGGATAGGTGCTGCCAAGTACATGACAACTGCTATGAGCAAGCCGGAAAA---AAAGGATGCTTCCCCAAGTTGACGTTGTATGGTTGGAAATGTACTGGAAATGTACCCACCTGCAATCCAAAAACGGAGTGTAAAGATTTTACGTGTGCTTGTGACGCCGAAGCAGCCAAGTGCTTTGCCAAGGCCCCTTACAAGAAGGAGAACTGGAATATCGACACCAAGACACGTTGCAAA
>DQ085847.1_Pseudechis_australis
ATGTCTCCTGCTCACCTTCTGGTCCTGTTGGCAGTTTGTGTCTCCCTCTTAGGAGCCTCCGATATTCCTCCGCAGCCTCTCAACATCCTTCAGTTCAGGAAGATGATTCAATGTGCTAACAAGGGCAGTCGAGCTGCTTGGCATTATCTGGACTACGGTTGCTACTGCGGCCCTGGAGGTCGTGGGACACCTGTAGATGAGTTGGATAGGTGCTGCAAAATACATGACGACTGCTATATTGAAGCCGGAAAA---GACGGATGCTACCCCAAGTTGACCTGGTATAGTTGGGACTGTACTGGAGATGCACCCACCTGCAATCCAAAATCGAAGTGTAAAGATTTTGTGTGTGCTTGTGATGCCGCAGCAGCCAAGTGCTTTGCCAAAGCCCCTTACAACAAGGCGAACTGGAATATCGACACCAAGACACGTTGCAAA
>DQ085848.1_Pseudechis_australis
ATGTCTCCTGCTCACCTTCTGGTCCTGTTGGCAGTTTGTGTCTCCCTCTTAGGAGCCTCCGATGTTCGTCCGCAGCCTCTCAACCTCATACAATTAAGCAACATGATTAAATGTGCCATACCTGGCAGTCGACCTTTGTTCCAGTATACGGACTACGGTTGCTACTGCGGCAAAGGAGGTCATGGGACACCGGTAGATGAGTTGGATAGGTGCTGCAAAGCACATGACGACTGCTATGGTGAAGCTGGAAAG---AAAGGATGCTACCCAGTGTTGACGTTGTATAGTTGGGAATGTACTGAAAAAGTACCCACCTGCAATTCAAAAACGAAGTGTAAACGTATTGTGTGTGATTGTGATGCCGCAGTAGCCAAGTGCTTTGCCAAAGCCCCTTACAAGAAGGAGAACTACAATATCGACACCAAGACACGTTGCAAA
>KX685170.1_Pseudechis_papuanus
ATGTCTCCTGCTCACCTTCTAGTCCTGTTGGCAGTTTGTGTCTCCCTCTTAGGAGCCTCCGACATTCGTCCGCGGCCTCTCAACCTCATACAATTCGGCAACATGATTCAATGTGCCAACAAGGGCAGTCGACCTTCTTTGGATTATGCGGACTACGGTTGCTACTGCGGCTGGGGAGGTAGCGGGACACCGGTAGATGAGTTGGATAGGTGCTGCCAGACTCATGACAACTGCTATGAGCAAGCCGGAAAA---AAAGGATGCTACCCCAAGTTGACGTTGTATAGTTGGGACTGTACTGGAAATGTACCCATCTGCAATCCAAAAACGGAGTGTAAAGATTTTGTGTGTGCTTGTGACGCCGAAGCAGCCAAGTGCTTTGCCAAAGCCCCTTACAAGAAGGAGAACTACAATATCGACACCAAGACACGTTGCAAA
>DQ085849.1_Pseudechis_porphyriacus
ATGTCTCCTGCTCACCTTCTGGTCCTGTTGGCAGTTTGTGTCTCCCTCTTAGGAGCCTCCGACATTCGTCCACGGCCTCTCAACCTCATACAGTTCGGCAACATGATTCAATGTGCCAACAAGGGCAGTCGACCTACAAGGCATTATATGGACTACGGTTGCTACTGCGGCTGGGGAGGTAGCGGGACACCGGTAGATGAGTTGGATAGGTGCTGCCAGACTCATGACAACTGCTATGGTGAAGCCGAAAAA---AAAGGATGCTACCCGAAGATGACGTTGTATAGTTGGCAATGTACTAATAATGTACCCACCTGCGATCCAAAAACGGAGTGTAAAGATTTTGTGTGTGCTTGTGACGCCGAAGCAGCCAAGTGCTTTGCCAAAGCCGCTTACAACGACGCGAACTGGAATATCAACACCGAGAAACGTTGC---
>DQ085850.1_Pseudechis_porphyriacus
ATGTCTCCTGCTCACCTTCTGGTCCTGTTGGCAGTTTGTGTCTCCCTCTTAGGAGCCTCCGACATTCGTCCACGGCCTCTCAACCTCATACAGTTCGGCAACATGATTCAATGTGCCAACAAGGGCAGTCGACCTACAAGGCATTATATGGACTATGGTTGCTACTGCGGCTGGGGAGGTAGCGGGACACCGGTAGATGAGTTGGATAGGTGCTGCCAGACTCATGACAACTGCTATGCTGAAGCCGGAAAA---AAAGGATGCTTCCCCAAGTTGACGTTGTATAGTTGGAAATGTACTGAAAAAGTACCCACCTGCAATTCAAAATCAAAGTGTAAAGATTTTGTGTGTGCTTGTGACGCCGAAGCAGCCAAGTGCTTTGCCAACGCCCCTTACAACAAGGAGAACTTCCATATCAACACCAAGACACGTTGC---
>DQ085851.1_Pseudechis_porphyriacus
ATGTCTCCTGCTCACCTTCTGGTCCTGTTGGCAGTTTGTGTCTCCCTCTTAGGAGCCTCCGACATTCCTCCGCAGCCTCTCAACCTCTATCAGTTCAAGAACATGATTCAATGTGCCAACAAGGGCAGTCGAGCTACTTGGCATTATCTGGACTACGGTTGCTACTGCGGCCCAGGAGGTCGTGGGACACCGGTAGATGAGTTGGATAGGTGCTGCCAGACTCATGACAACTGCTATGATCAAGCCGGAAAA---AAAGGATGCTTCCCCAAGTTGACGCTGTATAGTTGGCAATGTACTGGAAATGTACCCACCTGCAATTCAAAATCGGGGTGTAAAGATTTTGTGTGTGCTTGTGACGCCGAAGCAGCCAAGTGCTTTGCCAAAGCCCCTTACAAGAAGGAGAACTTCAAAATCGACACCAAGACACGTTGC---
>DQ085852.1_Pseudechis_porphyriacus
ATGTCTCCTGCTCACCTTCTGGTCCTGTTGGCAGTTTGTGTCTCCCTCTTAGGAGCCTCCGACATTCCTCCGCAGCCTCTCAACCTCTATCAGTTCAAGAACATGATTCAATGTGCCAACAAGGGCAGTCGAGCTACTTGGCATTATCTGGACTACGGTTGCTACTGCGGCCCAGGAGGTCGTGGGACACCGGTAGATGAGTTGGATAGGTGCTGCAAAGCACATGACGACTGCTATATTGAAGCCGGAAAA---GACGGATGCTTCCCCAGGTTGACGTTGTATAGTTGGAAATGTACTGGAAATGTACCCACCTGCAATTCAAAATCGAAGTGTAAAGCTGCTGTGTGTGCTTGTGATGCCACAGCAGCCAAGTGCTTTGCCAAAGCCCCTTACGACAACAAGAACTGGAATATCGACACCGGGAAACATTGC---
>DQ085853.1_Pseudechis_porphyriacus
ATGTCTCCTGCTCACCTTCTGGTCCTGTTGGCAGTTTGTGTCTCCCTCTTAGGAGCCTCCGACATTCCTCCGCAGCCTCTCAACCTCTATCAGTTCAAGAACATGATTCAATGTGCCAACAAGGGCAGTCGAAGTTGGTTGGATTATGTGAACTACGGTTGCTACTGCGGCTGGGGAGGTAGCGGGACACCGGTAGATGAGTTGGATAGGTGCTGCCAGACTCATGACAACTGCTATGATCAAGCCGGAAAA---AAAGGATGCTTCCCCAAGTTGACGCTGTATAGTTGGCAATGTACTAATAATGTACCCACCTGCGATTCAAAATCGGGGTGTAAAGATTTTGTGTGTGCTTGTGACGCCGAAGCAGCCAAGTGCTTTGCCAAAGCCCCTTACAAGAAGGAGAACTTCAAAATCGACACCAAGACACGTTGC---
>DQ085854.1_Pseudechis_porphyriacus
ATGTCTCCTGCTCACCTTCTGGTCCTGTTGGCAGTTTGTGTCTCCCTCTTAGGAGCCTCCGACATTCCTCCGCAGCCTCTCAACCTCTATCAGTTCAAGAACATGATTCAATGTGCCAACAAGGGCAGTCGAAGTTGGTTGGATTATGTGAACTACGGTTGCTACTGCGGCTGGGGAGGTAGCGGGACACCGGTAGATGAGTTGGATAGGTGCTGCCAGACTCATGACAACTGCTATGGTGAAGCCGAAAAA---AAAGGATGCTACCCGAAGATGACGTTGTATAGTTGGCAATGTACTAATAATGTACCCACCTGCGATCCAAAAACGGAGTGTAAAGATTTTGTGTGTGCTTGTGACGCCGAAGCAGCCAAGTGCTTTGCCAAAGCCGCTTACAACGACGCGAACTGGAATATCAACACCGAGAAACGTTGC---
>AB531118.1_Pseudechis_rossignolii
ATGTCTCCTGCTCACCTTCTGGTCCTGTTGGCAGTTTGTGTCTCCCTCTTAGGAGCCTCCGATGTTCGTCCGCAGCCTCTCAACCTCATACAATTCAGCAACATGATTCAATGTGCCAACAAGGGCAGTCGACCTTCTTTGGATTATGCGGACTACGGTTGCTACTGTGGCTGGGGAGGTAGCGGGACACCGGTAGATGAGTTGGATAGGTGCTGCAAAGTACATGACGACTGCTATGAGCAAGCCGGAAAA---AAAGGATGCTTCCCCAAGTTGACGTTGTATAGTTGGAAATGTACTGGAAATGTACCCACCTGCAATCCAAAATCGATGTGTAAAGATTTTGCGTGTGCTTGTGACGCCGCAGCAGCCAAGTGCTTTGCCAAAGCCCCTTACAAGAAGGAGAACTACAATATCAATACCAAGACACGTTGCAAA
>AB531119.1_Pseudechis_rossignolii
ATGTCTCCTGCTCACCTTCTAGTCCTGTTGGCAGTTTGTGTCTCCCTCTTAGGAGCTTCCGACATTCGTCCGCAGCCTCTCAACCTCATACAATTCGGCAACATGATTCAATGTGCCAACAAGGGCAGTCGACCTTCTTTGGATTATGCAGACTACGGTTGCTACTGTGGCTGGGGAGGTAGCGGGACACCGGTAGATGAGTTGGATAGGTGCTGCAAAGTACATGACAACTGCTATGAGCAAGCTGGAAAA---AAAGGATGCTTCCCCAAGTTGACGTTGTATAGTTGGAAATGTACTGGAAATGCACCCACCTGCAATTCAAAACCGGGGTGTAAACGTTTTGTGTGTGCTTGTGACGCCGCAGCAGCCAAGTGCTTTGCCAAAGCCCCTTACAAGAAGGAGAACTACAATATCAACACCAAGAAACGTTGCAAA
>AB531120.1_Pseudechis_rossignolii
ATGTCTCCTGCTCACCTTCTGGTCCTGTTGGCAGTTTGTGTCTCCCTCTCAGGAGCCTCCGACGTTCCTCCGCAGCCTCTCAACATCCTTCAGTTCAGGAAGATGATTCAATGTGCTAACAAGGGTAGTCGAGCTGCTTGGCATTATCTGGACTACGGTTGCTACTGCGGCCCTGGAGGTCGTGGGACACCGGTAGATGAGTTGGATAGGTGCTGCAAAATACATGACGACTGCTATATTGAAGCCGGAAAA---GACGGATGCTACCCCAAGTTGACCTGGTATAGTTGGGACTGTACTGGAAATGCACCCACCTGCAATCCAAAATCGAAGTGTAAAGATTTTGTGTGTGCTTGTGATGCCGCAGCAGCCAAGTGCTTTGCCAAAGCCCCTTACAACAACGCGAACTGGAATATCGACACCAAGACACGTTGCAAA
>AB531121.1_Pseudechis_rossignolii
ATGTCTCCTGCTCACCTTCTGGTCCTGTTGGCAGTTTGTGTCTCCCTCTTAGGAGCCTCCGATGTTCGTCCACGGCCTCTCAACCTCATACAGTTCGGCAACATGATTCAATGTGCCAACAAGGGCAGTCGACCTACAAGGCATTATATGGACTACGGTTGCTACTGCGGCTGGGGAGGTAGCGGGACACCGGTAGATGAGTTGGATAGGTGCTGCCAGACTCATGACAACTGCTATGGTGAAGCCGAAAAA---AAAGGATGCTACCCCAAGTTGACGTTGTATAGTTGGGACTGTACTGGAAATGTACCCATCTGCAGTCCCAAAGCGGAGTGTAAAGATTTTGTGTGTGCTTGTGACGCCGAAGCAGCCAAGTGCTTTGCCAAGGCCGCTTACAACGACGCGAACTGGAATATCGACACCAACACACGTTGC---
>AB531122.1_Pseudechis_rossignolii
ATGTCTCCTGCTCACCTTCTGGTCCTGTTGGCAGTTTGTGTCTCCCTCTTAGGAGCCTCCGACGTTCGTCCACGGCCTCTCAACCTCATACAGTTCGGCAACATGATTCAATGTGCCAACAAGGGCAGTCGACCTACAAGGCATTATATGGACTACGGTTGCTACTGCGGCTGGGGAGGTAGCGGGACACCTGTAGATGAGTTGGATAGGTGCTGCCAGACTCATGACAACTGCTATGAGCAAGCCGGAAAA---AAAGGATGCTACCCCAAGATGACGTTGTATAGTTGGGACTGTACTGGAAATGTACCCACCTGCAATCCAAAATCGAAGTGTAAAGATTTTGTGTGTGCTTGTGATGCCGCAGCAGCCAAGTGCTTTGCCAAAGCCCCTTACAACGACGCGAACTGGAATATCGACACCAAGACACGTTGCAAA
>AB531123.1_Pseudechis_rossignolii
ATGTCTCCTGCTCACCTTCTGGTCCTGTTGGCAGTTTGTGTCTCCCTCTTAGGAGCCTCCGACGTTCGTCCGCGGCCTCTCAACCTCATACAGTTCGGCAGCATGATTCAATGTGCCAACAAGGGCAGTCGACCTACAAGGCATTATATGGACTACGGTTGCTACTGCGGCTGGGGAGGTAGCGGGACACCGGTAGATGAGTTGGATAGGTGCTGCAAAGTACATGACGACTGCTACGATCAAGCCGGAAAA---AAAGGATGCTTCCCCAAGATAACCTGGTATAGTTGGGACTGTACTGAAAATGTACCCACCTGCAATCCAAAAACGGAGTGTAAAGATTTTACGTGTGCTTGTGACGCCGAAGCAGCCAAGTGCTTTGCCAAGGCCCCTTACAACGACGCGAACTGGAATATCGACACGAAGACACGTTGCAAA
>AB531124.1_Pseudechis_rossignolii
------CCTGCTCACCTTCTGGTCCTGTTGGCAGTTTGTGTCTCCCTCTTAGGAGCCTCCGACGTTCGTCCGCGGCCTCTCAACCTCATACAGTTCGGCAGCATGATTCAATGTGCCAACAAGGGCAGTCGACCTACAAGGCATTATATGGACTACGGTTGCTACTGCGGCTGGGGAGGTAGCGGGACACCGGTAGATGAGTTGGATAGG---TGCAAAGTACATGACGACTGCTACGATCAAGCCGGAAAA---AAAGGATGCTTCCCCAAGATAACCTGGTATAGTTGGGACTGTACTGAAAATGTACCCACCTGCAATCCAAAAACGGAGTGTAAAGATTTTACGTGTGCTTGTGACGCCGAAGCAGCCAAGTGCTTTGCCAAGGCCCCTTACAACGACGCGAACTGGAATATCGACACGAAGACACGTTGCAAA
>AB531125.1_Pseudechis_rossignolii
ATGTCTCCTGCTCACCTTCTGGTCCTGTTGGCAGTTTGTGTCTCCCTCTCAGGAGCCTCCGACGTTCCTCCGCAGCCTCTCAACCTCATACAATTAAGCAACATGATTAAATGTGCCATACCTGGCAGTCGACCTTTGTTCCAGTATACAGACTACGGTTGCTACTGCGGCAAAGGAGGTCATGGGAAACCTGTAGATGAGTTGGATAGGTGCTGCAAAGCACATGACGACTGCTATGGTGAAGCTGGAAAG---AAAGGATGCTACCCAGTGTTGACGTTGTATAGTTGGGAATGTACTGAAAAAGTACCCATCTGCAATTCAAAAACGAAGTGTAAACGTATTGTGTGTGATTGTGACGCCGCAGTAGCCAAGTGCTTTGCCAAAGCCCCTTACAAGAAGGAGAACTACAATATCGACACCAAGACACGTTGCAAA
>AB531126.1_Pseudechis_rossignolii
ATGTCTCCTGCTCACCTTCTGGTCCTGTTGGCAGTTTGTGTCTCCCTCTTAGGAGCCTCCGACGTTCGTCCGCAGCCTCTCAACCTCATACAATTAAGC---ATGATTAAATGTGCCATACCTGGCAGTCGACCTTTGTTCCAGTATACAGACTACGGTTGCTACTGCGGCAAAGGAGGTCATGGGAAACCTGTAGATAAGTTGGATAGGTGCTGCAAAGCACATGACGACTGCTATGGTGAAGCTGGAAAG---AAAGGATGCTACCCAGTGTTGACGTTGTATAGTTGGGAATGTACTGAAAAAGTACCCATCTGCAATTCAAAAACGAAGTGTAAACGTATTGTGTGTGATTGTGACGCCGCAGTAGCCAAGTGCTTTGCCAAAGCCCCTTACAAGAAGGAGAACTACAATATCGACACCAAGACACGTTGC---
>DQ085828.1_Pseudonaja_textilis
ATGCATCCTGCTCACCTTCTGGTCCTGTTGGGAGTTTATGTCTCCCTCTTAGGAGCCGCCAGAATTCCTCCGCTGCCTCTCAACCTCATACAATTCAGCAACATGATTAAATGTACCATCCCTGGCAGTCAACCTTTGTTGGATTATGCGAACTACGGTTGCTACTGCGGCCCAGGAAATAATGGGACACCGGTAGACGACGTGGATAGGTGCTGCCAGGCTCATGACGAGTGCTATGATGAAGCCTCAAAC---CACGGATGCTACCCCGAGTTGACGCTGTATGATTACTACTGTGACACAGGCGTACCCTACTGCAAGGCAAGAACGCAGTGTCAAGTTTTTGTCTGTGGTTGTGACCTCGCGGTAGCCAAGTGCTTGGCCGGAGCCACTTACAACGACGAGAACAAGAATATCAACACCGGTGAACGTTGCCAA
>DQ085829.1_Pseudonaja_textilis
ATGCATCCTGCTCACCTTCTGGTCCTGTTGGGAGTTTATGTCTCCCTCTTAGGAGCCGCCAGAATTCCTCCGCTGCCTCTCAACCTCATACAATTCAGCAACATGATTAAATGTACCATCCCTGGCAGTCAACCTTTGTTGGATTATGCGAACTACGGTTGCTACTGCGGCCCAGGAAATAATGGGACACCGGTAGACGACGTGGATAGGTGCTGCCAGGCTCATGACGAGTGCTATGATGAAGCCTCAAAC---CACGGATGCTACCCCGAGTTGACGCTGTATGATTACTACTGTGACACAGGTGTACCCTACTGCAAGGCAAGAACGCAGTGTCAAGTTTTTGTCTGTGGTTGTGACCTCGCGGTAGCCAAGTGCTTGGCCGGAGCCACTTACAACGACGAGAACAAGAGTATCAACACCGGTGAACGTTGCCAA
>EU523132.1_Pseudonaja_textilis
ATGCATCCTGCTCACCTTCTGGTCCTGTTGGGAGTTTGTGTCTCCCTCTTAGGAGCCTCCGACATTCCTCCGCTGCCTCTCAACCTCGTACAATTCAGCTACCTGATTCGATGTGCCAACAAATACAAACGACCTGGTTGGCATTATGCAAACTACGGTTGCTACTGCGGTTCAGGAGGTCGTGGGACACCGGTAGATGACGTGGATAGGTGCTGCCAGGCTCATGACAAGTGCTATGAGGATGCCGAAAAA---CTCGGATGCTACCCCAAGTGGACGACATATTATTACTACTGTGGCGCAAATGGACCCTACTGCAAGACAAGAACGAAGTGTCAACGTTTTGTGTGTAATTGTGATGTCGTAGCAGCCGACTGCTTCGCCAGCTACCCTTACAACAGGAGGTACTGGTTTTACAGCAACAAGAAACGTTGCAGA
>GAHI01000029.1_Suta_fasciata
ATGTATCCTGCTCAGCTTCTGGTCCTGTTGGGAGTTTGTGTCTCCCTCTTAGGAGCCGCCAGCATTCCTCCGCAGCCTCTCAACCTCTATCAGTTCAAGAACATGATTCAATGTGCTAACCATGGCAGGAGACCTACTTGGCATTACATGGACTATGGTTGCTACTGCGGTCCAGGAGGTAGCGGGACACCGGTAGATGAGTTGGATAGGTGCTGCAAAATACATGACGACTGCTATGCTAAAGCTGAAACA---TCCGAATGCAACCCCAAGTTGCAGATTTATATTTGGCAATGTGGCAGCGATGGACCACAGTGCAATTCAGAAACGGGGTGTAAAAGTTCTGTGTGTGCATGTGACGCCGCAGCAGCCAAGTGCTTTGCCGAAGCCCATTACAACGACGCGAACTGGGATATCAAAACCGACACACCTTGTCAA
>GAHI01000028.1_Suta_fasciata
ATGTATCCTGCTCACCTTCTGGTCCTGTTGCCAGTTTGTGTCTCCCTCTTAGGAGCCGCCAGGATTCCTCCACGGCCTCTCAACCTTGTACAATTCGACAACATTATTCAATGTGCCAACTATGGCAGTCGACCTTCTTGGCATTATCTGGACTATGGTTGCTACTGCGGCTCAGGAGGTAGCGGGACACCGGTAGACGACTTGGATAGGTGCTGCAAAATACATGACGACTGCTATGCTGAAGCCGACAAA---AAAGGATGCTTCCCCAAGTTCTCGGTGTATAGTTGGAAATGTGGCAGCGATGGACCCACCTGCAGTGACAACAATGAGTGTAAAGCCTTTATTTGTAATTGTGACCGCACAGCAGCCAAGTGCTTTGCCGGAACCCCTTTCAACCAGGAGAACTGGAGTATCGACACCGAGACACGTTGCCAA
>GAHI01000027.1_Suta_fasciata
ATGTATCCTGCTCACCTTCTGGTCCTGTTGGCAGTTTGTGTCTCCCTCCTAGGAGCCACCGGCATTCCTCCGCGGCCTCTCACCCTCCTACAATTTGACACCATGATTGAATGTGCCAACAATCGCAGTCGAAGTTCTAACGATTATATGGACTACGGTTGCTACTGCGGCGAAGGAGGTAGCGGGACACCGGTAGACGACTTGGATAGGTGCTGCAAAATACATGACGACTGCTATGGTGAAGCCAAAAAG---CACGAATGCGACCCCCTGTCGCTGAAGTATAGGTGGCGATGTGGCCGACAGGGACCTTACTGCCGTTCAAAAACGCAGTGTCAACGTTTTGTGTGTCTTTGTGACCTCCTGGCAGCCAAGTGCATTGCCCAAGAAACTTACAACAGGGAGAACTACAATATCGACACCAAGAAACGTTGCCAA
>GAHI01000026.1_Suta_fasciata
ATGTATCCTGCTCACTTTCTTGTCCTGTTGGCAGTTTGTGTCTCCCTCTTAGGAGCCGCCAGGATTCCTCCGCGGCCTCTCAACCTCATACAATTCGGCGACATGATTGAATGTGCCAACCAGAACACTCGAAGTGCATTGGATTATATGGATTACGGTTGCTACTGCGGCAAAGGAGATAGCGGGACCCCGGTAGACGACTTGGATAGGTGCTGCAAAATACATGACGACTGCTATGGTGAAGCCGAAAACAGCCTGAATTGCTCCCCCTATTGGGCGTGGTATACTTGGCAATGTACTGAAAATGTACCCACCTGCGATTCAAACACGGGGTGTAAAAGTTCTGTGTGTGATTGTGACGCCGCAGCAGCCAAGTGCTTTGCCGAAGCCCAATACAACAAGGAGAACTACAATATCGACACCGACACACGTTGCCAA
>GAHI01000025.1_Suta_fasciata
ATGTATCTTGCTCACCTTTTGGTCCTGTTGGCAGTTTGTGTCTCCCTCTTAGGAGCCTCCGACAATTCTCCGCAGCCTCTCAACCTCATACAATTCGGCTTCATGATTAAATGTGGCAACAAACGCAGACAACCTCTTTTTCGTTATCTGGACTACGGTTGCTACTGCGGCAAAGGAGGTCGCGGGACACCGGTAGACGACTTGGATATGTGCTGCAAAATACATGACGACTGCTATGCTAAAGCTACCAAAAGCTACAGTTGCTCCCCCTACTGGACATTGTATAGTTGGAAATGTTACGCAAGTGGACCCTACTGCAGTTCAAAAACGAGATGTCAACGTTTTGTGTGTGCTTGTGACGCCGCAGCATCCAGATGCTTTGCCAGGGCCCATTACAACCCCGCGAACTATAATATCAACACCAAGAAACGTTGCCAA
>GAHI01000024.1_Suta_fasciata
ATGTATCCTGCTCAACTTCTGGTCCTGTTGGCAGTTTGTGTCTCCCTCTTAGGAGCCACCAGGATTCCTCCGCAGCCTCTCAACCTCCTACACTTCGGCTTCATGATTCAATGTGCCAACCGTCGCAGTCGAGGTGCATTGGATTATAATAACTACGGTTGCTACTGCGGCTCGGGAGGTAGCGGGACACCGGTAGACGACTTGGATAGGTGCTGCAAAAGACATGACGACTGCTATGATAAAGCTACCAAAAGCTACAGTTGCTCCCCCTACTGGACATTGTATACTTGGGACTGTATTGAAAATGTACCCACCTGCAATTCAAAAACGAGATGTCAACGTTTTGTGTGTGCTTGTGACGCCGTAGCAGCCAAGTGCTTTGCCAAAGCCAATTACAACGACGCGAACAAGGGTATCAAAGGCACTGCACGTTGCCAA
>GAHI01000023.1_Suta_fasciata
ATGTATCCTGCTCAACTTCTGGTCCTGTTGGCAGTTTGTGTCTCCCTCTTAGGAGCCGCCAGGATTCCTCCGCAGCCTCTCAACCTCCTACACTTCGGCTTCATGATTCAATGTGCCAACCGTCGCAGTCGAGGTGCATTGGATTATAATAACTACGGTTGCTACTGCGGCTCGGGAGGTAGCGGGACACCGGTAGACGACTTGGATAGGTGCTGCAAAGTACATGACGACTGCTATGATAAAGCTACCAAAAGCTACAGTTGCTCCCCCTACTGGACATTGTATACTTGGGACTGTATTGCAAATGTACCCACCTGCAATTCAAAAACGAGATGTCAACGTTTTGTGTGTGCTTGTGACGCCGTAGCAGCCAAGTGCTTTGCCAAAGCCAATTACAACGACGCGAACAAGGGTATCAAAGGCACTGCACGTTGCCAA
>GAHI01000022.1_Suta_fasciata
ATGTATCCTGCTCACCTTCTGGTTCTGTTGGCAGTTTGTGTCTCCCTCTTAGGAGCCGCCGGCATTCCTCCGCAGCCTCTCAACCTCTATCAGTTCAAGGGCATGATTGAATGTGGCAACCGTGGCAATCGAGATGCATGGGATTATAATAACTACGGTTGCTACTGCGGCCAGGGAGGTAGCGGGACACCAGTAGACGACTTGGATAGGTGCTGCAAAGTACATGACGACTGCTATGGTGAAGCCGAAAACAGCCTGAATTGCTCCCCCTACTGGACATTGTATACTTGGGACTGTACTGAAAATGTACCCACCTGCAAATCAAAATCGGGGTGTCCACGTTCTGTGTGTGAATGTGACGCCGTAGCAGCCAAGTGCTTTGCCAAAGCCAATTACAACGACGCGAACAAGGGTATCAAAGGCACTGCACGTTGCCAA
>GAHI01000021.1_Suta_fasciata
ATGTATCCTGCTCACCTTCTGGTTCTGTTGGCAGTTTGTGTCTCCCTCTTAGGAGCCGCCGGCATTCCTCCGCAGCCTCTCAACCTCTATCAGTTCAAGGGCATGATTGAATGTGGCAACCGTGGCAATCGAGATGCATGGGATTATAATAACTACGGTTGCTACTGCGGCCAGGGAGGTAGCGGGACACCAGTAGACGACTTGGATAGGTGCTGCAAAGTACATGACGACTGCTATGGTGAAGCCGAAAACAGCCTGAATTGCTCCCCCTACTGGACATTGTATACTTGGGACTGTACTGAAAATGTACCCACCTGCAAATCAAAATCGGGGTGTCCACGTTCTGTGTGTGAATGTGACGCCGTAGCAGCCAAGTGCTTTGCCAAAGCCGATTACAACGACGCGAACAAGGGTATCAAAGGCACTGCACGTTGCCAA
>DQ917545.1_Tropidechis_carinatus
ATGTATCCTGCTCACCTTCTGGTCCTGTTGGCAGTTTGTGTCTCCCTCTTAGGAGCCTCCGACATTCGTCAGCAGCCTCTCAACCTCCTTCAGTTCGCCTTCATGATTCGATGTGCCAACAATCGCAGACGACCTGTTTGGCATTATATGAACTACGGTTGCTACTGCGGCAAAGGAGGTAGTGGGACACCAGTAGATGAGTTGGATAGGTGCTGCAAAATACATGACGACTGCTATGCTAGAGCCACAAAAAGCTACAGTTGCGCCCCCTACTGGACGTTGTATAGTTGGAAATGTTACGGAAATGGACCCACCTGCAATTCAAAAACGCGGTGTCAACGTTTTGTGTGTGATTGTGACTCCAAAGCAGCCATGTGTTTCGCCAGAGCCCCTTACAACAACGCGAACTGGAATATCGACACCAAGAAACGTTGCCGA
>EU196553.1_Walterinnesia_aegyptia
------------------------------GCAGTTTGTGTCTCCCTCTTAGGAGCCTCCTCCATTCGTCCCCTGCCTCTCCACCTCGGACAGTTCAACAACATGATTAAATGCACCATCCCTGGCAGTACACCTTGGTGGGATTTTTCGGACTACGGTTGCTACTGCGGCTACGGAGGTAGCGGGACACCAGTAGACCAGTTGGATAGGTGCTGCCAGACTCATGACAACTGCTATACTGAAGCCCAAAAATTTTCCGGATGCAGCCCCTACAGGAGGAAATATTCATACGAGTGTTCTGAAGGCACACTCACCTGCAGTGACAACGATGAGTGTGCAGCTTTTGTCTGTAATTGTGACCGCTTGGCAGCCATCTGCTTCGCTGGAGCCCCTTACAACAGCAACAACGTCGATATCGACCTCGAGGCACGTTGCCAA
>EU196554.1_Walterinnesia_aegyptia
------------------------------GCAGTTTGTGTCTCCCTCTTAGGAGCCTCCTCCATTCGTCCCCTGCCTCTCCACCTCGGACAGTTCAACAACATGATTAAATGCACCATCCCTGGCAGTACACCTTGGTGGGATTTTTCGGACTACGGTTGCTACTGCGGCTACGGAGGTAGCGGGACACCAGTAGACCAGTTGGATAGGTGCTGCCAGACTCATGACAACTGCTATACTGAAGCCCAAAAATTTTCCGGATGCAGCCCCTACACGAGGAAATATTCATACGAGTGTTCTGAAGGCACACTCACCTGCAGTGACAACGATGAGTGTGCAGCTTTTGTCTGTAATTGTGACCGCTCGGCAGCCATCTGCTTCGCCAGAGCCCCTTACAACAGCAACAACGTCGATATCGACCTCGAGGCACATTGCCAA
