# Supplementary material for: Contextual Constraints: Dynamic Evolution of Snake Venom Phospholipase A2
Source: Toxins (Basel). 2022 Jun 20;14(6):420. doi: 10.3390/toxins14060420 (PMC9231074; doi:10.3390/toxins14060420)
Supplement: Supplementary file 1 [file toxins-14-00420-s001.zip › File S3 Nucleotide dataset for group II PLA2s.fas]

>U21335.1_Agkistrodon_laticinctus_K49
ATGAGGACTCTCTGGATAGTGGCACTGTTGCTGGTGGGCGTCGAGGGGAGCCTGCTCGAATTGGGGAAGATGATCCTGCAAGAGACAGGGAAAAACGCTATTACATCCTACGGCTCTTATGGATGCAACTGTGGCTGGGGGCACCGAGGCCAGCCAAAAGACGCCACTGACCGTTGCTGCTTCGTGCACAAATGCTGTTACAAAAAACTGACCGACTGCAACCACAAAACAGACCGCTACTCCTATAGCTGGAAAAACAAGGCTATCATCTGCGAAGAGAAAAACCCGTGCCTGAAGGAGATGTGTGAGTGTGACAAGGCCGTGGCAATCTGCCTCCGAGAAAATCTGGACACGTACAACAAAAAATATAAAGCTTACTTTAAATTTAAATGCAAG---AAGCCAGAAACGTGC
>GDAZ01000066.1_Agkistrodon_piscivorus_D49
ATGAGGACTCTCTGGATAATGGCCGTGTTGCTGCTGGGCGTCGAGGGGGACCTGATGCAATTTGAGACGTTGATCATGAAAATTGCGAAGAGAAGCGGTATGTTTTGGTACAGCGCTTACGGATGCTACTGCGGCTGGGGGGGCCAAGGCCAGCCACAGGACGCCACTGACCGCTGCTGCTTTGTGCACGACTGCTGTTACGGAAAAGTGACCGGCTGCGACCCAAAATTGGACTCCTACACCTACAGCGTGGAGAACGGGGATGTCGTCTGCGGAGGGAATGACCCGTGTAAGAAGGAGATTTGTGAGTGCGACAGGGCCGCAGCAATCTGCTTCCGAGACAATAAAGTCACATACGACAACAAATATTGGCGGTTCCCGCCCCAAAATTGCAAGGAGGAATCAGAGCCATGC
>GDAZ01000065.1_Agkistrodon_piscivorus_D49
ATGAGGACTCTCTGGATAATGGCCGTGTTGCTGCTGGGCGTCGAGGGGGACCTGATGCAATTTGAGACGTTGATCATGAAAATTGCGAAGAGAAGCGGTATGTTTTGGTACAGCGCTTACGGATGCTACTGCGGCTGGGGGGGCCAAGGCCGGCCACAGGACGCCACTGACCGCTGCTGCTTTGTGCACGACTGCTGTTACGGAAAAGTGACCGGCTGCGACCCAAAATTGGACTCCTACACCTACAGCGTGGAGAACGGGGATGTCGTCTGCGGAGGGAATGACCCGTGCAAGAAGGAGATTTGTGAGTGCGATAGGGCCGCAGCAATCTGCTTCCGAGACAATAAAGTCACATACGACAACAAATATTGGCGGTTCCCGCCCCAAAATTGCAAGGAGGAATCAGAGCCATGC
>GDAZ01000064.1_Agkistrodon_piscivorus_D49
ATGAGGACTCTCTGGATAATGGCCGTGTTGCTGCTGGGCGTCGAGGGGGACCTGATGCAATTTGAGACGTTGATCATGAAAATTGCGAAGAGAAGCGGTATGTTTTGGTACAGCGCTTACGGATGCTACTGCGGCTGGGGGGGCCAAGGCCGGCCACAGGACGCCACTGACCGCTGCTGCTTTGTGCACGACTGCTGTTACGGAAAAGTGACCGGCTGCGACCCAAAATTGGACTCCTACACCTACAGCGTGGAGAACGGGGATGTCGTCTGCGGAGGGAATGACCCGTGTAAGAAGGAGATTTGTGAGTGCGATAGGGCCGCAGCAATCTGCTTCCGAGACAATAAAGTCACATACGACAACAAATATTGGCGGTTCCCGCCCCAAAATTGCAAGGAGGAATCAGAGCCATGC
>GDAZ01000063.1_Agkistrodon_piscivorus_K49
ATGAGGACTCTCTGGATAGTGGCACTGTTGCTGGTGGGCGTCGAGGGGAGCGTGCTCGAATTGGGGAAGATGATCCTGCAAGAGACAGGGAAAAACGCTATTACATCCTACGGCTCTTATGGATGCAACTGTGGCTGGGGGGCACCGGGCCAGCCAAAAGACGCCACTGACCGTTGCTGCTTCGTGCACAAATGCTGTTACAAAAAACTGACCGACTGCAACCACAAAACAGACCGCTACTCCTATAGTTGGAAAAACAAGGCTATCATCTGCGAAGAGAAAAACCCGTGCCTGAAGGAGATGTGTGAGTGTGACAAGGCCGTGGCAATCTGCCTCCGAGAAAATCTGGACACGTACAACAAAAAATATAAAGCTTACTTTAAATTAAAATGCAAG---AAGCCAGATACGTGC
>GDAZ01000062.1_Agkistrodon_piscivorus_K49
ATGAGGACTCTCTGGATAGTGGCACTGTTGCTGGTGGGCGTCGAGGGGAGCGTGCTCGAATTGGGGAAGATGATCCTGCAAGAGACAGGGAAAAACGCTATTACATCCTACGGCTCTTATGGATGCAACTGTGGCTGGGGGGCCCGAGGCCAGCCAAAAGACGCCACTGACCGTTGCTGCTTCGTGCACAAATGCTGTTACAAAAAACTGACCGACTGCAACCACAAAACAGACCGCTACTCCTATAGTTGGAAAAACAAGGCTATCATCTGCGAAGAGAAAAACCCGTGCCTGAAGGAGATGTGTGAGTGTGACAAGGCCGTGGCAATCTGCCTCCGAGAAAATCTGGACACGTACAACAAAAAATATAAAGCTTACTTTAAATTAAAATGCAAG---AAGCCAGATACGTGC
>GDAZ01000061.1_Agkistrodon_piscivorus_K49
ATGAGGACTCTCTGGATAGTGGCACTGTTGCTGGTGGGCGTCGAGGGGAGCGTGCTCGAATTGGGGAAGATGATCCTGCAAGAGACAGGGAAAAACGCTATTACATCCTACGGCTCTTATGGATGCAACTGTGGCTGGGGGCACCGAGGCCAGCCAAAAGACGCCACTGACCGTTGCTGCTTCGTGCACAAATGCTGTTACAAAAAACTGACCGACTGCAACCACAAAACAGACCGCTACTCCTATAGTTGGAAAAACAAGGCTATCATCTGCGAAGAGAAAAACCCGTGCCTGAAGGAGATGTGTGAGTGTGACAAGGCCGTGGCAATCTGCCTCCGAGAAAATCTGGACACGTACAACAAAAAATATAAAGCTTACTTTAAATTAAAATGCAAG---AAGCCAGATACG---
>GDAZ01000059.1_Agkistrodon_piscivorus_K49
ATGAGGACTCTCTGGATAGTGGCACTGTCGCTGGTGGGCGTCGAGGGGAGCGTGCTCGAATTGGGGAAGATGATCCTGCAAGAGACAGGGAAAAACGCTATTACATCCTACGGCTCTTATGGATGCAACTGTGGCTGGGGGCACCGAGGCCAGCCAAAAGACGCCACTGACCGTTGCTGCTTCGTGCACAAATGCTGTTACAAAAAACTGACCGACTGCAACCACAAAACAGACCGCTACTCCTATAGTTGGAAAAACAAGGCTATCATCTGCGAAGAGAAAAACCCGTGCCTGAAGGAGATGTGTGAGTGTGACAAGGCCGTGGCAATCTGCCTCCGAGAAAATCTGGACACGTACAACAAAAAATATAAAGCTTACTTTAAATTAAAATGCAAG---AAGCCAGATACGTGC
>GDAZ01000058.1_Agkistrodon_piscivorus_K49
ATGAGGACTCTCTGGATAGTGGCACTGTTGCTGGTGGGCGTCGAGGGGAGCGTGCTCGAATTGGGGAAGATGATCCTGCAAGAGACAGGGAAAAACGCTATTACATCCTACGGCTCTTATGGATGCAACTTTGGCTGGGGGCACCGAGGCCAGCCAAAAGACGCCACTGACCGTTGCTGCTTCGTGCACAAATGCTGTTACAAAAAACTGACCGACTGCAACCACAAAACAGACCGCTACTCCTATAGTTGGAAAAACAAGGCTATCATCTGCGAAGAGAAAAACCCGTGCCTGAAGGAGATGTGTGAGTGTGACAAGGCCGTGGCAATCTGCCTCCGAGAAAATCTGGACACGTACAACAAAAAATATAAAGCTTACTTTAAATTAAAATGCAAG---AAGCCAGATACGTGC
>GDAZ01000057.1_Agkistrodon_piscivorus_K49
ATGAGGACTCTCTGGATAGTGGCACTGTTGCTGGTGGGCGTCGAGGGGAGCGTGCTCGAATTGGGGAAGATGATCCTGCAAGAGACAGGGAAAAACGCTATTACATCCTACGGCTCTTATGGATGCAACTGTGGCTGGGGGCACCGAGGCCAGCCAAAAGACGCCACTGACCGTTGCTGCTTCGTGCACAAATGCTGTTACAAAAAACTGACCGACTGCAACCACAAAACAGACCGCTACTCCTATAGTTGGAAAAACAAGGCTATCATCTGCGAAGAGAAAAACCCGTGCCTGAAGGAGATGTGTGAGTGTGACAAGGCCGTGGCAATCTGCCTCCGAGAAAATCCGGACACGTACAACAAAAAATATAAAGCTTACTTTAAATTAAAATGCAAG---AAGCCAGATACGTGC
>GDAZ01000056.1_Agkistrodon_piscivorus_K49
ATGAGGACTCTCTGGATAGTGGCACTGTTGCTGGTGGGCGTCGAGGGGAGCGTGCTCGAATTGGGGAAGATGATGCTGCAAGAGACAGGGAAAAACGCTATTACATCCTACGGCTCTTATGGATGCAACTGTGGCTGGGGGCACCGAGGCCAGCCAAAAGACGCCACTGACCGTTGCTGCTTCGTGCACAAATGCTGTTACAAAAAACTGACCGATTGCAACCACAAAACAGACCGCTACTCCTATAGTTGGAAAAACAAGGCTATCATCTGCGAAGAGAAAAACCCGTGCCTGAAGGAGATGTGTGAGTGTGACAAGGCCGTGGCAATCTGCCTCCGAGAAAATCTGGACACGTACAACAAAAAATATAAAGCTTACTTTAAATTAAAATGCAAG---AAGCCAGATACGTGC
>GDAZ01000055.1_Agkistrodon_piscivorus_K49
ATGAGGACTCTCTGGATAGTGGCACTGTTGCTGGTGGGCGTCGAGGGGAGCGTGCTCGAATTGGGGAAGATGATCCTGCAAGAGACAGGGAAAAACGCTATTACATCCTACGGCTCTTATGGATGCAACTGTGGCTGGGGGCACCGAGGCCAGCCAAAAGACGCCACTGACCGTTGCTGCTTCGTGCACAAATGCTGTTACAAAAAACTGACCGACTGCAACCACAAAACAGACCGCTACTCCTATAGTTGGAAAAACAAGGCTATCATCTGCGAAGAGAAAAACCCGTGCCTGAAGGAGATGTGTGAGTGTGACAAGGCCGTGGCAATCTGCCTCCGAGAAAATCTGGACACGTACAACAAAAAATATAAAGCTTACTTTAAATTAAAATGCAAG---AAGCCAGATACGTGC
>GDAZ01000054.1_Agkistrodon_piscivorus_D49
ATGAGGACTCTCTGGATAATGGCCGTGTTGCTGCTGGGCGTCGAGGGGAACTTGTTTCAATTCGAGAAGTTGATCAAGAAAATGACGGGGAAAAGCGGTATGCTTTGGTACAGCGCTTACGGATGCTACTGCGGCTGGGGGGGCCAAGGCCGGCCAAAAGACGCCACTGACCGCTGCTGCTTTGTGCACGACTGCTGTTACGGAAAAGTGACCGGCTGCAACCCAAAAATGGACATCTACACCTACAGTGTGGAGAACGGGAATATCGTCTGCGGAGGGACTAACCCGTGCAAGAAGCAGATTTGTGAGTGTGATAGGGCCGCAGCAATCTGCTTCCGAGACAATCTGAAGACATACGACTCGAAATATTGGAAGTATCCGAAGAAAAATTGCAAGGAGGAATCAGAGCCATGC
>GDAZ01000053.1_Agkistrodon_piscivorus_D49
ATGAGGACTCTCTGGATAATGGCCGTGTTGCTGCTGGGCGTCGAGGGGAACTTGTTTCAATTCGAGAAGTTGATCAAGAAAATGACGGGGAAAAGCGGTATGCTTTGGTACAGCGCTTACGGATGCTACTGCGACTGGGGGGGCCAAGGCCGGCCAAAAGACGCCACTGACCGCTGCTGCTTTGTGCACGACTGCTGTTACGGAAAAGTGACCGGCTGCAACCCAAAAATGGACATCTACACCTACAGTGTGGAGAACGGGAATATCGTCTGCGGAGGGACTAACCCGTGCAAGAAGCAGATTTGTGAGTGCGATAGGGCCGCAGCAATTTGCTGCCGAGACAATCTGAAGACATACGACTCGAAATATTGGAAGTATCCGAAGAAAAATTGCAAGGAGGAATCAGAGCCATGC
>GDAZ01000052.1_Agkistrodon_piscivorus_D49
ATGAGGACTCTCTGGATAATGGCCGTGTTGCTGCTGGGCGTCGAGGGGAACTTGTTTCAGTTCGAGAAGTTGATCAAGAAAATGACGGGGAAAAGCGGTATGCTTTGGTACAGCGCTTACGGATGCTACTGCGGCTGGGGGGGCCAAGGCCGGCCAAAAGACGCCACTGACCGCTGCTGCTTTGTGCACGACTGCTGTTACGGAAAAGTGACCGGCTGCAACCCAAAAATGGACATCTACACCTACAGTGTGGAGAACGGGAATATCGTCTGCGGAGGGACTAACCCGTGCAAGAAGCAGATTTGTGAGTGCGATAGGGCCGCAGCAATCTGCTCCGGAGACAATCTGAAGACATACGACTCGAAATATTGGAAGTATCCGAAGAAAAATTGCAAGGAGGAATCAGAGCCATGC
>GDAZ01000051.1_Agkistrodon_piscivorus_D49
ATGAGTACTCTCTGGATAATGGCCGTGTTGCTGCTGGGCGTCGAGGGGAACTTGTTTCAATTCGAGAAGTTGATCAAGAAAATGACGGGGAAAAGCGGTATGCTTTGGTACAGCGCTTACGGATGCTACTGCGGCTGGGGGGGCCAAGGCCGGCCAAAAGACGCCACTGACCGCTGCTGCTTTGTGCACGACTGCTGTTACGGAAAAGTGACCGGCTGCAACCCAAAAATGGACATCTACACCTACAGTGTGGAGAACGGGAATATCGTCTGCGGAGGGACTAACCCGTGCAAGAAGCAGATTTGTGAGTGCGATAGGGCCGCAGCAATCTGCTTCCGAGACAATCTGAAGACATACGACTCGAAATATTGGAAGTATCCGAAGAAAAATTGCAAGGAGGAATCAGAGCCATGC
>GDAZ01000050.1_Agkistrodon_piscivorus_D49
ATGAGGACTCTCTGGATAATGGCCGTGTTGCTGCTGGGCGTCGAGGGGAACTTGTTTCAATTCGAGAAGTTGATCAAGAAAATGACGGGGAAAAGCGGTATGCTTTGGTACAGCGCTTACGGATGCTACTGCGGCTGGGGGGGCCAAGGCCGGCCAAAAGACGCCACTGACCGCTGCTGCTTTGTGCACGACTGCTGTTACGGAAAAGTGACCGGCTGCAACCCAAAAATGGACATCTACACCTACAGTGTGGAGAACGGGAATATCGTCTGCGGAGGGACTAACCCGTGCAAGAAGCAGATTTGTGAGTGCGATAGGGCCGCAGCAATCTGCTTCCGAGACAATCTGAAGACATACGACTCGAAATATTGGAAGTATCCGAAGAAAAATTGCAAGGAGGAATCAGCGACCTGC
>GDAZ01000049.1_Agkistrodon_piscivorus_D49
ATGAGGACTCTCTGGATAATGGCCGTGTTGCTGCTGGGCGTCGAGGGGAACTTGTTTCAGTTCGAGAAGTTGATCAAGAAAATGACGGGGAAAAGCGGTATGCTTTGGTACAGCGCTTACGGATGCTACTGCGGCTGGGGGGGCCAAGGCCGGCCAAAAGACGCCACTGACCGCTGCTGCTTTGTGCACGACTGCTGTTACGGAAAAGTGACCGGCTGCAACCCAAAAATGGACATCTACACCTACAGTGTGGAGAACGGGAATATCGTCTGCGGAGGGACTAACCCGTGCAAGAAGCAGATTTGTGAGTGCGATAGGGCCGCAGCAATCTGCTTCCGAGACAATCTGAAGACATACGACTCGAAATATTGGAAGTATCCGAAGAAAAATTGCAAGGAGGAATCAGAGCAC---
>GDAZ01000048.1_Agkistrodon_piscivorus_D49
ATGAGGACTCTCTGGATAATGGCCGTGTTGCTGCTGGGCGTCGAGGGGAACTTGTTTCAATTCGAGAAGTTGATCAAGAAAATGACGGGGAAAAGCGGTATGCTTTGGTACAGCGCTTACGGATGCTACTGCGGCTGGGGGGGGCAAGGCCGGCCAAAAGACGCCACTGACCGCTGCTGCTTTGTGCACGACTGCTGTTACGGAAAAGTGACCGGCTGCAACCCAAAAATGGACATCTACACCTACAGTGTGGAGAACGGGAATATCGTCTGCGGAGGGACTAACCCGTGCAAGAAGCAGATTTGTGAGTGCGATAGGGCCGCAGCAATCTGCTTCCGAGACAATCTGAAGACATACGACTCGAAATATTGGAAGTATCCGAAGAAAAATTGCAAGGAGGAATCAGAGCCATGC
>GDAZ01000047.1_Agkistrodon_piscivorus_D49
ATGAGGACTCTCTGGATAATGGCCGTGTTGCTGCTGGGCGTCGAGGGGAACTTGTTTCAGTTCGAGAAGTTGATCAAGAAAATGACGGGGAAAAGCGGTATGCTTTGGTACAGCGCTTACGGATGCTACTGCGGCTGGGGGGGCCAAGGCCGGCCAAAAGACGCCACTGACCGCTGCTGCTTTGTGCACGACTGCTGTTACGGAAAAGTGACCGGCTGCAACCCAAAAATGGACATCTACACCTACAGTGTGGAGAACGGGAATATCGTCTGCGGAGGGACTAACCCGTGCAAGAAGCAGATTTGTGAGTGCGATAGGGCCGCAGAAATCTGCTTCCGAGACAATCTGAAGACATACGACTCGAAATATTGGAAGTATCCGAAGAAAAATTGCAAGGAGGAATCAGAGCCATGC
>GDAZ01000046.1_Agkistrodon_piscivorus_D49
ATGAGGACTCTCTGGATAATGGCCGTGTTGCTGCTGGGCGTCGAGGGGAACTTGTTTCAGTTCGAGAAGTTGATCAAGAAAATGACGGGGAAAAGCGGTATGCTTTGGTACAGCGCTTACGGATGCTACTGCGGCCGGGGGGGCCAAGGCCGGCCAAAAGACGCCACTGACCGCTGCTGCTTTGTGCACGACTGCTGTTACGGAAAAGTGACCGGCTGCAACCCAAAAATGGACATCTACACCTACAGTGTGGAGAACGGGAATATCGTCTGCGGAGGGACTAACCCGTGCAAGAAGCAGATTTGTGAGTGCGATAGGGCCGCAGCAATCTGCTTCCGAGACAATCTGAAGACATACGACTCGAAATATTGGAAGTATCCGAAGAAAAATTGCAAGGAGGAATCAGAGCCATGC
>GDAZ01000045.1_Agkistrodon_piscivorus_D49
ATGAGGACTCTCTGGATAATGGCCGTGTTGCTGCTGGGAGTCGAGGGGAACTTGTTTCAATTCGAGAAGTTGATCAAGAAAATGACGGGGAAAAGCGGTATGCTTTGGTACAGCGCTTACGGATGCTACTGCGGCTGGGGGGGCCAAGGCCGGCCAAAAGACGCCACTGACCGCTGCTGCTTTGTGCACGACTGCTGTTACGGAAAAGTGACCGGCTGCAACCCAAAAATGGACATCTACACCTACAGTGTGGAGAACGGGAATATCGTCTGCGGAGGGACTAACCCGTGCAAGAAGCAGATTTGTGAGTGCGATAGGGCCGCAGCAATCTGCTTCCGAGACAATCTGAAGACATACGACTCGAAATATTGGAAGTATCCGAAGAAAAATTGCAAGGAGGAATCAGAGCCATGC
>GDAZ01000044.1_Agkistrodon_piscivorus_D49
ATGAGGACTCTCTGGATAATGGCCGTGTTGCTGCTGGGCGTCGAGGGGAACTTGTTTCAATTCGAGAAGTTGATCAAGAAAATGACGGGGAAAAGCGGTATGCTTTGGTACAGCGCTTACGGATGCTACTGCGGCTGGGGGGGCCAAGGCCGGCCAAAAGACGCCACTGACCGCTGCTGCTTTGTGCACGACTGCTGTTACGGAAAAGTGACCGGCTGCAACCCAAAAATGGACATCTACACCTACAGTGTGGAGAACGGGAATATCGTCTGCGGAGGGACTAACCCGTGCAAGAAGCAGATTTGTGAGTGCGATAGGGCCGCAGCAATCTGCTTCGGAGACAATCTGAAGACATACGACTCGAAATATTGGAAGTATCCGAAGAAAAATTGCAAGGAGGAATCAGAGCCATGC
>GDAZ01000043.1_Agkistrodon_piscivorus_D49
ATGAGGACTCTCTGGATAATGGCCGTGTTGCTGCTGGGCGTCGAGGGGAACTTGTTTCAGTTCGAGAAGTTGATCAAGAAAATGACGGGGAAAAGCGGTATGCTTTGGTACAGCGCTTACGGATGCTACTGCGGCTGGGGGGGCCAAGGCCGGCCAAAAGACGCCACTGACCGCTGCTACTTTGTGCACGACTGCTGTTACGGAAAAGTGACCGGCTGCAACCCAAAAATGGACATCTACACCTACAGTGTGGAGAACGGGAATATCGTCTGCGGAGGGACTAACCCGTGCAAGAAGCAGATTTGTGAGTGCGATGGGGCCGCAGCAATCTGCTTCCGAGACAATCTGAAGACATACGACTCGAAATATTGGAAGTATCCGAAGAAAAATTGCAAGGAGGAATCAGAGCCATGC
>GDAZ01000042.1_Agkistrodon_piscivorus_D49
ATGAGGACTCTCTGGATAATGGCCGTGTTGCTGCTGGGCGTCGAGGGGAACTTGTTTCAATTCGAGAAGTTGATCAAGAAAATGACGGGGAAAAGCGGTATGCTTCGGTACAGCGCTTACGGATGCTACTGCGGCTGGGGGGGCCAAGGCCGGCCAAAAGACGCCACTGACCGCTGCTGCTTTGTGCACGACTGCTGTTACGGAAAAGTGACCGGCTGCAACCCAAAAATGGACATCTACACCTACAGTGTGGAGAACGGGAATATCGTCTGCGGAGGGACTAACCCGTGCAAGAAGCAGATTTGTGAGTGCGATAGGGCCGCAGCAATCTGCTTCCGAGACAATCTGAAGACATACGACTCGAAATATTGGAAGTATCCGAAGAAAAATTGCAAGGAGGAATCAGAGCCATGC
>GDAZ01000041.1_Agkistrodon_piscivorus_D49
ATGAGGACTCTCTGGATAATGGCCGTGTTGCTGCTGGGCGTCGAGGGGAACTTGTTTCAATTCGAGAAGTTGATCAAGAAAATGACGGGGAAAAGCGGTATGCTTTGGTACAGCGCTTACGGATGCTACTGCGGCTGGGGGGGCCAAGGCCGGCCAAAAGACGCCACTGACCGCTGCTGCTTTGTGCACGACTGCTGTTACGGAAAAGTGACCGGCTGCAACCCAAAAATGGACATCTACACCTACAGTGTGGAGAACGGGAGTATCGTCTGCGGAGGGACTAACCCGTGCAAGAAGCAGATTTGTGAGTGCGATAGGGCCGCAGCAATCTGCTTCCGAGACAATCTGAAGACATACGACTCGAAATATTGGAAGTATCCGAAGAAAAATTGCAAGGAGGAATCAGAGCCATGC
>GDAZ01000040.1_Agkistrodon_piscivorus_D49
ATGAGGACTCTCTGGATAATGGCCGTGTTGCTGCTGGGTGTCGAGGGGAACTTGTTTCAGTTCGAGAAGTTGATCAAGAAAATGACGGGGAAAAGCGGTATGCTTTGGTACAGCGCTTACGGATGCTACTGCGGCTGGGGGGGCCAAGGCCGGCCAAAAGACGCCACTGACCGCTGCTGCTTTGTGCACGACTGCTGTTACGGAAAAGTGACCGGCTGCAACCCAAAAATGGACATCTACACCTACAGTGTGGAGAACGGGAATATCGTCTGCGGAGGGACTAACCCGTGCAAGAAGCAGATTTGTGAGTGCGATAGGGCCGCAGCAATCTGCTTCCGAGACAATCTGAAGACATACGACTCGAAATATTGGAAGTATCCGAAGAAAAATTGCAAGGAGGAATCAGAGCCATGC
>GDAZ01000039.1_Agkistrodon_piscivorus_D49
ATGAGGACTCTCTGGATAATGGCCGTGTTGCTGCTGGGCGTCGAGGGGAACTTGTTTCAATTCGAGAAGTTGATCAAGAAAATGACGGGGAAAAGCGGTATGCTTTGGTACAGCGCTTACGGATGCTACTGCGGCTGGGGGGGCCAAGGCCGGCCAAAAGACGCCACTTACCGCTGCTGCTTTGTGCACGACTGCTGTTACGGAAAAGTGACCGGCTGCAACCCAAAAATGGACATCTACACCTACAGTGTGGAGAACGGGAATATCGTCTGCGGAGGGACTAACCCGTGCAAGAAGCAGATTTGTGAGTGCGATAGGGCCGCAGCAATCTGCTTCCGAGACAATCTGAAGACATACGACTCGAAATATTGGAAGTATCCGAAGAAAAATTGCAAGGAGGAATCAGAGCCATGC
>GDAZ01000038.1_Agkistrodon_piscivorus_D49
ATGAGGACTCTCTGGATAATGGCCGTGTTGCTGCTGGGCGTCGAGGGGAACTTGTTTCAGTTCGAGAAGTTGATCAAGAAAATGACGGGGAAAAGCGGTATGCTTTGGTACAGCGCTTACGGATGCTACTGCGGCTGGGGGGGCCAAGGCCGGCCAAAAGACGCCACTGACCGCTGCTGCTTTGTGCACGACTGCTGTTACGGAAAAGTGACCGGCTGCAACCCAAAAATGGACATCTACACCTACAGTGTGGAGAACGGGAATATCGTCTGCGGAGGGACTAACCCGTGCAAGAAGCAGATTTGTGAGTGCGATAGGGCCGCAGCAATCTGCTTCCGAGACAATCTGAAGACATACGACTCGAAATATTGGAAGTATCCGAAGAAAAATTGCAAGGAGGAATCAGAGACATGC
>GDAZ01000037.1_Agkistrodon_piscivorus_D49
ATGAGGACTCTCTGGATAATGGCCGTGTTGCTGCTGGGCGTCGAGGGGAACTTGTTTCAGTTCGAGAAGTTGATCAAGAAAATGACGGGGAAAAGCGGTATGCTTTGGTACAGCGCTTACGGATGCTACTGCGGCTGGGGGGGCCAAGGCCGGCCAAAAGACGCCACTGACCGCTGCTGCTTTGTGCACGACTGCTGTTACGGAAAAGTGACCGGCTGCAACCCAAAAATGGACATCTACACCTACAGTGTGGAGAACGGGAATATCGTCTGCGGAGGGACTAACCCGTGCAAGAAGCAGATTTGTGAGTGCGATAGGGCCGCAGCAATCTGCTTCCGAGACAATCTGAAGACATACGACTCGAAATATTGGAAGTATCCGAAGAAAAATTGCAAGGAGGAATCAGAGCCATGC
>GDAZ01000036.1_Agkistrodon_piscivorus_D49
ATGAGGACTCTCTGGATAATGGCCGTGTTGCTGCTGGGCGTCGAGGGGAACTTGTTTCAATTCGAGAAGTTGATCAAGAAAATGACGGGGAAAAGCGGTATGCTTTGGTACAGCGCTTACGGATGCTACTGCGGCTGGGGGGGCCAAGGCCGGCCAAAAGACGCCACTGACCGCTGCTGCTTTGTGCACGACTGCTGTTACGGAAAAGTGACCGGCTGCAACCCAAAAATGGACATCTACACCTACAGTGTGGAGAACGGGAATATCGTCTGCGGAGGGACTAACCCGTGCAAGAAGCAGATTTGTGAGTGCGATAGGGCCGCAGCAATCTGCTTCCGAGACAATCTGAAGACATACGACTCGAAATATTGGAAGTATCCGAAGAAAAATTGCAAGGAGGAATCAGAGCCATGC
>KP119682.1_Atheris_chlorechis_D49
ATGAGGACTCTCTGGATAGTGGCCGTGTGGCTGATGGGCGTCGAAGGGCACCTTGAACAATTCGGAAACATGATCGATCACGTATCGGGGAGAAGC---TTTTGGCTCTACGTCTCTTACGGATGCTACTGCGGCTGGGGGGGCTCAGGCAAGCCACAGGACGACACAAACCGCTGCTGCTTCGTGCACGACTGCTGCTACGGGAAAATGGGAACGTACGACACCAAATGGACCTCCTACAACTACGAATTTCAGAACGGGGATATCATCTGTGGAGACAAAAACCCACGCAAGAAGGAGCTTTGCGAGTGTGACAGGGTTGCGGCAATCTGCTTTGGAAATAATAGGAATACGTACAACTCAAAATATTTTGCCTACTCATCCACTAATTGCATGGAGGAGACAGAGCAATGC
>KJ466360.1_Atheris_nitschei_D49
ATGAGGACTCTCTGGATAGTGGCCCTGTGGCTGATGGGCGTCGAAGGGAACCTTTTCCAATTCGGGAGTATGATCAAGAAAAAGACGGGGAAAAATGCTATTATGAACTACAGTGCTTACGGATGCTACTGCGGCTGGGGGGGGCAAGGCAAGCCACAGGACGCCACCGACCGCTGCTGTTTCGTACATGACTGCTGTTACGGGGAAGTGAACGGCTGCAATCCCAAAGTGATCTTATACAACTACAGCTTTCAGGGCGAGGATATCGTCTGTGGAGACGAGGACCCATGCAAGAAAAAGGTTTGTGAGTGTGACAGGGTCGCGGCAACCTGCTTTGGAGAGAATGTGAATACATACAACGATAACTATAGGTGGTACCCATCCAAAAATTGCAAGGAGGAGTCAGAGCAATGC
>KP119683.1_Atheris_nitschei_D49
ATGAGGACTCTCTGGATAGTGGCCGTGTGGCTGATGGGCGTCGAAGGGAACCTTTTCCAATTCGGGAGTATGATCAAAAAAAAGACGGGGAAAAATGCTATTATGAACTACAGTGCTTACGGATGCTACTGCGGCTGGGGGGGGCAAGGCAAGCCACAGGACGCCACCGACCGCTGCTGTTTCGTACATGACTGCTGTTACGGGGAAGTGAACGGCTGCAAACCCAAAACGTCCATTTATACCTACAGCTATCAGGGCGAGGATATCGTCTGTGGAGACAAGGACCCATGCAAGAAAAAGGTTTGTGAGTGTGACTGGTTCTCGGCAACCTGCTTTGGAGAGAATGTGAATACATACAACGATAACTATAGGTGGTACCCATCCAAAAATTGCAAGGAGGAGTCAGAGCAATGC
>KP119684.1_Atheris_squamigera_D49
ATGAGGACTCTCTGGATAGTGGCCCTGTGGCTGATGGGCGTCGAAGGGAACCTTTTCCAATTCCGAAACATGATCCACAAAAAGACGGGGAAAAATGCTGTTATGAACTACAGTGCTTACGGATGCTACTGCGGCTGGGGGGGGCAAGGCAAGCCACAGGACGCCACCGACCGCTGCTGTTTCGTACATGACTGCTGTTACGGGAGAGTGAACGGCCGCGACCCCAAAATGTCCTTATACACCTACGCGTTTCAGGGCGAGGATATCGTCTGTGGAGACACGGACCCCTCCCTGAAGGAACTTTGTGAGTGTGACAGGGTTGCGGCAATCTGCTTAGGGGAGAATGTGAGTACATACAACAATAACTATTGGTTGTACTCATCCAAAAAATGCCAGGAGGAGTCAGAGCAATGC
>EU029747.1_Azemiops_feae_N49
ATGAGGACTCTCTGGATAGTGGCCGTGCTGCTGATGGGCGTCGAGGGGAGCCTGCTTGAATTCGGGGTGATGATCATGCAAGAGACGTGGACAAACCCTGTTACCACCTACGGTTCTTACGGATGCTACTGCAGTTGGGAGGGCCAAGGTCAGCCAAAGGACGCCACCGACCGCTGTTGCTTCGAGCACAACTGCTGTTACGGAAAAGTGACCGGCTGCGACCCCGAAATAGACCACTACAACTACAGCCGGACGAACGGGGTTATCGTCTGCGGAGTGGGCACCCCGTGCCAGAATCAGATGTGTGAGTGCGACAAGGCCGGTGCAATCTGCCTCCGAGACAATCTGGGCACGTACAACGAAGAATATGCGAATTACCCA------CGTTGCACGGAGGAGTCACCGAATTGC
>KJ466359.1_Azemiops_feae_N49
ATGGGGGCTCTCTGGATAGTGGCCGTGTTGCTGATGGGCGTCGAGGGGGGCATTCTCGAATTCGGGAAGATGATCAAGGAAGAGACGGAGAAAATCGCTTTTGACACCTACACCTTTTACGGATGCAACTGCGGCTGGGAGGGCCTACGCCAGCCAAAGGACGCCAACGACCGCTGCTGCTTTGAGCACAACTGCTGTTACGGAAAAGTGACCGGCTGCGACCCCAAAACGGACTCATACCCCTACAGCCGGGAGAACGGGGCTATCATCTGCGGAGGGGGCACCTCGTGCGAGAATCAGATTTGTGAATGCGACAAGGCTGCGGCAATCTGCTTCCGAGAGAATCTGGGCACGTACAATGAAGAATATATGTATTACGAGTACTCTAATTGCCCGGAGGCTTCAGAGCAATGC
>KJ452859.1_Azemiops_feae_D49
ATGAGGACTCTCTGGATAGTGGCCGTGTTGCTGATGGGCGTCAAGGGGAGCCTGATTCAATTCGAAACGCTAATCATGAAAGTGGCGGGGAGAAGCGGAATTTGGTACTACGGCTCTTACGGATGCTTCTGCGGCGCGGGGGGCCAAGGCCGGCCACAGGACGCCTCCGACCGCTGCTGCTTCGTGCATGACTGCTGTTACGGAAAAGTGACCGGCTGCGACCCCAAAATGGATTCCTACACCTACAGTGAGGAGAACAAGGCTATCGTCTGTGGAGGGGACAACCCATGCAAGAAGGAGGTTTGTGAGTGCGACAAGGCCGCGGCAATCTGCTTCCGAGACAATCTGGACACGTACAACAAAGAATATTGGTTTTACCCGGCCTCTAATTGCCAGGAGGAGTCAGAGCAATGC
>KJ452860.1_Azemiops_feae_N49
ATGAGGACTCTCTGGATAGTGGCCGTGTTGCTGATGGGCGTCGAGGGGAGCCTGGTCGAATTCGGGAAGATGATCCTGGAAGAGACGGGGAAAAACCCTCTTACCTCCTACACCTTTTACGGATGCTCCTGCGGCAGGGAGCGCCACGGCCATCCAAAGGACGCCACCGACCGCTGCTGCTTCGTGCACAACTGCTGTTACAGAAAACTGAAAGGCTGCAACCCCAAAACGGACAGGTACTCCTACAGCCGGGAGAACGGGGCTATCGTCTGTGGAGGGGGCACCTCATGCCAGAATCAGATGTGTGAGTGCGACAAGGCCGGTGCAATCTGCCTCCGAGACAATCTGGACACGTACAGCTTAAGATATAAGTTTTACCCGCGCTTTCTTTGCAAGAAGGAGTCACGGAAATGC
>KJ452861.1_Azemiops_feae_N49
ATGAGGACTCTCTGGATAGTGGCCGTGTTGCTGATGGGCGTCGAGGGGGGCATTCTCGAATTCGGGAGGATGATCAAGGAAGAGACGGAGAAAATCGCTTTTGACACCTACACCTTTTACGGATGCAACTGCGGCTGGGAGGGCCTACGCCAGCCAAAGGACGCCAACGACCGCTGCTGCTTTGAGCACAACTGCTGTTACGGAAAAGTGACCGGCTGCGACCCCAAAACGGACCCATACCCCTACAGCCGGGAGAACGGGGCTATCATCTGCGGAGGGGGCACCTCGTGCGAGAATCAGATTTGTGAATGCGACAAGGCTGCGGCAATCTGCTTCCGAGAGAATCTGGGCACGTACAATGAAGAATATATGTATTACGAGTACTCTAATTGCCCGGAGGCTTCAGAGCAATGC
>KJ452862.1_Azemiops_feae_N49
ATGGGGACTCTCTGGATAGTGGCCGTGTTGCTGATGGGCGTCGAGGGGAGCCTGCTTGAATTCGGGGTGATGATCATGCAAGAGACGTGGACAAACCCTGTTACCACCTACGGTTCTTACGGATGCTACTGCAGTTGGGAGGGCCAAGGTCAGCCAAAGGACGCCACCGACCGCTGCTGCTTCGAGCACAACTGCTGTTACGGAAAAGTGACCGGCTGCGACCCCGAAATAGACCACTACAACTACAGCCGGACAAACGGGGTTATCGTCTGCGGAGTGGGCACCCCGTGCCAGAATCAGATGTGTGAGTGCGACAAGGCCGGTGCAATCTGCCTCCGAGACAATCTGGGCACGTACAATGAAGAATATGCGAAT------AACCCACGTTGCACGGAGGAGTCACCGAATTGC
>AY885662.1_Bitis_arietans_D49
ATGAGGACTCTCTGGATAGTGGCCGTGTGGCTGATAGGCGTCGAGGGAAGTGTGATCGAATTTGGGACGATGATTATTGAAGAGACGGGGAGAAGCCCTTTTCCCTTCTACACCTCTTATGGATGCTACTGTGGCTTAGGAGGCAAAGGCAAGCCGAAGGACGACACTGACCGCTGCTGCTTCGTGCATGACTGCTGTTACGGAGGTATGCCCGACTGCAGCCCTAAAACAGACATATACAGATACCACCGGGAGAACGGGGAAATCATCTGTGAAAGCGGCACCTCATGCGAGAAACGGATTTGTGAGTGTGACAAGGCCGCGGCAGTCTGCTTCCGAGAGAATCTGAAGACATACAAAAACAAATATATGGTTTACCCGGATTCTCTTTGCAAGGAGGAGTCAGAGAAATGC
>AY885665.1_Bitis_arietans_D49
ATGAGGACTCTCTGGATAGTGGCCGTGTGGCTGATGGGCGTCGAAGGAAACCTTTACCAATTCGGAAAGATGATCAAGAATAAGACAGGGAAACCCGCTACGTTCTCCTACAGCGCTTACGGATGCTACTGCGGCTGGGGGGGCCAAGGCAAGCCACAGGACCCCAGCGATCGCTGCCGCTTCATGCACGACTGCTGTTACACGAGAGTGAATAATTGTAGCCCCAAAATGACCCTCTACTCCTACCGCTTTGAGAACGGGGATATCATCTGCGGAGATAATGACCCGTGCCGGAAGGCGGTTTGTGAGTGTGACAGGGAGGCGGCAATCTGCCTTGGAGAGAATGTGAATACGTACGACGAAAAATATAGATTCTACTCATCCTCTTACTGCACGGAGGAGTCAGAGAAATGC
>AY429476.1_Bitis_gabonica_D49
ATGAGGGCTCTCTGGATAGTGGCCGTGTGGCTGATGGGCGTCGAAGGGCACCTTGAACAATTCGGAAACATGATCGATCACGTATCGGGGAGAAGC---TTTTGGCTCTACGTCTCTTACGGATGCTACTGCGGCTGGGGGGGCTCAGGCAAGCCACAGGACGCCACAGACCGCTGCTGCTTCGTGCACGACTGCTGTTACGGGAAAATGGGAACGTACAACACCAAATGGACCTCCTACAACTACGAATTTCAGAACGGGGATATCATCTGTGGAGACGAAGACCCACGCAAGAAGGAGCTTTGCGAGTGTGACAGGGTTGCGGCAATCTGCTTTGGAAATAATAGGAATACGTACAACTCAAAATATTTTGCCTACTCATCCACTAATTGCATGGAGGAGACAGAGCAATGC
>JX987282.1_Bothrocophias_andianus_K49
ATGAGGGCTCTCTGGATAGTGGCCGTGTTGCTGGTGGGCGTCGAG---AGCCTGTTTGAACTGGGCAAAATGATTCTGCAGGAAACCGGCAAAAACCCGGCGAAAAGCCTGGGCGCGTTTTATTGCTATTGCGGCTGGGGCAGCCAGGGCCAGCCGAAAGATGCGGTGGATCGCTGCTGCTATGTGCATAAATGCTGCTATAAAAAAATTACCGGCTGCAACCCGAAAAAAGATCGCTATAGCTATAGCTGGAAAGATAAAACCCTGGTGTGCGGCGAAGATAACAGCTGCCTGAAAGAACTGTGCGAATGCGATAAAGCGGTGGCGATTTGCCTGCGCGAAAACCTGAACACCTATAACAAAAAATATCGCTATTTTCTGAAACCGCTGTGCAAAAAAGCGGATGCGGCGTGC
>EU336943.1_Bothrops_asper_K49
ATGAGGACTCTCTGGATAGTGACGGTGTTGCTGGTGGGCGTCGAGGGGAGCCTGGTCGAATTGGGGAAGATGATCCTGCAAGAGACGGGGAAAAACCCTCTTACATCCTACGGTGTTTATGGATGCAACTGCGGCGTGGGGGGCCGACATAAGCCAAAGGACGGCACTGACCGCTGCTGCTACGTGCACAAATGCTGTTACAAAAAAATGACCGACTGCGACCCCAAAAAGGACCGCTACTCCTATAGCTGGAAGGACAAGACTATCGTCTGCGATGAGAACAACCCATGCCTGAAGGAGTTGTGTGAGTGCGACAAGGCCGTGGCAATCTGCCTCCGAGAAAATCTGGACACGTACAACAAAAAATATAAGATTTACCCGAAATTTTTTTGCAAG---AAGGCAGAGCCATGC
>AF109911.1_Bothrops_asper_K49
ATGAGGACTCTCTGGATAATGGCCGTGTTGCTGGTGGGCGTCGAGGGGAGCCTGGTCGAATTGGGGAAGATGATCCTGCAAGAGACGGGGAAAAACCCTGTTACATCCTACGGTGCTTATGGATGCAACTGTGGCGTGCTTGGCCGAGGCAAGCCAAAGGACGCCACTGACCGCTGCTGCTACGTGCACAAATGCTGTTACAAAAAACTGACCGGCTGCAACCCCAAAAAGGACCGCTACTCCTATAGCTGGAAGGACAAGACTATCGTCTGCGGAGAGAACAACTCATGCCTGAAGGAGTTGTGTGAGTGCGACAAGGCCGTGGCAATCTGCCTCCGAAAAAATCTGGACACGTACAACAAAAAATATAAGAACTACCTGAAACCTTTTTGCAAG---AAGGCAGATCCATGC
>AY431026.1_Bothrops_atrox_K49
ATGAGGACTCTCTGGATAATGGCCGTGTTGCTGGTGGGCGTCGAGGGGAGCCTGGTCGAATTGGGGAAGATGATCCTGCAAGAGACGGGGAAAAACCCTCTTACATCCTACGGTGCTTATGGATGCAACTGCGGCGTGGGGGGCCGAGGCAAGCCAAAGGACGCCACTGACCGCTGCTGCTACGTGCACAAATGCTGTTACAAAAAAATGACCGACTGCGACCCCAAAAAGGACCGCTACTCCTATAGCTGGAAGGACAAGACTATCGTCTGCGGAGAGAAAAACTCGTGCCTGAAGGAGTTGTGTGAGTGCGACAAGGCCGTGGCAATCTGCCTCCGAGAAAATCTGGACACGTACAACAAAAAATATAAGAACTACCTGAAACCTTTTTGCAAG---AAGGCAGATGCATGC
>GEDR01000084.1_Bothrops_atrox_D49
ATGAGGACTCTCTGGATAATGGCTGTGTTGCTGGTGGGCGTCGAGGGGAGCCTGATCGAATTCGCGAAGATGATCCTGGAAGAGACGAAGAAATCACCTTTTCCCTACTATACCACTTACGGCTGCTACTGTGGCTGGGGAGGCCAAGGCCAGCCAAAGGACGCCACTGACCGCTGCTGCTTTGTGCACGACTGCTGTTACGGAAAACTGAGCAACTGCAAACCCAAAACGGACCGCTACTCCTACAGCCGGAAGAGTGGAGTTATCATCTGCGGAGAGGGCACCCCTTGTGAGAAACAGATTTGTGAGTGCGACAAGGCCGCGGCAGTCTGCTTCAGAGAGAATCTGCCCACGTACAAGAAAAGATATATGGCGTATCCGGACATTTTTTGCAAGAAGCCTGCAGAGGAATGC
>GEDR01000083.1_Bothrops_atrox_D49
ATGAGGATTCTCTGGATAATGGCCGTGTTGTTGGTGGGCGTCGAGGGGAACCTGTGGCAATTCGGGAAGATGATCAATGAAGAGATGGGGAAATTCGCTTTTTTAAACTATGTCTCTTACGGCTGCTACTGTGGCTGGGGAGGCGGAGGCCAGCCAAAGGACGCCACTGACCGCTGCTGCTTTGTGCACGACTGCTGTTATGGAAAAGTGACCGGCTGCAACGCAAAAATGGACATCTACACCTACAGCAGGGAGAACGGGGATATCGTCTGCGGAGGGGACGACCCGTGCAAGAAGCAGATTTGTGAGTGCGACAGGGTTGCAGTAATCTGTTTCCGAGACAATAAGGACACATACAACAAAAAACATCGGGTTTTGAATGGCAAAAATTGCCAGGAGGCGTCAGACCCATGC
>GEDR01000082.1_Bothrops_atrox_D49
ATGAGGACTCTCTGGATAATGGCCGTGTTGTTGGTGGGCGTCGAGGGGAACCTGATGCAATTTGAGACGTTGATCATGCAAATTGCGGGGAGAAGTGGTATTTGGTACTACGGCTCTTACGGATGCTACTGCGGCTCGGGGGGCCATGGCCGGCCTCAGGACGCCAGCGACCGCTGCTGCTTTGTGCACGACTGCTGTTATGGAAAAGTGACCGGCTGCGACCCAAAAATGGACTTCTACACCTACAGCGTGAAGAACAAGGATGTCGTCTGCGGAGGGGACGACCCGTGCAAGAAGCAGATTTGTGAGTGCGACAGGGTTGCGGCAACCTGCTTCCGAGACAATAAGGACACATACGACAACAAATATTGGCGTTTCCCGGCCGAAAATTGCCTGGGGGCGTCAGAGCCATGC
>GEDR01000081.1_Bothrops_atrox_K49
ATGAGGACTCTCTGGATAATGGCCGTGTTGCTGGTGGGCGTCGAGGGGAACCTGTGGCAATTGGGGAAGATGATCCTGCTAGAGACGGGGAAAATCCCTGCTAAATCCTACGCTGCTTATGGATGCAACTGTGGCGTGCTTGGCCGAGGCAAGCCAAAGGACGCCACTGACCGCTGCTGCTACGTGCACAAATGCTGTTACAAAAAACTGACCGGCTGTGACCCCAAAAAGGACCGCTACTCCTATAGCTGGAAGGACAAGACTATCGTCTGCGGAGAGAACAACTCATGCCTGAAGGAGTTGTGTGAGTGCGACAAGGCCGTGGCAATCTGCCTCCGAGAAAATCTGGACACGTACAACAAAAAATATAGGTACTACCTGAAACCTTTTTGCAAG---AAGGCAGATCCATGC
>GEDR01000080.1_Bothrops_atrox_K49
ATGAGGACTCTCTGGATAATGGCCGTGTTGCTGGTGGGCGTCGAGGGGAGCCTGGTCGAATTGGGGAAGATGATCCTGCAAGAGACGGGGAAAAACCCTGTTACATCCTACGGTGCTTATGGATGCAACTGTGGCGTGCTTGGCCGAGGCAAGCCAAAGGACGCCACTGACCGCTGCTGCTCCGTGCACAAATGCTGTTACAAAAAAATGACCGGCTGCAACCCCAAAAAGGACCGCTACTCCTATAGCTGGAAGGACAAGACTATCGTCTGTGATGAGAACAACCCATGCCTGAAGGAGTTGTGTGAGTGCGACAAGGCCGTGGCAATCTGCCTCCGAGAAAATCTGGACACGTACAACGAAAAATATAAGAAGTACAAGAAACCTTTGTGCAAG---AAGGCAGATCCATGC
>GEDR01000079.1_Bothrops_atrox_D49
ATGAGGACTCTCTGGATAATGGCCGTGTTGCTGGTGGGCGTCGAGGGGAACCTGGCACAATTTGACACGTTGATCATGAAAATTGCGAAGACAAGTGGTATTTTGTACTACAGCTCTTACGGATGCTACTGCGGCTGGGGGGGCCAAGGCCGGCCACAGGACGCCAGCGACCGCTGCTGCTTTGTGCACGACTGCTGTTATGGAAAAGTGACCGGCTGCGACCCAAAAATGGACGTCTACACCTACAGCGAGGAGAACGGGGTTGTCGTCTGCGGAGGGGATGACCCGTGCAAGAAGCAGATTTGTGAGTGCGACAGAGTTGCGGCAACCTGCTTCCGAGACAATAAGGACACATACGACAAAAAATATTGGCTTTACGGGGCCAAAAATTGCCAGGAGGAGTCAGAGCCATGC
>JQ661499.1_Bothrops_diporus_D49
ATGAGGACTCTCTGGATAATGGCCGTGTTGCTGGTGGGCGTCAAGGGGAGCCTGGTGCAATTTGAGACGTTGATCATGAAAATTGCGGGGAGAAGTGGTGTTTGGTACTACGGCTCTTACGGATGCTACTGCGGCTCGGGAGGCCAAGGCCGGCCACAGGACGCCAGCGACCGCTGCTGCTTTGTGCACGACTGCTGTTATGGAAAAGTGACCGACTGCGACCCCAAAGCGGACGTCTACACCTACAGCGAGGAGAATGGGGTTGTCGTCTGCGGAGGGGACGACCCGTGCAAGAAGCAGATTTGTGAGTGCGACAGGGTTGCGGCAACCTGCTTCCGAGACAATAAGGACACATACGACAACAAATATTGGTTTTTCCCGGCCAAAAATTGCCAGGAGGAATCAGAGCCATGC
>JQ661500.1_Bothrops_diporus_D49
ATGAGGACTCTCTGGATAATGGCCGTGTTGCTGGTGGGCGTCGAGGGGAACCTGGTGCAATTTGAGACGTTGATCATGAAAATTGCGGGGAGAAGTGGTGTTTGGTACTACGGCTCTTACGGATGCTACTGCGGCTCGGGAGGCCAAGGCCGGCCACAGGACGCCAGCGACCGCTGCTGCTTTGTGCACGACTGCTGTTATGGAAAAGTGACCGGCTGCAACCCCAAAGCGGACACCTACACCTACAGCGAGGAGAATGGGGTTGTCGTCTGCGGAGGGGACGACCCGTGCAAGAAGCAGATTTGTGAGTGCGACAGGGTTGCGGCAACCTGCTTCCGAGACAATAAGGACACATACGACAACAAATATTGGTTTTTCCCGGCCAAAAATTGCCAGGAGGAATCAGAGCCATGC
>JQ661501.1_Bothrops_diporus_K49
ATGAGGACTCTCTGGATAATGGCCGTGTTGCTGGTGGGCGTCGAGGGGAACCTGTGGCAATTGGGGAAGATGATCCTGCTAGAGACGGGGAAAATCCCTGCTAAATCCTACGCTGCTTATGGATGCAACTGTGGCCTGGGGGGCCGAGGCAAGCCAAAGGACGCCACTGACCGCTGCTGCTACATGCACAAATGCTGTTACAAAAAACTGACCGGCTGTGACCCCAAAAAGGACCGCTACTCCTATAGCTGGAAGGACAAGACTATCGTCTGCAGAGAGAACAACTCATGCCTGAAGGAGTTGTGTGAGTGCGACAAGGCCGTGGCAATCTGCCTCCGAGAAAATCTGGACACGTACAACAAAAAATATAGGTACTACCTGAAACCTTTTTGCAAG---AAGGCAGATCCATGC
>DQ359953.1_Bothrops_erythromelas_D49
ATGAGGACTCTCTGGATAATGGCCGTGTTGCTGGTGGGCGTCGAGGGGAGCCTGGTGCAATTTGAGACGTTGATCATGAAAATTGCGGGGAGAAGTGGTGTTTGGTACTACGGCTCTTACGGATGCTACTGCGGCTCGGGAGGCCAAGGCCGGCCACAGGACGCCAGCGACCGCTGCTGCTTTGTGCACGACTGCTGTTATGGAAAAGTGACCGACTGCGACCCCAAAGCGGACGTCTACACCTACAGCGAGGAGAACGGGGTTGTCGTCTGCGGAGGGGACGACCCGTGCAAGAAGCAGATTTGTGAGTGCGACAGGGTTGCGGCAACCTGCTTCCGAGACAATAAGGACACATACGACAACAAATATTGGTTTTTCCCGGCCAAAAATTGCCAGGAGGAATCAGAGCCATGC
>AF490535.1_Bothrops_insularis_D49
ATGAGGACTCTCTGGATAATGGCCGTGTTGCTGGTGGGCGTCGAGGGGAACCTGTGGCAATTCGGGAAGATGATGAATTATGTGATGGGGCAAAGCGTTGTTTACAAGTATTTCTATTACGGCTGCTACTGTGGCTGGGGAGGCATAGGCCAGCCAAGGGACGCCACTGACCGCTGCTGCTTTGTGCACGACTGCTGTTATGGAAAAGTGACCGGCTGTGACCCAAAAACGGACAGCTACACCTACAGCAAGGAGAACGGGGATGTCGTCTGCGGAGGGGATGATCCGTGCAAGAAGCAGATTTGTGAGTGCGACAGGGTTGCGGCAACCTGCTTCCGAGACAATAAGGACACATACGACATGAAATATTGGTTGTACGGGGCCAAAAATTGCCAGGAGGAGTCAGAGCCATGC
>X76289.1_Bothrops_jararacussu_D49
ATGAGGACTCTCTGGATAATGGCTGTGTTGCTGGTGGGCGTCGAGGGGGACCTGTGGCAATTCGGGCAGATGATCCTGAAAGAGACGGGGAAATTACCTTTTCCCTACTATACCACTTACGGCTGCTACTGTGGCTGGGGAGGCCAAGGCCAGCCAAAGGACGCCACTGACCGCTGCTGCTTTGTGCACGACTGCTGTTACGGAAAACTGACCAACTGCAAACCCAAAACGGACCGCTACTCCTACAGCCGGGAGAATGGGGTTATCATCTGCGGAGAGGGCACCCCATGTGAGAAACAGATTTGTGAGTGCGACAAGGCCGCGGCAGTCTGCTTCAGAGAGAATCTGCGCACGTACAAGAAAAGATATATGGCGTATCCGGACGTTCTTTGCAAGAAGCCTGCAGAGAAATGC
>AY145836.1_Bothrops_jararacussu_D49
ATGAGGACTCTCTGGATAATGGCCGTGTTGTTGGTGGGCGTCGAGGGGAGCCTGTGGCAATTCGGGAAGATGATCAATTATGTGATGGGGGAAAGCGGTGTTTTGCAGTATCTCTCTTACGGATGCTACTGTGGCCTGGGGGGCCAAGGCCAGCCAACGGACGCCACTGACCGCTGCTGCTTTGTGCACGACTGCTGTTATGGAAAAGTGACCGGCTGCGACCCAAAAATCGACAGCTACACCTACAGCAAGAAGAACGGGGATGTCGTCTGCGGAGGGGACGACCCGTGCAAGAAGCAGATTTGTGAGTGCGACAGGGTTGCGACAACCTGCTTCCGAGACAATAAGGACACATACGACATCAAATATTGGTTTTACGGGGCCAAAAATTGCCAGGAGAAGTCAGAGCCATGC
>AY185200.1_Bothrops_jararacussu_K49
ATGAGGACTCTCTGGATAATGGCCGTGTTGCTGGTGGGCGTCGAGGGGAGCCTGTTTGAATTGGGGAAGATGATCCTGCAAGAGACGGGGAAAAACCCTGCTAAATCCTACGGTGCTTATGGATGCAACTGTGGCGTGCTTGGCCGAGGCAAGCCAAAGGACGCCACTGACCGCTGCTGCTACGTGCACAAATGCTGTTACAAAAAACTGACCGGCTGCGACCCCAAAAAGGACCGCTACTCCTATAGCTGGAAGGACAAGACTATCGTCTGCGGAGAGAACAACCCATGCCTGAAGGAGTTGTGTGAGTGCGACAAGGCCGTGGCAATCTGCCTCCGAGAAAATCTGGGCACGTACAACAAAAAATATAGGTATCACCTGAAACCTTTTTGCAAG---AAGGCAGATCCATGC
>KX856005.1_Bothrops_moojeni_K49
ATGAGGACTCTCTGGATAATGGCCGTGTTGCTGGTGGGCGTCGAGGGGAGCCTGGTCGAATTGGGGAAGATGATCCTGCAAGAGACGGGGAAAAACCCTGTTACATCCTACGGTGCTTATGGATGCAACTGTGGCGTGCTTGGCCGAGGCAAGCCAAAGGACGCCACTGACCGCTGCTGCTACGTGCACAAATGCTGTTACAAAAAACTGACCGACTGCAACCCCAAAAAGGACCGCTACTCCTATAGCTGGAAGGACAAGACTATCGTCTGCGGAGAGAACAACTCATGCCTGAAGGAGTTGTGTGAGTGCGACAAGGCCGTGGCAATCTGCCTCCGAGAAAATCTGGACACGTACAACAAAAAATATAAGAACTACCTGAAACCTTTTTGCAAG---AAGGCAGATCCATGC
>MG132009.1_Bothrops_moojeni_D49
ATGAGGACTCTCTGGATAATGGCTGTGTTGCTGGTGGGCGTCGAGGGGAGCCTGATCGAATTCGCGAAGATGATCCTGGAAGAGACGAAGAAATTACCTTTTCCCTACTATACCACTTACGGCTGCTACTGTGGCTGGGGAGGCCAAGGCCAGCCAAAGGACGCCACTGACCGCTGCTGCTTTGTGCACGACTGCTGTTACGGAAAACTGAGCAACTGCAAACCCAAAACGGACCGCTACTCCTACAGCCGGAAGAGTGGAGTTATCATCTGCGGAGAGGGCACCCCGTGTGAGAAACAGATTTGTGAGTGCGACAAGGCCGCGGCAGTCTGCTTCAGAGAGAATCTGCCCACGTACAAGAAAAGATATATGGCGTATCCGGACATTTTTTGCAAGAAGCCTGCAGAGGAATGC
>KC544002.1_Bothrops_neuwiedi_D49
ATGAGGACTCTCTGGATAATGGCCGTGTTGCTGGTGGGCGTCGAGGGGAGCCTGGTGCAATTTGACACGTTGATCATGAAAATTGCGGGGAGAAGTGGGATTATATTCTACAGCTCTTACGGATGCTACTGCGGCTTGGGAGGCCAAGGCCGGCCACAGGACGCCAGCGACCGCTGCTGCTTTGTGCACGACTGCTGTTATGGAAAAGTGACCGGCTGCAACCCCAAAGCGGACGTCTACACCTACAGCGAGGATAACGGGGATATCGTCTGCGGAGGGGACGACCCGTGCAAGAAGCAGATTTGTGAGTGCGACAGGGTTGCGGCAACCTGCTTCCGAGACAATAAGGACACATACGACAACAAATATTGGCTTTTCCCGGCCAAAAATTGCCAGGAGGAATCAGAGCCATGC
>AY355168.1_Bothriechis_schlegelii_D49
ATGAGGACTCTCTGGATAGTGGCCGTGTTACTGGTGGGCGTCGAGGGGAACCTGCTGCAATTCAACAAAATGATCAAGATAATGACGAGGAAAAACGGTATTCCCTACTATAGCTCTTACGGCTGCTACTGTGGCTGGGGGGGCCAAGGCCAGCCACTGGACGCCACTGACCGCTGCTGCTTTGTGCACGACTGCTGTTACGAAAAACTGACGGACTGCAGCCCCAAAACGGACATCTATTCCTACAGTTGGAAGTCTGGGGTTATCATCTGCGGAGAGGGCACCCCGTGCGAGAAACAGATTTGTGAGTGCGACAGGGTCGCGGCTGTCTGCTTCGGAGCGAATCTGGGCACGTACAAGAAAAGCTATATGTTTTACCCGGACTTTCTTTGCACGGAGCCTTCAGAGAAATGC
>AY764137.1_Bothriechis_schlegelii_D49
ATGAGGACTCTCTGGATAGTGGCCGTGTTGCTGGTGGGCGTCGAGGGGGACCTGTTGCAATTCGAGGGAATGATCATGACAATTGCTGGGAGAAGTGGTATTTGGTACTACGGCTCTTACGGATGCTACTGCGGTGCAGGGGGCCAAGGCAAGCCACAGGATGCCAGTGACCGCTGCTGCTTCGTGCACGACTGCTGTTATGGAAAAGTGACCGAATGCAACCCCAAAAAAGACTCCTACACCTACACCGAGGAGAACGGGGCTGTCGTCTGCGGAGGGGACGACCCGTGCATGAAGGAGGTTTGTGAGTGCGACAAGAATGCGGCAATCTGCTTTCGAGACAATCTGGACACATACGACAACAAATATTGGTTTTACCCGGCCAAATATTGCCAGGAGGAGTCAGAACCATGC
>AF374236.1_Bothriechis_schlegelii_K49
ATGAGGACTCTCTGGATAGTGGCCGTGTTGCTGGTGGGCGTCGAGGGGAGCATGTATGAATTGGGGAAAATGATCCTGCTGGAGACGGGGAAAAACGCTGCTACATCCTACATTGCTTATGGATGCAACTGCGGCGTGGGGAGGCGAGGCCAGCCACTGGACGCCACTGACCGCTGCTGCTACGTGCACAAATGCTGTTACAAAAAACTGACCGGCTGCAACCCCCTAACGGACCGCTACTCCCATAGCTTGAAAAACAAGACTATCGTCTGTGGAGAGAACAAACCATGCCTGAAGGAGATGTGTGAGTGTGATAAGGCCTTGGCAATCTGCCTCGGAAAAAATGTGAACACGTACAACAAAAATTATAAGATTACCATGAAAATGTTTTGCAAG---AAGCCAGATGCATGC
>KC796244.1_Calloselasma_rhodostoma_D49
ATGAGGACTCTCTGGATACTGGCCGTGTTGCTGGTGAGCGTCGACGGGAGCATGTTCAACTTGTGGAAGATGATCATGGTAATGACGGGGAAAGAAGCTACGAAAAATTACGGCATGTACGGATGCAACTGCGGCCCAATGAAACGAGGCAAGCCAAAGGACGCCACTGACCAATGCTGCGCCGATCACGACTGCTGTTACCAAAAACTGACTGACTGCGACCCCAAAAAGGAAAGCTACTCCTACAAGTTCGAGAAGGGGGAAATCCTTTGCGGTGAGACAAACCCGTGCTTGAATCAGGCTTGTGAGTGCGACAAGGCCGTGGCAACCTGCTTCCGAGACAATCTGGACACGTACGACAAAAAACAACGGTTTAATACGGGTATATTTTGCAGC---AAGGCAAAGGCATGC
>KC796246.1_Calloselasma_rhodostoma_D49
ATGAGGACTCTCTGGATTCTGGCCGTGTTGCTGGTGAGCGTCGACGGGAGCATGTTCAACTTGTGGAAGATGATCATGGTAATGACGGGGAAAGAAGCTACGAAAAATTACGGCATGTACGGATGCAACTGCGGCCCAATGAAACGAGGCAAGCCAAAGGACGCCACTGACCAATGCTGCGCCGATCACGACTGCTGTTACCAAAAACTGACTGACTGCGACCCCAAAAAGGAAAGCTACTCCTACAAGTTCGAGAAGGGGGAAATCCTTTGCGGTGAGACAAACCCGTGCTTGAATCAGGCTTGTGAGTGCGACAAGGCCGTGGCAACCTGCTTCCGAGACAATCTGGACACGTACGACAAAAAACAACGGTTTAATACGGGTATATTTTGCAGC---AAGGCAAAGGCATGC
>AF104065.1_Calloselasma_rhodostoma_D49
ATGAGGACTCTCTGGATACTGGCCGTGTTGCTGGTGAGCGTCGACGGGAGCATGTTCAACTTGTGGAAGATGATCATGGTAATGACGGGGAAAGAAGCTACGAAAAATTACGGCATGTACGGATGCAACTGCGGCCCAATGAAACGAGGCAAGCCAAAGGACGCCACTGACCAATGCTGCGCCGATCACGACTGCTGTTACAAAAAACTGACTGACTGCGACCCCAAAAAGGAAAGCTACTCCTACAAGTTCGAGAAGGGGGAAATCCTTTGCGGTGAGACAAACCCGTGCTTGAATCAGGCTTGTGAGTGCGACAAGGCCGTGGCAACCTGCTTCCGAGACAATCTGGACACGTACAACAAAAAACAACAGTTTAATACGGGTATATTTTGCAGC---AAGGCAAAGGCATGC
>AF104066.1_Calloselasma_rhodostoma_K49
ATGAGGACTCTCTGGATAATGGCCGTGTTGCTGCTGGGTGTCGAGGGGAGCCTGATCGAATTGGGGAAGATGATCTTCCAAGAGACGGGGAAAAACCCTGTTAAAAACTACGGCTTATACGGATGCAACTGCGGCGTGGGGAACCGAGGCAAGCCAGTGGACGCCACCGACCGCTGCTGCTTCGTGCACAAATGCTGTTACAAAAAAGTGACTGGCTGCGACCCCAAAAAGGACCGCTACTCCTATAGCTGGGAGAACAAGGCCATCGTCTGCGGAGAGAAAAACCCATGCCTGAAGCAGGTGTGTGAGTGCGACAAGGCCGTGGCAATCTGCCTCCGAGAAAATCTGGGCACGTACGACAAAAAGCATAGGGTTACCGTGAAATTTCTTTGCAAG---GCCCCAGAGTCATGC
>AF104067.1_Calloselasma_rhodostoma_D49
ATGAGGACTCTCTGGATACTGGCCGTGTTGCAGGTGGGCGTCGAGGGGCACCTGCTCCAATTCGAGACGATGATCATAAAAATGACGAAGCAAACTGGTTTGTTTTCGTACAGCTTTTATGGATGCTACTGCGGCTGGGGGGGCCATGGCCGGCCACAGGATCCCACTGACCGCTGCTGCTTTGTGCACGACTGCTGTTATGGGAAAGTGACCAACTGCGACCCCAAAGCGGCCGCCTACAGCTACACCATTGAGAATGGCGGTATTGTCTGCGGAGGGGATGACCCGTGCAAGAAGCAGATTTGTGAGTGTGACAGGGCTGCGGCAATGTGCTTCCGAGACAATCTGGACACGTACAACTATGCTTATTGGAAGTTCTCGGCTAAAGATTGCCAAGAGGAGTCAGACCCATGC
>AF104070.1_Calloselasma_rhodostoma_D49
ATGAGGACTCTCTGGATACTGGCCGTGTTGCTGGTGGGCGTTGAGGGGAGCCTGGTGCAATTCGAGACGATGATCATGAAACTGGCGAAGAGAAGCGGTTTCTTTTGGTACAGCTTTTATGGATGCTACTGCGGCTGGGGGGGCCATGGCCTGCCACAGGATCCCACTGACCGCTGCTGCTTTGTGCACGACTGCTGTTATGGGAAAGTGACCAACTGCAACCCCAAAACGGCCACCTACAGCTACACCGAGGAGAACGACGGTATTGTCTGCGGAGGGGACGACCCGTGCAAGAAGCAGGTTTGTGAATGCGACAGGGTCGCGGCAATGTGCTTCAGAGACAATAAGGACACGTACGACGGCGATTATTGGAAGTTACCGCCCCAAAAATGCCAGGAGGACCCAGAGCCATGC
>FJ754186.1_Cerastes_cerastes_D49
ATGAGGACTCTCTGGATAGTGGCCGTGTGGCTGATGGGCGTTGAAGGGAACCTGTATCAGTTTGGCAAAATGATTAAACATAAAACCGGCAAAAGCGCGCTGCTGAGCTATAGCGCGTATGGCTGCTATTGCGGCTGGGGCGGCCAGGGCAAACCGCAGGATGCGACCGATCATTGCTGCTTTGTGCATGATTGCTGCTATGGCGAAGTGAGCGGCTGCTATCCGAAAACCGCG---TTTACCCTGAAATTTGAAAACCAGGATATTATTTGCGGCGATGAAGATCCGTGCAACCGTGCGGTGTGCGAATGCGATCGTGTGGCGGCGATTTGCTTTGGCGAAAACGTGAACACCAGCGATAAAAAATATCTGTTTTATAGCAGCAGCTATTGCGAAGAAGAAAGCGAACAGTGC
>FJ754187.1_Cerastes_cerastes_D49
ATGAGGACTCTCTGGATAGTGGCCGTGTGGCTGATGGGCGTTGAAGGGAACCTGTTTCAGTTTGGCAAAATGATTAAACATAAAACCGGCAAAAGCGCGCTGCTGAGCTATAGCGGCAACCCGTGCTATTGCGGCTGGGGCGGCCAGGGCCCGCCGCAGGATGCGACCGATCATTGCTGCTTTGTGCATGATTGCTGCTATGGCGAAGAAAACGCGTGCTATCCGAAA---ACCGCGTTTACCCTGAAATTTGAAAACCAGATTATTATTTGC---GATGAAGATCCGTGCAACTATGCGGTGTGCATGTGCGATCGTGTGGCGGCGATTTGCGGCGGCGAAAACGTGGCGACCAGCGATGCGAAATATCTGTTTTATCGTAGCATGGGCTGCGAAGAAGAAAGCGTGCAGTGC
>AY764138.1_Cerrophidion_godmani_D49
ATGAGGACTCTCTGGATAGTGGCCGTGTTGCTGGTGGGCGTCGAGGGGAACCTGATGCAATTTGAGAGGTTGATCATGAAAGTGGCGAAGAGAAGCGGTATGTTTTGGTACAGCGCTTACGGATGCTACTGCGGCTGGGGGGGCCAAGGCAAGCCACAGGACCCCACCGACCGCTGCTGTTTTGTGCACGACTGCTGTTACGGAAAAGTGACCGACTGCGACCCAAAATTGGACGTCTACACGTACAACGAGGAGAACGGGGAAGTCGTCTGCGGAGGGGATGACCCGTGCAAGAAGCAGATTTGTGAGTGCGACAAGGCTGCAGCAATCTGCTTCCGAGACAATAAAGACACATACGACTGGAAATATTGGCGGTTCCCGCCCGAAAAATGCCGGGAGGAATCAGAGCCATGC
>AY764139.1_Cerrophidion_godmani_D49
ATGAGGACTCTCTGGATTATGGCCGTGTTGCTGTTGGGCGTCGAGGGGGACCTGATACAATTTGAGATGTTGATCATGAAAGTGGCGAAGAGAAGCGGTATGTTTTGGTACAGCGCTTACGGATGCTACTGCGGCTGGGGGGGCCAAGGCAAGCCACAGGACCCCACCGACCGCTGCTGTTTTGTGCACGACTGCTGCTACGGAAAAGTGACCGACTGCGACCCAAAATTGGTCAGCTACACCTACAACGAGGAGAACGGGGAAGTCGTCTGCGGAGGGGATGACCCGTGCAAGAAGCAGGTTTGTGAGTGTGACAAGGCTGCGGCAATCTGCTTCCGAGACAATAAAGACACATACGACTGGAAATATTGGCGGTTCCCGCCCGAAAATTGCCGGGAGGAATCAGAGCCATGC
>AF374237.1_Cerrophidion_godmani_K49
ATGAGGACTCTCTTGATAGTGGCCGTGTTGCTGGTGGGCGTCGAGGGGAGCGTGTATGAATTGGGGAAAATGATCCTGCAAGAGACGGGGAAAAACGCTGCTACATCCTATGGCTTTTATGGATGCAACTGCGGCGTGGGGAGGCGAGGCAAGCCAAAGGACGCCACTGACCGCTGCTGCTTCGTGCACAAATGCTGCTACAAAAAACTGACCGACTGCAACTCCAAAACGGACCGCTACTCCTATAGCTGGAAGGACAAGACTATCGTCTGTGGAGACAACAACCCATGCCTGCAGGAGATGTGTGAGTGTGACAAGGCCGTGGCAATCTGCCTCCGAGAAAATCTGAACACGTACAACAAAAAATATAAGATTCACATGAAATTTTTTTGCAAG---AAGCCAGATGCATGC
>HQ414104.1_Crotalus_adamanteus_D49
ATGAGGACTCTCTGGATAGTGGCCGTATTGCTGCTGGGCGTCGAGGGGAGCCTGGTGCAATTTGAGACATTGATCATGAAAGTGGCAAAGAGAAGCGGTTTGCTTTGGTACAGCGCTTACGGATGCTACTGCGGCTGGGGGGGCCATGGCCGACCACAGGACGCCACTGACCGCTGCTGCTTTGTGCACGACTGCTGTTACGGAAAAGCGACCGACTGCAACCCCAAAACGGTCAGCTATACCTACAGCGAGGAAAACGGGGAAATCGTCTGCGGAGGGGACGACCCATGCGGGACACAGATTTGTGAGTGCGACAAGGCCGCAGCAATCTGCTTCCGAGACAATATACCCTCATACGACAACAAATATTGGCTGTTCCCGCCCAAAAATTGCCGGGAGGAACCAGAGCCATGC
>JU173675.1_Crotalus_adamanteus_D49
ATGAGGACTCTCTGGATAGTGGCCGTATTGCTGCTGGGCGTCGAGGGGAGCCTGGTGCAATTTGAGACATTGATCATGAAAGTGGCAAAGAGAAGCGGTTTGCTTTGGTACAGCGCTTACGGATGCTACTGCGGCTGGGGGGGCCATGGCCGACCACAGGACGCCACTGACCGCTGCTGCTTTGTGCACGACTGCTGTTACGGAAAAGCGACCAACTGCAACCCCAAAACGGTCAGCTATACCTACAGCGAGGAAAACGGGGAAATCGTCTGCGGAGGGGACGACCCATGCGGGACACAGATTTGTGAGTGCGACAAGGCCGCAGCAATCTGCTTCCGAGACAATATACCCTCATACGACAACAAATATTGGCTGTTCCCGCCCAAAAATTGCCGGGAGGAACCAGAGCCATGC
>JU173677.1_Crotalus_adamanteus_D49
ATGAGGACTCTCTGGATAGTGGCCGTATTGCTGCTGGGCGTCGAGGGGAGCCTGGTGCAATTTGAGACATTGATCATGAAAGTGGCAAAGAGAAGCGGTTTGCTTTGGTACAGCGCTTACGGATGCTACTGCGGCTGGGGGGGCCATGGCCGACCACAGGACGCCACTGACCGCTGCTGCTTTGTGCACGACTGCTGTTACGGAAAAGCGACCAACTGCAACCCCAAAACGGTCAGCTATACCTACAGCGAGGAAAACGGGGAAATCGTCTACGGAGGGGCCGACTCTTGCGGGGCACAGATTTGTGAGTGTGACAAGGCCGCAGCAATCTGCTTCCGAGACAATATACCCTCATACGACAACAAATATTGGCTGTTCCCGCCCAAAAATTGCAGGGAGGACACAGACCCATGC
>JU173678.1_Crotalus_adamanteus_D49
ATGAGGACTTTCTGGATAGTGGCCGTGTTGCTGGTGGGCGTCAAAGGGAGCCTGGTCGAATTCGGGAGAATGATCAAGGAAGAGACGGGGAAAAACCCCTTTCCCTCCTACACCTTTTACGGATGCTACTGCGGCCTGGGGGGCCAAGGCCGGCCAAGGGACGCCACTGACCGCTGCTGTTTGATGCATGACTGCTGTTATGAGAATCTGACCGGCTGCAAGACCAAAACGGACCCCTACCCCTACAGCCGGAAGAACGGGGTTATGGTCTGCGGAGGGGGCACTTGGTGCAAGAAGCAGATTTGTGAGTGTGACAAGGCTGCAGCAATCTGCCTCCGAGACAGTCTGGACACATACAACAAAGAATATCAGTTTTATGGGGACTTTCATTGCAAGGAGGGTCCAAAGAAATGC
>JU173679.1_Crotalus_adamanteus_D49
ATGAGGACTCTCTGGATAGTGGCCGTATTGCTGCTGGGCGTCGAGGGGAGCCTGGTGCAATTTGAGACATTGATCATGAAAGTGGCAAAGAGAAGCGGTTTGCTTTGGTACAGCGCTTACGGATGCTACTGCGGCTGGGGGGGCCATGGCCGACCACAGGACGCCACTGACCGCTGCTGCTTTGTGCACGACTGCTGTTACGGAAAAGCGACCGACTGCAACCCCAAAACGGTCAGCTATACCTACAGCGAGGAAAACGGGGAAATCGTCTGCGGAGGGGACGACCCATGCGGGACACAGATTTGTGAGTGCGACAAGGCCGCAGCAATCTGCTTCCGAGACAATATACCCTCATCAGCCCAACAATATTGGCTGTTCCCTCCCAAAAATTGCCGGGATGAACCAGAGCCATGC
>JU173680.1_Crotalus_adamanteus_D49
ATGAGGACTCTCTGGATAGTGGCCGTATTGCTGCTGGGCGTCGAGGGGAGCCTGGTGCAATTTGAGACATTGATCATGAAAGTGGCAAAGAGAAGCGGTTTGCTTTGGTACAGCGCTTACGGATGCTACTGCGGCTGGGGGGGCCATGGCCGACCACAGGACGCCACTGACCGCTGCTGCTTTGTGCACGACTGCTGTTACGGAAAAGCGACCAACTGCAACCCCAAAACGGTCAGCTATACCTACAGCGAGGAAAACGGGGAAATCGTCTGCGGAGGGGACGACCCATGCGGGACACAGATTTGTGAGTGCGACAAGGCCGCAGCAATCTGCTTCCGAGACAATATACCCTCATACGACAACAAATATAGACTAGGGCCGCTCAAAAATTGCCGGGAGGAACCAGAGCCATGC
>JU173681.1_Crotalus_adamanteus_D49
ATGAGGACTCTCTGGATAGTGGCCGTATTGCTGCTGGGCGTCGAGGGGAGCCTGGTGCAATTTGAGACATTGATCATGAAAGTGGCAAAGAGAAGCGGTTTGCTTTGGTACAGCGCTTACGGATGCTACTGCGGCTGGGGGGGCCATGGCCGACCACAGGACGCCACTGACCGCTGCTGCTTTGTGCACGACTGCTGTTACGGAAAAGCGACCGACTGCAACCCCAAAACGGTCAGCTATACCTACAGCGAGGAAAACGGGGAAATCGTCTGCGGAGGGGACGACCAATGCGGGACACAGATTTGTGAGTGCGACAAGGCCGCACAAATCTGCTTCCGAGACAATATACCCTCATACGACAACAAATATTGGCTGTTCCCGCCCAAAAATTGCCGGGAGGAACCAGAGCCATGC
>GBEX01004161.1_Crotalus_adamanteus_D49
ATGAGGACTCTCTGGATAGTGGCCGTATTGCTGCTGGGCGTCGAGGGGAGCCTGGTGCAATTTGAGACATTGATCATGAAAGTGGCAAAGAGAAGCGGTTTGCTTTGGTACAGCGCTTACGGATGCTACTGCGGCTGGGGGGGCCATGGCCGACCACAGGACGCCACTGACCGCTGCTGCTTTGTGCACGACTGCTGTTACGGAAAAGCGACCGACTGCAACCCCAAAACGGTCAGCTATACCTACAGCGAGGAAAACGGGGAAATCGTCTGCGGAGGGGACGACCCATGCGGGAGACAGATTTGTGAGTGCGACAAGGCCGCAGCAATCTGCTTCCGAGACAATATACCCTCATTCGACAACAAATATTGGCTGTTCCCGCCCAAAAATTGCCGGGAGGAACCAGAGCCATGC
>GBEX01004160.1_Crotalus_adamanteus_D49
ATGAGGACTCTCTGGATAGTGGCCGTATTGCTGCTGGGCGTCGAGGGGAGCCTGGTGCAATTTGAGACATTGATCATGAAAGTGGCAAAGAGAAGCGGTTTGCTTTGGTACAGCGCTTACGGATGCTACTGCGGCTGGGGGGGGCATGGCCGACCACAGGACGCCACTGACCGCTGCTGCTTTGTGCACGACTGCTGTTACGGAAAAGCGACCAACTGCAACCCCAAAACGGTCAGCTATACCTACAGCGAGGAAAACGGGGAAATCGTCTGCGGAGGGGACGACCCATGCGGGACACAGATTTGTGAGTGCGACAAGGCCGCAGCAATCTGCTTCCGAGACAATATACCCTCATACGACAACAAATATTGGCTGTTCCCGCCCAAAAATTGCCGGGAGGAACCAGAGCCATGC
>GQ168369.1_Crotalus_atricaudatus_D49
ATGAGGACTCTCTGGATAGTGGCCGTATTGCTGCTGGGCGTCGAGGGGAGCCTGGTGCAATTTGAGATGATGATCATGGAAGTGGCGAAGAGAAGCGGTTTGCTTTGGTACAGCGCTTACGGATGCTACTGCGGCTGGGGGGGCCATGGCCGGCCACAGGACGCCACTGACCGCTGCTGCTTTGTGCACGACTGCTGTTACGGAAAAGCGACCGACTGCAACCCCAAAAGGGTCAGCTATACCTACAGCGAGGAAAACGGGGAAATCGTCTGCGGAGGGGACGACCCGTGCGGGACACAGATTTGTGAGTGCGACAAGGCCGCAGCAATCTGCTTCCGAGACAATATACCCTCATACGACAACAAATATTGGCTGTTCCCGCCCAAAAATTGCCAGGAGGAACCAGAGCCATGC
>AF269130.1_Crotalus_atrox_K49
ATGAGGACTTTCTGGATAGTGGCCATGTTGCTGGTGGGCGTTGAAGGGAGCCTGGTCGAATTGGGGAAGATGATCCTGCAAGAGACGGGGAAAAACCCTATTACATCCTATGGCATTTATGGATGCAACTGTGGCGTGGGGAGCCGACATAAGCCAAAGGACGGCACTGACCGCTGCTGCTTCGTGCACAAATGCTGTTACAAAAAACTGACTGACTGCGACCCCAAAATGGACGGCTACACATATAGCTTCAAGGACAAGACTATCATCTGCGACGTGAACAACCCATGCCTGAAGGAGATGTGTGAGTGTGATAAGGCCGTGGCAATCTGCCTCCGAGAAAATCTGGACACGTACAACAAAAAATATAAGATTTACCCGAAATTTCTTTGCAAG---AAGCCAGATACATGC
>AF269131.1_Crotalus_atrox_D49
ATGAGGACTCTCTGGATAGTGGCCGTATTGCTGCTGGGCGTCGAGGGGAGCCTGGTGCAATTTGAGACATTGATCATGAAAATTGCGGGGAGAAGCGGTTTGCTTTGGTACAGCGCTTACGGATGCTACTGCGGCTGGGGGGGCCATGGGCTACCACAGGACGCCACTGACCGCTGCTGCTTTGTGCATGACTGCTGTTACGGAAAAGCGACCGACTGCAACCCCAAAACGGTCAGCTATACCTACAGCGAGGAAAACGGGGAAATCATCTGCGGAGGGGACGACCCGTGCGGGACACAGATTTGTGAGTGCGACAAGGCCGCAGCAATCTGCTTCCGAGACAATATACCCTCATACGACAACAAATATTGGCTGTTCCCGCCCAAAAATTGCCGGGAGGAACCAGAGCCATGC
>KU666921.1_Crotalus_basiliscus_D49
ATGAGGACTCTCTGGATAGTGGCCGTATTGCTGCTGGGCGTCGAGGGGAGCCTGTTGGACTTTGAGATGATGATCATTAAAGTGGCAAAGAAAAGCGGTTTGCTTTGGTACGGCGCTTACGGATGCTACTGCGGCTGGGGGGGCCAAGGCCGACCACAGGACGCCACTGACCGCTGCTGCTTTGTGCACGACTGCTGTTACGGAAAAGTGACCGACTGCGACCCCAAAATGGTCAGCTATACCTACAGCGTGAAAAACGGGGAAATCATCTGCGAAGACGACGACCCGTGCAAGAAGCAGACTTGTGAGTGTGATAGGGTCGCGGCAGTCTGCTTCCGAGACAATATACCCTCATACAACAAGAAGTATAGGCGGTTCCCGGCCGAAAATTGCCAGGAGGAACCAGAGCCATGC
>GQ466583.1_Crotalus_cascavella_D49
ATGAGGACTCTCTGGATAGTGGCCGTATTGCTGCTGGGCGTCGAGGGGAGCCTGTTGGACTTTGAGATGATGATCATTAAAGTGGCAAAGAAAAGCGGTTTGCTTTGGTACAGCGCTTACGGATGCTACTGCGGCTGGGGGGGCCAAGGCCGACCACAGGTTGCCACTGACCGCTGCTGCTTTGTGCACGACTGCTGTTACGGAAAAGTGACCGACTGCAACCCCAAAATGGTCAGCTATACCTACAGCGTGAAAAACGGGGAAATCATCTGCGAAGACGACGACCCGTGCAAGAAGCAGACTTGTGAGTGTGATGGGGTCGCGGCAGTCTGCTTCCGAGACAATATACCCTCATACGACAAGAAGTATAGGCAGTTCCCGGCCGAAAATTGCCGGGAGGAACCAGAGCCATGC
>KU666900.1_Crotalus_cerastes_D49
ATGAGGACTCTCTGGATAGTGGCCGTGTTGCTGCTGGGCGTCGAGGGGGACCTGCTGCAATTTGAGACATTGATTATGAAAGTGGCGAAGAGAAGCGGTATGTTTTGGTACAGCGCTTACGGATGCTACTGCGGCTGGGGGGGCCATGGCCGACCACAGGACGCCACTGACCGCTGCTGCTTTGTGCATGACTGCTGTTACGGAAAAGTGACCGACTGCGACCCAAAATTGGACAGCTACACCTACAGCGAGGAAAACGGGGAAATCGTCTGCGGAGGGGACGACCAGTGCAAGAAGCAGATTTGTGAGTGCGATAGGGTCGCGGCAGTCTGCTTCCGAGACAATATACCCTCATACAAAAACGAATATTGGCGGTTACCGACCGAAAATTGCCAGGAGGAACCAGAGCCATGT
>KU666919.1_Crotalus_cerberus_D49
ATGAGGACTCTCTGGATAGTGGCCGTATTGCTGCTGGGCGTCGAGGGGAGCCTGGTGCAATTTGAGACATTGATCATGAAAATTGCGGGGAGAAGTGGTTTGCTTTGGTACAGCGCTTACGGATGCTACTGCGGCTGGGGGGGCCATGGGCTACCACAGGACGCCACTGACCGCTGCTGCTTTGTGCACGACTGCTGTTACGGAAAAGCGACCGACTGCAACCCCAAAACGGTCAGCTATACCTACAGCGAGGAAAACGGGGAAATCATCTGCGGAGGGGACGACCCGTGCGGGACACAGATTTGTGAGTGCGACAAGGCCGCAGCAATCTGCTTCCGAGACAATATACCCTCATACAACAACAAATATTGGCTGTTCCCGCCCAAAAATTGCCGGGAGGAACCAAAACCATGC
>KU666920.1_Crotalus_cerberus_D49
ATGAGGGCTTTCTGGATAGTGGCCGTGTTGCTGGTGGGCGTCGAGGGGAACCTGCTGCAATTCAACAAAATGATCAAGATAATGACGAAGAAAAATGCTTTTCCCTTCTATACCTCTTACGGCTGCTACTGTGGCTGGGGGGGCCGAGGCCGGCCAAAGGACGCCACTGACCGCTGCTGCTTTGTGCATGACTGCTGTTACGAAAAACTGACCAACTGCAGCCCCAAAACGGACATCTATTCCTACAGCTGGAAGAGTGGGGTTATCATCTGCGGAGAGGGCACCCCGTGCGAGAAACAGATTTGTGAGTGCGACAGGGCTGCAGCAGTCTGCTTCAGAGAGAATCTGCCCACATACAAGAAAAGATATATGTTTTACCTGGATTTTCTTTGCACGGACCCTTCAGAGAAATGC
>KU666917.1_Crotalus_concolor_D49
ATGAGGGCTCTCTGGATAGTGGCCGTGTTGCTGGTGGGCGTCGAGGGGCACCTGCTGCAATTCAACAAGATGATTAAGTTTGAGACAAGGAAAAACGCTATTCCCTTCTATGCCTTTTACGGCTGCTACTGTGGCTGGGGGGGCCGAGGCCGGCCAAAGGACGCCACTGACCGCTGCTGCTTTGTGCATGACTGCTGTTACGGAAAACTGGCCAAGTGCAACACCAAATGGGACATCTATCCCTACAGCTTGAAGAGTGGGTATATCACCTGCGGAAAGGGCACCAGGTGCGAGGAACAGATTTGTGAGTGCGACAGGGTCGCGGCAGAATGCCTCAGAAGGAGTCTGAGCACGTACAAGTATGGATATATGTTTTACCCGGACTCTCGTTGCAGGGGGCCTTCAGAGAGATGC
>KU666918.1_Crotalus_concolor_D49
ATGAGGGCTCTCTGGATAGTGGCCGTGTTGCTGGTGGGCGTCGAGGGGAGCCTGGTGGAATTTGAGACGTTGATCATGAAAATTGCGGGGAGAAGTGGTTTCCTTTGGTACAGCGCTTACGGATGCTACTGCGGCTGGGGGGGCCATGGGCTACCACAGGACGCCACTGACCGCTGCTGCTTTGTGCACGACTGCTGTTACGGAAAAGCGACCGACTGCAACCCCAAAACGGTCAGCTATACCTACAGCGAGGAAAAAGGGGAAATCGTCTGCGGAGGGGACAACCCGTGCGGGACACAGATTTGTGAGTGCGACAAGGCCGCAGCAATCTGCTTCCGAGACAATATACCCTCATACAGCAACAAATATTGGCTGTTCCTGCCCAAAAATTGCCAGGAGGAACCAGAGCCATGC
>X12606.1_Crotalus_durissus_D49
ATGAGGGCTCTCTGGATAGTGGCCGTGTTGCTGGTGGGCGTCGAGGGGAGCCTGGTGGAATTTGAGACGTTGATGATGAAAATTGCGGGGAGAAGTGGTATTTCGTACTACAGCTCTTACGGATGCTACTGTGGCGCGGGGGGCCAAGGCTGGCCACAGGACGCCAGCGACCGCTGCTGCTTTGAGCACGACTGCTGTTATGCAAAACTGACTGGCTGCGACCCAACAACAGACGTCTACACCTACAGACAGGAGGACGGGGAAATCGTCTGTGGAGAGGACGACCCGTGCGGGACACAGATTTGTGAGTGCGACAAGGCCGCAGCAATCTGCTTCCGAAATAGTATGGACACATACGACTACAAATATTTGCAGTTCTCGCCCGAAAATTGCCAGGGGGAATCACAGCCATGC
>X12603.1_Crotalus_durissus_D49
ATGAGGGCTCTCTGGATAGTGGCCGTGTTGCTGGTGGGCGTCGAGGGGCACCTGCTGCAATTCAACAAGATGATCAAGTTTGAGACAAGGAAAAACGCTATTCCCTTCTATGCCTTTTACGGCTGCTACTGTGGCTGGGGGGGCCGAGGCCGGCCAAAGGACGCCACTGACCGCTGCTGCTTTGTGCATGACTGCTGTTACGGAAAACTGGCCAAGTGCAACACCAAATGGGACATCTATCCCTACAGCTTGAAGAGTGGGTATATCACCTGCGGAAAGGGCACCTGGTGCGAGGAACAGATTTGTGAGTGCGACAGGGTCGCGGCAGAATGCCTCAGAAGGAGTCTGAGCACGTACAAGTATGGATATATGTTTTACCCGGACTCTCGTTGCAGGGGGCCTTCAGAGACATGC
>X16100.1_Crotalus_durissus_D49
ATGAGGGCTCTCTGGATAGTGGCCGTATTGCTGGTGGGCGTCGAGGGGAGCCTGCTGCAATTCAACAAGATGATCAAGTTTGAGACAAGGAAAAACGCTGTTCCCTTCTATGCCTTTTACGGCTGCTACTGTGGCTGGGGGGGCCAAGGCCGGCCAAAGGACGCCACTGACCGCTGCTGCTTTGTGCATGACTGCTGTTACGGAAAACTGGCCAAGTGCAACACCAAATGGGACATCTATCGCTACAGCTTGAAGAGTGGGTATATCACCTGCGGAAAGGGCACCTGGTGCAAGGAACAGATTTGTGAGTGCGACAGGGTCGCGGCAGAATGCCTCAGAAGGAGTCTGAGCACGTACAAGAATGAATATATGTTTTACCCGGACTCTCGTTGCAGGGAGCCTTCAGAGACATGC
>JF895774.1_Crotalus_helleri_D49
ATGAGGACTCTCTGGATAGTGGCCGTGTTGCTGCTGGGCGTCGAGGGGAGCCTGGTGCAATTTGAGACATTGATCATGAAAGTGGCAAAGAGAAGCGGTTTGCTTTGGTACAGCGCTTACGGATGCTACTGCGGCTGGGGGGGCCATGGCCGACCACAGGACGCCACTGACCGCTGCTGCTTTGTGCACGACTGCTGTTACGGAAAAGCGACCGACTGCAACCCCAAAACGGTCAGCTATACCTACAGCGAGGAAAACGGGGAAATCGTCTGCGGAGGGGACGACCCGTGCGGGACACAGATTTGTGAGTGCGACAAGGCCGCAGCAATCTGCTTCCGAGACAATATACCCTCATACGACAACAAATATTGGCTGTTCCCGCCCAAAAATTGCCGGGAGGAACCAGAGCCATGC
>JF895776.1_Crotalus_helleri_D49
ATGAGGACTCTCTGGATAGTGGCCGTGTTGCTGCTGGGCGTCGAGGGGAGCCTGGTGCAATTTGAGACATTGATCATGAAAGTGGCAAAGAGAAGCGGTTTGCTTTGGTACAGCGCTTACGGATGCTACTGCGGCTGGGGGGGCCATGGCCGACCACAGGACGCCACTGACCGCTGCTGCTTTGTGCACGACTGCTGTTACGGAAAAGCGACCGACTGCAACCCCCAAACGGTCAGCTATACCTACGGCGAGGAGAACGGGGAAATCGTCTGCGGAGGGGACGACCCGTGCGGGACACAAATTTGGGAGCGCGACAGGGCCGCAACCATCTGCTTTCCAAACAATATTCCCTCATACAAACACAAATATTGGCTGTTCCCCCCCAAAAATTGCCGGGGAGGAACAGACCCATGC
>JF895777.1_Crotalus_helleri_D49
ATGAGGACTCTCTGGATAGTGGCCGTGTTGCTGCTGGGCGTCGAGGGGAGCCTGGTGCAATTTGAGACATTGATCATGAAAGTGGCAAAGAGAAGCGGTTTGCTTTGGTACAGCGCTTACGGATGCTACTGCGGCTGGGGGGGCCATGGCCGACCACAGGACGCCACTGACCGCTGCTGCTTTGTGCACGACTGCTGTTACGGAAAAGCGACCGACTGCAACCCCAAAACGGTCAGCTATACCTACAGCGAGGAAAACGAGGAAATCGTCTGCGGAGGGGACGACCCCGTGCGGACACAGATTTGTGAGTGCGACCAGGCCGCAACATTCTGCTTCCGAGACAATATACCCTCATACCACAACAAATATTGGCTGGTCCCCCCCAAAAATTGCCGGGAGGAACCACACCCTTGC
>GAKQ01000024.1_Crotalus_helleri_D49
ATGAGGACTCTCTGGATAGTGGCCGTGTTGCTGCTGGGCGTCGAGGGGAGCCTGGTGCAATTTGAGACATTGATCATGAAAGTGGCAAAGAGAAGCGGTTTGCTTTGGTACAGCGCTTACGGATGCTACTGCGGCTGGGGGGGCCATGGCCGGCCACAGGACGCCACTGACCGCTGCTGCTTTGTGCACGACTGCTGTTACGGAAAAGCGACCGACTGCAACCCCAAAACGGTCAGCTATACCTACAGCGAGGAAAACGGGGAAATCGTCTGCGGAGGGGACGACCCGTGCGGGACACAGATTTGTGAGTGCGACAAGGCCGCAGCAATCTGCTTCCGAGACAATATACCCTCATACGACAACAAATATTGGCTGTTCCCGCCCAAAAATTGCCGGGAGGAACCAGAGCCATGC
>GAKR01000016.1_Crotalus_helleri_D49
ATGAGGGCTTTCTGGATAGTGGCCGTGTTGCTGGTGGGCGTCGAGGGGCACCTGCTGCAATTCAACAAGATGATCAAGTTTGAGACAAGGAAAAACGCTATTCCCTTCTATGCCTTTTACGGCTGCTACTGTGGCTGGGGGGGCCGAGGCCGGCCAAAGGACGCCACTGACCGCTGCTGCTTTGTGCATGACTGCTGTTACGGAAAACTGGCCAAGTGCAACACCAAATGGGACATCTATCCCTACAGCTTGAAGAGTGGGTATATCACCTGCGGAAAGGGCACCAGGTGCGAGGAACAGATTTGTGAGTGCGACAGGGTCGCGGCAGAATGCCTCAGAAGGAGTCTGAGCACGTACAAGTATGGATATATGTTTTACCCGGACTCTCGTTGCAGGGGGCCTTCAGAGACATGC
>GAKR01000015.1_Crotalus_helleri_D49
ATGAGGGCTCTCTGGATAGTGGCCGTGTTGCTGGTGGGCGTCGAGGGGAGCCTGGTGGAATTTGAGACGTTGATCATGAAAATTGCGGGGAGAAGTGGTATTTCGTACTACAGCTCTTACGGATGCTACTGTGGCGCGGGGGGCCAAGGCTGGCCACAGGACGCCAGCGACCGCTGCTGCTTTGAGCACGACTGCTGTTATGCAAAACTGACTGGCTGCGACCCAACAACAGACGTCTACACCTACAGACAGGAGGACGGGGAAATCGTCTGTGAAGGGGACGACCCGTGCGGGACACAGATTTGTGAGTGCGACAAGGCCGCAGCAATCTGCTTCCGAGATAGTATGAACACATACGACTACAAATATTTGCGGTTCTCGCCCGAAAATTGCCAGGGGGAATCACAGCCATGC
>GAKR01000014.1_Crotalus_helleri_D49
ATGAGGACTCTCTGGATAGTGGCCGTATTGCTGCTGGGCGTCGAGGGGAGCCTGGTGCAATTTGAGGCATTGATCATGAAAATTGCGGGGAGAAGTGGTTTCCTTTGGTACAGCGCTTACGGATGCTACTGCGGCTGGGGGGGCCATGGGCTACCACAGGACGCCACTGACCGCTGCTGCTTTGTGCACGACTGCTGTTACGGAAAAGCGACCGACTGCAACCCCAAAACGGTCAGCTATACCTACAGCGAGGAAAAAGGGGAAATCGTCTGCGGAGGGGACAACCCGTGCGGGACACAGATTTGTGAGTGCGACAAGGCCGCAGCAATCTGCTTCCGAGACAATATACCCTCATACAGCAACAAATATTGGCTGTTCCTGCCCAAAAATTGCTGGGAGGAACCAGAGCCATGC
>GQ168368.1_Crotalus_horridus_D49
ATGAGGACTCTCTGGATAGTGGCCGTATTGCTGCTGGGCGTCGAGGGGAGCCTGGTGCAATTTGAGATGATGATCATGGAAGTGGCAAAGAGAAGCGGTTTGCTTTGGTACAGCGCTTACGGATGCTACTGCGGCTGGGGGGGCCATGGCCGGCCACAGGACGCCACTGACCGCTGCTGCTTTGTGCACGACTGCTGTTACGGAAAAGCGACCGACTGCAACCCCAAAAGGGTCAGCTATACCTACAGCGAGGAAAACGGGGAAATCGTCTGCGGAGGGGACGACCCGTGCGGGACACAGATTTGTGAGTGCGACAAGGCCGCAGCAATCTGCTTCCGAGACAATATACCCTCATACGACAACAAATATTGGCTGTTCCCGCCCAAAAATTGCCGGGAGGAACCAGAGCCATGC
>GAAZ01003069.1_Crotalus_horridus_D49
ATGAGGGCTCTCTGGATACTGGCCGTGTTGCTGCTGGGCGTCGAGGGGAGCCTGGTGGAATTTGAGACGTTGATCATGAAAATTGCGGGGAGAAGTGGTGTTTGGTACTACAGCTCTTACGGATGCTACTGTGGCGCGGGGGGCCAAGGCTGGCCACAGGACGCCAGCGACCGCTGCTGCTTTGAGCACGACTGCTGTTATGCAAAACTGACTGGCTGCGACCCAACAACAGACGTCTACACCTACAGACAGGAGGACGGGGAAATTGTCTGCGGAGGACTCGACCGCTGCGGGACACAGATTTGTGAGTGCGACAAGGCCGCAGCAATCTGCTTCCGAGATAGTATGGACACATACGACCACAAATATTGGCGTTTCGCGCTCGAAAATCGCCAGGGGGAATCGCAGCCATGC
>GAAZ01003068.1_Crotalus_horridus_D49
ATGAGGACTCTCTGGATAATGGCCGTGTTGCTGCTGGGCGTCGAAGGGAACCTGTATCAATTCGAGAAGTTGATCCAGAAAATTGTGGGGAGAAGCGGTGTGCTTTGGTACAGCGCTTACGGATGCTACTGCGGCTGGGGGGGCCAAGGCCGGCCACAAGACGCCACTGACCGCTGCTGCTTTGTGCACGACTGCTGTTACAACAAAGTGACCAGCTGCAACCCAAAATTGGACATCTACACCTACAGCGTGAAGAACCGGGATGTCGTCTGCGGAGGAACTAACCCGTGCAAGAAGCAGATTTGTGAGTGCGATAGGGCCGCAGCAATCTGCTTCCGAGACAATAAAGACACATACGACTCGAAATATTGGAAGTATCCGAAGAAAAATTGCAAGGAGGAATCAGAGCCATGC
>GAAZ01003067.1_Crotalus_horridus_D49
ATGAGGACTCTCTGGATAATGGCCGTGTTGCTGCTGGGCGTCGAGGGGGACCTGATACAATTTGAGACGTTGATCATGAAAATTGCGGGGAGAAGCGGTATATTTTGGTACAGCGCTTACGGATGCTACTGTGGTGCGGGGGGCCAAGGCCGGCCACAGGACGCCACTGACCGCTGCTGCTTTGTGCACGACTGCTGTTACGGAAAAGTGACCGGCTGCGACCCCAAATGGGACTCCTACACCTACAGCGTGGAGAACGGGGATGTCGTCTGCGGAGGGAATGACCCGTGCAAGAAGGAGATTTGTGAGTGCGATAGGGCCGCAGCAATCTGCTTCCGAGACAATAAAGACACATACGACAACAAATATTGGCGGTTCCCACCCAAAAATTGCAAGGAGGAATCAGAGCCATGC
>GAAZ01003066.1_Crotalus_horridus_D49
ATGAGGGCTCTCTGGATACTGGCCGTGTTGCTGCTGGGCGTCGAGGGGAGCCTGGTGGAATTTGAGACGTTGATCATGAAAATTGCGGGGAGAAGTGGTGTTTGGTACTACAGCTCTTACGGATGCTACTGTGGCGCGGGGGGCCAAGGCTGGCCACAGGACGCCAGCGACCGCTGCTGCTTTGAGCACGACTGCTGTTATGCAAAACTGACTGGCTGCGACCCAACAACAGACGTCTACACCTACAGACAGGAGGACGGGGAAATTGTCTGCGGAGGGGACGACCCGTGCGGGACACAGATTTGTGAGTGCGACAAGGCCGCGGCAATCTGCTTCCGAGATAGTATGGACACATACGACCACAAATATTTTCGGTTCTCGCTCGAAAATTGCCAGGGGGAAACACAGCCATGC
>GAAZ01003065.1_Crotalus_horridus_K49
ATGAGGACTCTCTGGATAATGGCCGTGTTGCTGGTGGGCGTCGAAGGGAGCCTGCTCGAATTGGGGAAGATGATCCTGCAAGAGACAGGGAAAAACGCTATTACATCCTACGGCTTTTATGGATGCAACTGTGGCTGGGGGCACCGAGGCCAGCCAAAAGACGCCACTGACCGTTGCTGCTTCGTGCACAAATGCTGTTACAAAAAACTGACCAACTGCAACCCCAAAAAAGACCGCTACTCCTATAGCTGGAAAAACAAGGCTATCATCTGCGAAGAGAAAAACCCGTGCAAGAAGGAGATGTGTGAGTGTGACAAGGCCGTGGCAATCTGCCTCCGAGAAAATCTGGACACGTACAACAAAAAATATAACCCTTACTTTAAATATTCATGCAAG---AAGCCAGATACGTGC
>GAAZ01003064.1_Crotalus_horridus_D49
ATGAGGGCTCTCTGGATACTGGCCGTGTTGCTGCTGGGCGTCGAGGGGAGCCTGGTGGAATTTGAGACGTTGATCATGAAAATTGCGGGGAGAAGTGGTGTTTGGTACTACAGCTCTTACGGATGCTACTGTGGCGCGGGGGGCCAAGGCTGGCCACAGGACGCCAGCGACCGCTGCTGCTTTGAGCACGACTGCTGTTATGCAAAACTGACTGGCTGCGACCCAACAACAGACGTCTACACCTACAGACAGGAGGACGGGGAAATTGTCTGCGGAGGGGACGACCCGTGCGGGACACAGATTTGTGAGTGCGACAAGGCCGCAGCAATCTGCTTCCGAGATAGTATGGACACATACGACCACAAATATTGGCGCGCGTCTCCTCAGAATTGCCAGGGGGAATCACAGCCATGC
>GAAZ01003062.1_Crotalus_horridus_D49
ATGAGGGCTCTCTGGATAGTGGCCGTGTTGCTGGTGGCCGTCGAGGGGCACCTGCTGCAATTCAACAAGATGATCAAGTTTGAGACAAGGAAAAACGCTATTCCCTTCTATGCCTTTTACGGCTGCTACTGTGGCTGGGGGGGCCGAGGCCGGCCAAAGGACGCCACTGACCGCTGCTGCTTTGTGCACGACTGCTGTTACGGAAAACTGGCCAACTGCAACACCAAATGGGACATCTATCCCTACAGCTTGAAGAGTGGATATATCACCTGCGGAAAGGGCTCCTGGTGCGAGGAACAGATTTGTGAGTGCGACAGGGTCGCGGCAGAATGCCTCAGAAGGAGTCTGAGCACGTACAAGTACGGATATATGTTTTACCCGGACTCTCGTTGCAAGGGGCCTTCAGAGCAATGC
>GAAZ01003061.1_Crotalus_horridus_D49
ATGAGGACTCTCTGGATAGTGGCCGTATTGCTGCTGGGCGTCGAGGGGAGCCTGGTGGAATTTGAGACGTTGATCATGAAAATTGCGGGGAGAAGTGGTGTTTGGTACTACAGCTCTTACGGATGCTACTGTGGCGCGGGGGGCCAAGGCTGGCCACAGGACGCCAGCGACCGCTGCTGCTTTGAGCACGACTGCTGTTATGCAAAACTGACTGGCTGCGACCCAACAACAGACGTCTACACCTACAGACAGGAGGACGGGGAAATTGTCTGCGGAGGGGACGACCCGTGCGGGACACAGATTTGTGAGTGCGACAAGGCCGCAGCAATCTGCTTCCGAGATAGTATGGACACATACGACCACAAATATTGGCGGTTCTCGCTCGAAAATTGCCAGGGGGAATCACAGCCATGC
>GAAZ01003060.1_Crotalus_horridus_D49
ATGAGGGCTCTCTGGATACTGGCCGTGTTGCTGCTGGGCGTCGAGGGGAGCCTGGTGGAATTTGAGACGTTGATCATGAAAATTGCGGGGAGAAGTGGTGTTTGGTACTACAGCTCTTACGGATGCTACTGTGGCGCGGGGGGCCAAGGCTGGCCACAGGACGCCAGCGACCGCTGCTGCTTTGAGCACGACTGCTGTTATGCAAAACTGACTGGCTGCGACCCAACAACAGACGTCTACACCTACAGACAGGAGGACGGGGAAATTGTCTGCGGAGGGGACGACCCGTGCGGGACACAGATTTGTGAGTGCGACAAGGCCGCAGCAATCTGCTTCCGAGATAGTATGGACACATACGACCACAAATATTGGCGGTTCTCGCTCGAAAATTGCCAGGGGGAATCACAGCCATGC
>GBKC01002434.1_Crotalus_horridus_D49
ATGAGGGCTCTCTGGATACTGGCCGTGTTGCTGCTGGGCGTCGAGGGGAGCCTGGTGGAATTTGAGACGTTGATCATGAAAATTGCGGGGAGAAGTGGTGTTTGGTACTACAGCTCTTACGGATGCTACTGTGGCGCGGGGGGCCAAGGCTGGCCACAGGACGCCAGCGACCGCTGCTGCTTTGAGCACGACTGCTGTTATGCAAAACTGACTGGCTGCGACCCAACAACAGACGTCTACACCTACAGACAGGAGGACGGGGAAATTGTCTGCGGAGGGGACGACCCGTGCGGGACACAGATTTGTGAGTGCGACAAGGCCGCAGCAATCTGCTTCCGAGATAGTATGGACACATACGACCACAAATATTGGCGGTTCTCGCTCGAAAAATTCCAGGGGGAATCACAGCCATGC
>GBKC01002433.1_Crotalus_horridus_D49
ATGAGGGCTCTCTGGATACTGGCCGTGTTGCTGCTGGGCGTCGAGGGGAGCCTGGTGGAATTTGAGACGTTGATCATGAAAATTGCGGGGAGAAGTGGTGTTTGGTACTACAGCTCTTACGGATGCTACTGTGGCGCGGGGGGCCAAGGCTGGCCACAGGACGCCAGCGACCGCTGCTGCTTTGAGCACGACTGCTGTTATGCAAAACTGACTGGCTGCGACCCAACAACAGACGTCTACACCTACAGACAGGAGGACGGGGAAATTGTCTGCGGAGGGGACGACCCGTGCGGGACACAGATTTGTGAGTGCGACAAGGCCGCAGCAATCTGCTTCCGAGATAGTATGGACACATACGACCACGAATATTGGCGGTTCTCGCTCGAAAATTGCCAGGGGGAATCACAGCCATGC
>GBKC01002432.1_Crotalus_horridus_D49
ATGAGGGCTCTCTGGATACTGGCCGTGTTGCTGCCGGGCGTCGAGGGGAGCCTGGTGGAATTTGAGACGTTGATCATGAAAATTGCGGGGAGAAGTGGTGTTTGGTACTACAGCTCTTACGGATGCTACTGTGGCGCGGGGGGCCAAGGCTGGCCACAGGACGCCAGCGACCGCTGCTGCTTTGAGCACGACTGCTGTTATGCAAAACTGACTGGCTGCGACCCAACAACAGACGTCTACACCTACAGACAGGAGGACGGGGAAATTGTCTGCGGAGGGGACGACCCGTGCGGGACACAGATTTGTGAGTGCGACAAGGCCGCAGCAATCTGCTTCCGAGATAGTATGGACACATACGACCACAAATATTGGCGGTTCTCGCTCGAAAATTGCCAGGGGGAATCACAGCCATGC
>GBKC01002430.1_Crotalus_horridus_D49
ATGAGGGCTCTCTGGATAGTGGCCGTGTTGCTGGTGGCCGTCGAGGGGCACCTGCTGCAATTCAACAAGATGATCAAGTTTGAGACAAGGAAAAACGCTATTCCCTTCTATGCCTTTTACGGCTGCTACTGTGGCTGGGGGGGGCGGGGGCGGCCAAAGGACGCCACTGACCGCTGCTGCTTTGTGCACGACTGCTGTTACGGAAAACTGGCCAACTGCAACACCAAATGGGACATCTATCCCTACAGCTTGAAGAGTGGATATATCACCTGCGGAAAGGGCTCCTGGTGCGAGGAACAGATTTGTGAGTGCGACAGGGTCGCGGCAGAATGCCTCAGAAGGAGTCTGAGCACGTACAAGTACGGATATATGTTTTACCCGGACTCTCGTTGCAAGGGGCCTTCAGAGCAATGC
>GBKC01002429.1_Crotalus_horridus_D49
ATGAGGGCTCTCTGGATAGTGGCCGTGTTGCTGGTGGCCGTCGAGGGGCACCTGCTGCAATTCAACAAGATGATCAAGTTTGAGACAAGGAAAAACGCTATTCCCTTCTATGCCTTTTACGGCTGCTACTGTGGCTGGGGGGCCCGAGGCCGGCCAAAGGACGCCACTGACCGCTGCTGCTTTGTGCACGACTGCTGTTACGGAAAACTGGCCAACTGCAACACCAAATGGGACATCTATCCCTACAGCTTGAAGAGTGGATATATCACCTGCGGAAAGGGCTCCTGGTGCGAGGAACAGATTTGTGAGTGCGACAGGGTCGCGGCAGAATGCCTCAGAAGGAGTCTGAGCACGTACAAGTACGGATATATGTTTTACCCGGACTCTCGTTGCAAGGGGCCTTCAGAGCAATGC
>GBKC01002427.1_Crotalus_horridus_D49
ATGAGGACTCTCTGGATAGTGGCCGTATTGCTGCTGGGCGTCGAGGGGAGCCTGGTGCAATTTGAGATGATGATCATGGAAGTGGCAAAGAGAAGCGGTTTGCTTTGGTACAGCGCTTACGGATGCTACTGCGGCTGGGGGGGCCATGGCCGGCCACAGGACGCCACTGACCGCTGCTGCTTTGTGCACGACTGCTGTTACGGAAAAGCGACCGACTGCAACCCCAAAAGGGTCAGCTATACCTACAGCGAGGAAAACGGGGAAATCGTCTGCGGAGGGGACGACCCGTGCGGGACACAGATTTGTGAGTGCGACAAGGCCGCAGCAATCTGCTTCCGAGACAATATACCCTCATACGACAACAAATATTGGCTGGTTCCGCCCAAAAATTGCCGGGAGGAACCAGAGCCATGC
>GBKC01002426.1_Crotalus_horridus_D49
ATGAGGACTCTCTGGATAGTGGCCGGATTGCTGCTGGGCGTCGAGGGGAGCCTGGTGCAATTTGAGATGATGATCATGGAAGTGGCAAAGAGAAGCGGTTTGCTTTGGTACAGCGCTTACGGATGCTACTGCGGCTGGGGGGGCCATGGCCGGCCACAGGACGCCACTGACCGCTGCTGCTTTGTGCACGACTGCTGTTACGGAAAAGCGACCGACTGCAACCCCAAAAGGGTCAGCTATACCTACAGCGAGGAAAACGGGGAAATCGTCTGCGGAGGGGACGACCCGTGCGGGACACAGATTTGTGAGTGCGACAAGGCCGCAGCAATCTGCTTCCGAGACAATATACCCTCATACGACAACAAATATTGGCTGTTCCCGCCCAAAAATTGCCGGGAGGAACCAGAGCCATGC
>GBKC01002425.1_Crotalus_horridus_D49
ATGAGGACTCTCTGGATAGTGGCCGTATTGCTGCTGGGAGTCGAGGGGAGCCTGGTGCAATTTGAGATGATGATCATGGAAGTGGCAAAGAGAAGCGGTTTGCTTTGGTACAGCGCTTACGGATGCTACTGCGGCTGGGGGGGCCATGGCCGGCCACAGGACGCCACTGACCGCTGCTGCTTTGTGCACGACTGCTGTTACGGAAAAGCGACCGACTGCAACCCCAAAAGGGTCAGCTATACCTACAGCGAGGAAAACGGGGAAATCGTCTGCGGAGGGGACGACCCGTGCGGGACACAGATTTGTGAGTGCGACAAGGCCGCAGCAATCTGCTTCCGAGACAATATACCCTCATACGACAACAAATATTGGCTGGTCCCGCCCAAAAATTGCCGGGAGGAACCAGAGCCATGC
>GBKD01001498.1_Crotalus_horridus_D49
ATGAGGACTTTCTGGATAGTGGCCGTGTTGCTGGTGGGCGTCAAAGGGAGCCTGGTCGAATTCGGGAGAATGATCAAGGAAGAGACGGGGAAAAACCCCTTTCCCTCCTACACCTTTTACGGATGCTACTGCGGCCTGGGGGGCCAAGGCCGGCCAAGGGACGCCACTGACCGCTGCTGTTTGATGCATGACTGCTGTTATGAGAATCTGACCGGCTGCAAGACCAAAACGGACCCCTACCCCTACAGCCGGAAGAACGGGGCTATCGTCTGCGGAGGGGGCACTTGGTGCAAGAAGCAGATTTGTGAGTGTGACAAGGCTGCAGCAATCTGCCTCCGAGACAATCTGGACACATACAACAAAGAATATCAGTTTTATGGGGACTTTCATTGCAAGGAGGGTCCAAAGAAATGC
>GBKD01001497.1_Crotalus_horridus_D49
ATGAGGACTCTCTGGATACTGGCCGTATTGCTGCTGGGCGTCGAGGGGGACCTGCTGCAATTTGAGATGATGATCATGGAAGTGGCGAAGAGAAGCGGTATGTTTTGGTACAGCGCTTACGGATGCTACTGCGGCTGGGGGGGCCATGGCCGGCCACAGGACGCCACTGACCGCTGCTGCTTTGTGCACGACTGCTGTTATGGAAAAGTGACCGGCTGCGACCCAAAAGTGGACAGCTATACCTACAGCAAGGAAAACGGGGAAATCGTCTGCGGAGGGGACGACCCGTGCAAGAAGCAGATTTGTGAGTGCGATAGAGTCGCAGCAGTCTGCTTCCGAGACAATATACCCACATACGACAACAAATATTGGCGGTTCCCGGCCAAAAATTGCCAGGAGGAACCAGAGCCATGC
>GBKD01001496.1_Crotalus_horridus_D49
ATGAGGACTCTCTGGATACTGGCTGTATTGCTGCTGGGCGTCGAGGGGGACCTGCTGCAATTTGAGATGATGATCATGGAAGGGGCGAAGAGAAGCGGTATGTTTTGGTACAGCGCTTACGGATGCTACTGCGGCTGGGGGGGCCATGGCCGGCCACAGGACGCCACTGACCGCTGCTGCTTTGTGCACGACTGCTGTTATGGAAAAGTGACCGGCTGCGACCCAAAAGTGGACAGCTATACCTACAACAAGGAAAACGGGGAAATCGTCTGCGGAGGGGACGACCCGTGCAAGAAGCAGATTTGTGAGTGCGATAGGGTCGCAGCAGTCTGCTTCCGAGACAATATACCCACATACGACAACAAATATTGGCGGTTCCCGGCCAAAAATTGCCAGGAGGAACCAGAGCCATGC
>GBKD01001495.1_Crotalus_horridus_D49
ATGAGGACTCTCTGGATACTGGCTGTATTGCTGCTGGGCGTCGAGGGGGACCTGCTGCAATTTGAGATGATGATCATGGAAGTGGCGAAGAGAAGCGGTATGTTTTGGTACAGCGCTTACGGATGCTACTGCGGCCGGGGGGGCCATGGCCGGCCACAGGACGCCACTGACCGCTGCTGCTTTGTGCACGACTGCTGTTATGGAAAAGTGACCGGCTGCGACCCAAAAGTGGACAGCTATACCTACAGCAAGGAAAACGGGGAAATCGTCTGCGGAGGGGACGACCCGTGCAAGAAGCAGATTTGTGAGTGCGATAGGGTCGCAGCAGTCTGCTTCCGAGACAATATACCCACATACGACAACAAATATTGGCGGTTCCCGGCCAAAAATTGCCAGGAGGAACCAGAGCCATGC
>GBKD01001494.1_Crotalus_horridus_D49
ATGAGGACTCTCTGGATACTGGCTGTATTGCTGCTGGGCGTCGAGGGGGACCTGCTGCAATTTGAGATGATGATCATGGAAGTGGCGAAGAGAAGCGGTATGTTTTGGTACAGCGCTTACGGATGCTACTGCGGCTGGGGGGGCCATGGCCGGCCACAGGACGCCACTGACCGCTGCTGCTTTGTGCACGACTGCTGTTATGGAAAAGTGACCGGCTGCGACCCAAAAGTGGACAGCTATACCTACAGCAAGGAAAACGGGGGAATCGTCTGCGGAGGGGACGACCCGTGCAAGAAGCAGATTTGTGAGTGCGATAGGGTCGCAGCAGTCTGCTTCCGAGACAATATACCCACATACGACAACAAATATTGGCGGTTCCCGGCCAAAAATTGCCAGGAGGAACCAGAGCCATGC
>GBKD01001493.1_Crotalus_horridus_D49
ATGAGGACTCTCTGGATACTGGCCGTATTGCTGCTGGGCGTCGAGGGGGACCTGCTGCAATTTGAGATGATGATCATGGAAGTGGCGAAGAGAAGCGGTATGTTTTGGTACAGCGCTTACGGATGCTACTGCGGCTGGGGGGGCCATGGCCGGCCACAGGACGCCACTGACCGCTGCTGCTTTGTGCACGACTGCTGTTATGGAAAAGTGACCGGCTGCGACCCAAAAGTGGACAGCTATACCTACAGCAAGGAAAACGGGGAAATCGTCTGCGGAGGGGACGACCCGTGCAAGAAGCAGATTTGTGAGTGCGATAGGGTCGCAGCAGTCTGCTTCCGAGACAATATACCCACATACGACAACAAATATTGGCGGTTCCCGGCCAAAAATTGCCAGGAGGAACCAGAGCCATGC
>GBKD01001492.1_Crotalus_horridus_D49
ATGAGGACTCTCTGGATACTGGCTGTATTGCTGCTGGGCGTCGAGGGGGACCTGCTGCAATTTGAGATGATGATCATGGAAGTGGCGAAGAGAAGCGGTATGTTTTGGTACAGCGCTTACGGATGCTACTGCGGCTGGGGGGGCCATGGCCGGCCACAGGACGCCACTGACCGCTGCTGCTTTGTGCACGACTGCTGTTATGGAAAAGTGACCGGCTGCGACCCAAAAGTGGACAGCTATACCTACAGCAAGGAAAACGGGGAAATCGTCTGCGGAGGGGACGACCCGTGCAAGAAGCAGATTTGTGAGTGCGATAGGGTCGCAGCAGTCTGCTTCCGAGACAATATACCCACATACGACAACAAATATTGGCGGTTCCCGGCCAAAAATTGCCAGGAGGAACCAGAGCCATGC
>KU666913.1_Crotalus_nigrescens_D49
ATGAGGACTCTCTGGATAGTGGCCGTATTGCTGCTGGGCGTCGAGGGGAGCCTGGTGCAATTTGAGATATTGATCATGAAAGTGGCGAAGAGAAGCGGTTTGTTTTCGTACAGCGCTTACGGATGCTACTGCGGCTGGGGGGGCCATGGCCGGCCACAGGACGCCACTGACCGCTGCTGCTTTGTGCACGACTGCTGTTACGGAAAAGTGACCGACTGCAACCCCAAAACGGCCAGCTATACCTACAGCGAGAAAAACGGGGAAATCGTCTGTGGAGGGGCCGACCCGTGCAAGAAGCAGGTTTGTGAGTGCGATAGGGTCGCGGCAATCTGCTTCCGAGACAATATACCCACATACGACAACAAATATTGGCGGTTCCCGCCCGAAAATTGCCGGGAGGAACCAGAGCCATGC
>KU666914.1_Crotalus_nigrescens_K49
ATGAGGACTTTCTGGATAGTGGCCATGTTGCTGGTGGGCGTTGAAGGGAGCCTGCTCGAATTGGGGAAGATGATCCTGCAAGAGACGGGGAAAAACCCTGCTATATCCTATGCCCTTCATGGATGCAACTGTGGCGTGGGGAGCCGACATAAGCCAAAGGACGCCACTGACCGCTGCTGCTTCGTGCACAAATGCTGTTACAAAAAACTGACCGACTGCGACCCCAAAACGGACGGTTACTCCTATGGCTACAAGGACAAGACTATCGTCTGCGGAGTGAACAACCCATGCCTGAAGGAGATGTGTGAGTGTGATAAGGCCGTGGCAATCTGCCTCCGAGAAAATCTGGACACGTACAACAAAAAATATAAGATTTACCCGAAATTTCTTTGCAAG---AAGCCAGATACATGC
>KU666915.1_Crotalus_nigrescens_D49
ATGAGGACTCTCTGGATAGTGGCCGTGTTGCTGGTGGGCGTCGAGGGGAACCTGCCGCAATTCAACAAAATGATCAAGATAATGACGAAGAAAAACGGTTTTCCCTTCTATACCTTTTACGGCTGCTACTGTGGCTGGGGGGGCCGAGGCCGGCCAAAGGACGCCACTGACCGCTGCTGCTTTGTGCATGACTGCTGTTACGAAAAACTGACCAACTGCAGCCCCAAAACGGACATCTATTCCTACAGCTGGAAGAGTGGGGTTATCATCTGCGGAGAGGGCACCCCATGCGAGAAACAGATTTGTGAGTGCGACAGGGTTGCAGCAGTCTGCTTCGGAGCGAATCGGGAGACATACAACAGACAATATATGTTTTACCCGGATTTTCTTTGCACGGACCCTTCAGAGAAATGC
>KU666912.1_Crotalus_pricei_D49
ATGAGGGCTCTCTGGATAGTGGCCGTATTGCTGCTGGGCGTCGAGGGGGACCTGCTGCAATTTGAGACATTGATCATGAAAGTGGCGAAGAAAAGCGGTATGTTTTGGTACAGCGCTTACGGATGCTACTGCGGCTGGGGGGGGCATGGCCGGCCACAGGACACCACTGACCGCTGCTGCTTTGTGCACGACTGCTGTTACGGAAAAGTGACCGACTGCGACCCAAAATTTGACAGCTACACCTACAGCGAGGAAAACGGGGAAATCGTCTGCGGAGGGGACGATCCATGCCTGAAGCAGATTTGTGAGTGCGATAGGGTCGCGGCAATCTGCTTCCGAGACAATATACCCACATACAACAACAAATATTGGCGGTTCCCGCCCGAAAATTGCCAGGAGGAACCAGAGCCATGC
>U01026.1_Crotalus_scutulatus_D49
ATGAGGGCTCTCTGGATAGTGGCCGTGTTGCTGGTGGGCGTCGAGGGGAGCCTGGTGGAATTTGAGACGTTGATCATGAAAATTGCGGGGAGAAGTGGTATTTCGTACTACAGCTCTTACGGATGCTACTGTGGCGCGGGGGGCCAAGGCTGGCCACAGGACGCCAGCGACCGCTGCTGCTTTGAGCACGACTGCTGTTATGCAAAACTGACTGGCTGCGACCCAACAACAGACGTCTACACCTACAGACAGGAGGACGGGGAAATCGTCTGTGGAGGGGACGACCCGTGCGGGACACAGATTTGTGAGTGCGACAAGGCCGCAGCAATCTGCTTCCGAGATAGTATGAACACATACGACTACAAATATTTGCGGTTCTCGCCCGAAAATTGCCAGGGGGAATCACAGCCATGC
>KU666904.1_Crotalus_tzabcan_D49
ATGAGGGCTCTCTGGATAGTGGCCGTGTTGCTGGTGGGCGTCGAGGGGAGCCTGGTGGAATTTGAGACGTTGATGATGAAAATTGCGGGGAGAAGTGGTATTTCGTACTACAGCTCTTACGGATGCTACTGTGGCGCGGGGGGCCAAGGCTGGCCACAGGACGCCAGCGACCGCTGCTGCTTTGAGCACGACTGCTGTTATGCAAAACTGACTGGCTGCGACCCAACAACAGACGTCTACACCTACAGACAGGAGGACGGGGAAATCGTCTGTGGAGGGGACGACCCGTGCGGGACACAGATTTGTGAGTGCGACAAGGCCGCAGCAATCTGCTTCCGAAATAGTATGGACACATACGACTACAAATATTTGCAGTTCTCGCCCGAAAATTGCCAGGGGGAATCACAGCCATGC
>KU666905.1_Crotalus_tzabcan_D49
ATGAGGACTCTCTGGATAGTGGCCGTATTGCTGCTGGGCGTCGAGGGGAGCCTGGTGCAATTTGAGACATTGATCATGAAAATTGCGGGGAGAAGCGGTTTGCTTTGGTACAGCGCTTACGGATGCTACTGCGGCTGGGGGGGCCATGGGCTACCACAGGACGCCACTGACCGCTGCTGCTTTGTGCACGACTGCTGTTACGGAAAAGCGACCGACTGCAACCCCAAAACGGTCAGCTATACCTACAGCGAGGAAAACGGGGAAATCATCTGCGGAGGGGACGACCCGTGCGGGACACAGATTTGTGAGTGCGACAAGGCCGCAGCAATCTGCTTCCGAGACAATATACCCTCATACAACAACAAATATTGGCTGTTCCCGCCCAAAAATTGCCGGGAGGAACCAGAGCCATGC
>KU666907.1_Crotalus_tzabcan_D49
ATGAGGGCTCTCTGGATAGTGGCCGTGTTGCTGGTGGGCGTCGAGGGGAGCCTGGTGGAATTTGAGACGTTGATGGTGAAAATTGCGGGGAGAAGTGGTATTTCGTACTACAGCTCTTACGGATGCTACTGTGGCGCGGGGGGCCAAGGCTGGCCACAGGACGCCAGCGACCGCTGCTGCTTTGAGCACGACTGCTGTTATGCAAAACTGACTGGCTGCGACCCAACAACAGACGTCTACACCTACAGACAGGAGGACGGGGAAATCGTCTGTGGAGGGGACGACCCGTGCGGGACACAGATTTGTGAGTGCGACAAGGCCGCAGCAATCTGCTTCCGAGACAATATACCCTCATACAACAACAAATATTGGCTGTTCCCGCCCAAAAATTGCCGGGAGGAACCAGAGCCATGC
>AF403138.1_Crotalus_viridis_D49
ATGAGGACTTTCTGGATAGTGGCCTTGTTGCTGGTGGGCGTCGAGGGGAACCTGCTGCAATTCAACAAAATGATCAAGATGATGACGAAGAAAAACGCTTTTCCCTTCTATACCTCTTACGGCTGCTACTGTGGCTGGGGGGGCCGAGGCCGGCCAAAGGACGCCACTGACCGCTGCTGCTTTGTGCATGACTGCTGTTACGAAAAACTGACCAACTGCAGCCCCAAAACGGACATCTATTCCTACAGCTGGAAGCGTGGGGTTATCATCTGCGGAAAGGGCACCCCGTGCGAGAAACAGATTTGTGAGTGCGACAGGGCTGCAGCAGTCTGCTTCAGAGAGAATCTGCCCACATACAAGAAAAGATATATGTTTTACCTGGATTTTCTTTGCACGGACCCTTCAGAGAAATGC
>AY120875.1_Crotalus_viridis_D49
ATGAGGACTCTCTGGATACTGGCCGTGTTGCTGCTGGGCGTCGAGGGGAACCTGGTGCAATTTGAGCTGTTGATCATGAAAGTGGCGAAGAGAAGCGGTTTGTTGTCGTACAGCGCTTACGGATGCTACTGCGGCTGGGGGGGCCATGGCCGGCCACAGGACGCCACTGACCGCTGCTGCTTTGTGCACGACTGCTGTTACGGAAAAGTGACCGACTGCAACCCCAAAACGGCCAGCTATACCTACAGCGAGGAAAACGGGGAAATCGTCTGCGGAGGGGACGACCCGTGCAAGAAGCAGGTTTGTGAGTGCGATAGGGTCGCGGCAATCTGCTTCCGAGACAATATACCCTCATACGACAACAAATATATACAGTTCCCGGCCAAAAATTGCCAGGAGAAACCAGAGCCATGC
>AY120876.1_Crotalus_viridis_D49
ATGAGGACTCTCTGGATAGTGGCCGTATTGCTGCTGGGCGTCGAGGGGAGCCTGGTGCAATTTGAGATGTTGATCATGAAAGTGGCAAAGAGAAGCGGTTTGTTTTCGTACAGCGCTTACGGATGCTACTGCGGCTGGGGGGGCCATGGCCGGCCACAGGACGCCACTGACCACTGCTGCTTTGTGCACGACTGCTGTTACGGAAAAGTGACCGACTGCAACCCCAAAACGGCCAGCTATACCTACAGCGAGGAAAACGGGGAAATCGTCTGCGGAGGGGATGACCCGTGCAAGAAGCAGGTTTGTGAGTGCGATAGGGTCGCGGCAATCTGCTTCCGAGACAATATACCCACATACGACAACAAATATTGGCGGTTCCCGCCTGAAAATTGCCAGGAGGAACCAGAGCCATGC
>AY120877.1_Crotalus_viridis_D49
ATGAGAACTCTCTGGATACTGGCCGTGTTGCTGCTGGGCGTCGAGGGGAACCTGGTGCAATTTGAGCTGTTGATCATGAAAGTGGCGAAGAGAAGCGGTTTGTTGTCGTACAGCGCTTACGGATGCTACTGCGGCTGGGGGGGCTATGGCCGGCCACAGGACGCCACTGACCGCTGCTGCTTTGTGCACGACTGCTGTTACGGAAAAGTGACCGACTGCAACCCCAAAACGGCCAGCTATACCTACAGCGAGGAAAACGGGGAAATCGTCTGCGGAGGGGACGACCCGTGCAAGAAGCAGGTTTGTGAGTGCGATAGGGTCGCGGCAATCTGCTTCCGAGACAATATACCCTCATACGACAACAAATATATACAGTTCCCGGCCAAAAATTGCCAGGAGAAACCAGAGCCATGC
>AF403134.1_Crotalus_viridis_D49
ATGAGGACTCTCTGGATAGTGGCCGTATTGCTGCTGGGCGTCGAGGGGAGCCTGGTGCAATTTGAGACATTGATCATGAAAATTGCGGGGAGAAGTGGTTTGCTTTGGTACAGCGCTTACGGATGCTACTGCGGCTGGGGGGGCCATGGGCTACCACAGGACGCCACTGACCGCTGCTGCTTTGTGCACGACTGCTGTTACGGAAAAGCGACCGACTGCAACCCCAAAACGGTCAGCTATACCTACAGCGAGGAAAACGGGGAAATCGTCTGCGGAGGGGACAACCCGTGCGGGACACAGATTTGTGAGTGCGACAAGGCCGCAGCAATCTGCTTCCGAGACAATATACCCTCATACAGCAACAAATATTGGCTGTTCCTGCCCAAAAATTGCCGGGGGGACCCAGAGCCATGC
>AF403135.1_Crotalus_viridis_D49
ATGAGGACTCTCTGGATAGTGGCCGTGTTGCTGCTGGGCGTCGAGGGGAGCCTGGTGCAATTTGAGATGATGATCATTAAAGTGGCAAAGAGAAGCGGTTTGTTTTGGTACGGCGCTTACGGATGCTACTGCGGCTGGGGGGGCCAAGGCCGACCACAGGACGCCACTGACCGCTGCTGCTTTGTGCACGACTGCTGTTACGGAAAAGCGACCGACTGCAACCCCAAAACGGTCAGCTATACCTACAGCGTGAAAAACGGGGAAATCATCTGCGAAGACGACGACCCGTGCAAGAAGCAGGTTTGTGAGTGTGATAGGGTCGCGGCAGTCTGCTTCCGAGACAATATACCCTCATACAACAACAACTATAAGCGGTTCCCGGCCGAAAATTGCCGGGAGGAACCAGAGCCATGC
>AF403136.1_Crotalus_viridis_D49
ATGAGGACTCTCTGGATAGTGGCCGTGTTGCTGCTGGGCGTCGAGGGGAGCCTGGTGCAATTTGAGATGATGATCATTAAAGTGGCAAAGAGAAGCGGTTTGTTTTGGTACGGCGCTTACGGATGCTACTGCGGCTGGGGGGGCCAAGGCCGACCACAGGACGCCACTGACCGCTGCTGCTTTGTGCACGACTGCTGTTACGGAAAAGCGACCGACTGCAACCCCAAAACGGTCAGCTATACCTACAGCGTGAAAAACGGGGAAATCATCTGCGAAGACGACGACCCGTGCAAGAAGCAGGTTTGTGAGTGTGATAGGGTCGCGGCAGTCTGCTTCCGAGACAATATACCCTCATACAACAACAACTATAAGCGGTTCCCGGCCGAAAATTGCCGGGGGGACCCAGAGCCATGC
>AF403137.1_Crotalus_viridis_D49
ATGAGGACTCTCTGGATAGTGGCCGTATTGCTGCTGGGCGTCGAGGGGAGCCTGGTGCAATTTGAGACATTGATCATGAAAATTGCGGGGAGAAGTGGTTTGCTTTGGTACAGCGCTTACGGATGCTACTGCGGCTGGGGGGGCCATGGGCTACCACAGGACGCCACTGACCGCTGCTGCTTTGTGCACGACTGCTGTTACGGAAAAGCGACCGACTGCAACCCCAAAACGGTTAGCTATACCTACAGCGTGAAAAACGGGGAAATCATCTGCGAAGACGACGACCCGTGCAAGAGGCAGGTTTGTGAGTGTGATAGGGTCGCGGCAGTCTGCTTCCGAGACAATATACCCTCATACAACAACAACTATAAGCGGTTCCCGGCCGAAAATTGCCGGGAGGAACCAGAGCCATGC
>DQ090662.1_Daboia_limitis_D49
ATGAGGACTCTCTGGATAGTGGCCGTGTGCCTGATAGGCGTTGAAGGGAACCTTTTCCAGTTTGGGGAGATGATCTTGGAAAAGACCGGGAAAGAAGTTGTTCATTCCTACGCCATTTACGGATGCTACTGCGGCTGGGGAGGCCAAGGCAGGGCACAGGACGCCACCGACCGCTGCTGCTTTGTGCACGACTGCTGTTACGGGACAGTGAATGACTGCAACCCCAAAACGGCCACCTACTCCTACAGCTTTGAGAACGGGGATATCGTCTGCGGAGACAATGACCTGTGCCTGAGGACTGTTTGTGAGTGTGACAGGGCCGCGGCAATCTGCCTTGGACAGAATGTGAATACATACGACAAAAACTATGAGTACTACTCAATCTCTCATTGCACGGAGGAGTCAGAGCAATGC
>DQ090663.1_Daboia_limitis_D49
ATGAGGACTCTCTGGATACTGGCCGTGTGCCTGATAGGCGTTGAAGGGAACCTTTTCCAGTTCGCGAGGATGATCAACGGAAAGCTGGGAGCATTTTCTGTTTGGAACTACATCTCTTACGGATGCTACTGCGGCTGGGGGGGCCAAGGCACGCCAAAGGACGCCACCGACCGCTGCTGCTTCGTGCACGACTGCTGTTACGGGGGAGTGAAAGGCTGCAACCCCAAACTGGCCATCTACTCCTACAGCTTTCAGAGAGGGAATATCGTCTGCGGAAGAAACAACGGTTGCCTGAGGACCATTTGTGAGTGCGACAGGGTCGCGGCAAACTGCTTTCACCAGAATAAGAATACATACAACAAAAGATATAAGTTCCTCTCATCCTATTATTGCAGGCAGACGTCAGAGAAATGC
>DQ090664.1_Daboia_limitis_D49
ATGAGGACTCTCTGGATAGTGGCCGTGTGCCTGATAGGCGTCGAGGGGAGCCTGCTCGAATTTGGGAAGATGATCCTGGAAGAGACGGGGAAACTCGCTATTCCCTCCTACTCCTCTTACGGATGCTACTGCGGCTGGGGGGGGAAAGGCACGCCAAAGGACGCCACCGACCGCTGCTGCTTCGTGCATGACTGCTGTTACGGGAATCTGCCCGACTGCAACCCCAAATCGGACAGATACAAATACAAACGGGTGAACGGGGCTATTGTCTGTGAAAAAGGCACCTCGTGCGAAAATCGGATTTGTGAGTGTGACAAGGCCGCGGCAATCTGCTTCCGACAGAATCTGAACACATACAGCAAGAAATATATGCTTTATCCGGACTTTCTGTGCAAG---GGGGAGTTAAAGTGC
>U60017.1_Daboia_palaestinae_D49
ATGAGGACTCTCTGGATAGTGGCCGTGTGCCTGATGGGTGTTGAAGGGCACCTTACCCAATTCGGGGACATGATCAACAAAAAGACGGGGACGTTCGGTTTACTTTCCTACGTCTATTACGGATGCTACTGCGGCTTGGGGGGCAAAGGCAAGCCACAGGACGCCACTGACCGCTGCTGCTTCGTGCACGACTGCTGTTACGGGACAGTGAACGGCTGCGACCCCAAACTGTCCACCTACTCCTACAGCTTTCAGAATGGGGATATCGTCTGCGGAGACGATGACCCATGCCTGAGGGCTGTTTGTGAGTGCGACAGGGTCGCGGCAATCTGCTTTGGAGAGAATATGAATACGTACGACAAAAAATATATGCTCTACTCATTTTTTGATTGCATGGAGGAGTCAGAGAAATGC
>AF091854.1_Daboia_palaestinae_D49
ATGAGGATTCTCTGGATAGTGGCCGTGTGCCTGATAGGCGTCGAAGGGAACCTTTACCAGTTCGGGAAGATGATCTTCAAAATGACGAGGAAGAGCGCTCTT---TCCTACAGCGATTATGGATGCTACTGCGGCTGGGGGGGCAAAGGCAAGCCACAGGACGCCACCGACCGCTGCTGCTTCGTGCACGACTGCTGTTACGGGACAGTGAACGGCTGCGACCCCAAACTGTCCACCTACTCCTACAGCTTTCAGAATGGGGATATCGTCTGCGGAGGCGATGACCCATGCCTGAGGGCTGTTTGTGAGTGCGACAGGGTCGCGGCAATCTGCTTTGGAGAGAATATGAATACGTACGACACAAAATATATGCTCCACTCATTATTTGATTGCATGGAAGAGTCAGAGAAATGC
>AF091855.1_Daboia_palaestinae_D49
ATGAGGACTCTCTGGATAGTGGCCGTGTGCCTGATGGGTGTTGAAGGGCACCTTACCCAATTCGGGGACATGATCAACAAAAAGACGGGGACGTTCGGTTTACTTTCCTACGTCTATTACGGATGCTACTGCGGCTTGGGGGGCAAAGGCAAGCCACAGGACGCCACTGACCGCTGCTGCTTCGTGCACGACTGCTGTTACGGGACAGTGAACGGCTGCGACCCCAAACTGTCCACCTACTCCTACAGCTTTCAGAATGGGGATATCGTCTGCGGAGACGATGACCCATGCCTGAGGGCTGTTTGTGAGTGCGACAGGGTTGCGGCAATCTGCTTTGGAGAGAATATGAATACGTACGACACAAAATATATGCTCCACTCATTATTTGATTGCATGGAAGAGTCAGAGAAATGC
>DQ090658.1_Daboia_russelii_D49
ATGAGGACTCTCTGGATAGTGGCCGTGTGCCTGATAGGCGTTGAAGGGAACCTTTTCCAGTTCGCGGAGATGATCGTCAAAATGACGGGGAAAGAAGCTGTTCATTCCTACGCCATTTACGGATGCTACTGCGGCTGGGGAGGCCAAGGCAAGCCACAGGACGCCACCGACCGCTGCTGCTTTGTGCACGACTGCTGTTACGGGACAGTGAATGACTGCAACCCCAAAATGGCCACCTACTCCTACAGCTTTGAGAACGGGGATATCGTCTGCGGAGACAACAACCTGTGCCTGAAGACTGTTTGTGAGTGTGACAGGGCCGCGGCAATCTGCCTTGGACAGAATGTGAATACGTACGACAAAAACTATGAGAACTACGCAATCTCTCATTGCACGGAGGAGTCAGAGCAATGC
>DQ090659.1_Daboia_russelii_D49
ATGAGGACTCTCTGGATAGTGGCCGTGTGCCTGATAGGCGTCGAAGGGAACCTTTACCAGTTCGGGGAGATGATCAACCAAAAGACGGGGAATTTTGGTTTACTTTCCTACGTCTATTACGGATGCTACTGCGGCTGGGGGGGCAAGGGCAAGCCACAGGACGCCACCGACCGCTGCTGCTTTGTGCACGACTGCTGTTACGGGAGAGTGAAAGGCTGCGACCCCAAAACGGCCACCTACTCCTACAGCTTTGAGAACGGGGATATCGTCTGCGGAGGCGATGACCCATGCCTGAGGGCTGTCTGTGAGTGCGACAGGGTTGCGGCAATCTGCTTTAGAGAGAATATGAATACGTACGACAAAAAATATATGCTCTACTCAATATTTGATTGCAAGGAGGAGTCAGACCAATGC
>DQ090660.1_Daboia_russelii_D49
ATGAGGACTCTCTGGATAGTGGCCATGTGCCTGATAGGCGTTGAAGGGAACCTTTTCCAGTTCGCGAGGATGATCGATGCAAAACAGGAAGCATTTTCTTTTTTTAAGTACATCTCTTACGGATGCTACTGCGGCTGGGGGGGCCAAGGCACGCCAAAGGACGCCAGCGACCGCTGCTGCTTCGTGCACGACTGCTGTTACGCGAGAGTGAAAGGCTGCAACCCCAAATTGGTTGAATACTCCTACAGCTATCGGACAGGGAAAATCGTCTGCGAAACCTACAACCGGTGCAAGAGGGCTGTTTGTGAGTGCGACAGGGTCGCGGCAATCTGCCTTGGACAGAATGTGAATACATACAACAAAGGATATATGTTCCTCTCATCCTATTATTGCAGGCAGAAGTCAGAGCAATGC
>DQ090661.1_Daboia_russelii_D49
ATGAGGACTCTCTGGATAGTGGCCGTGTGCCTGATAGGCGTCGAAGGGAACCTTTTGCAGTTCGGGAGGATGATCTTCAGAATGACGGCGAAAAACCCTCTTTCTTCCTACAGCAATTACGGATGCTACTGCGGCTGGGGGGGCAAAGGCAAGCCACAGGACGCCACCGACCGCTGCTGCTTCGTGCACGACTGCTGTTACGAGAAAGTGAATGACTGCAACCCCAAAACGGCCACCTACTCCTACAGCTTTGAGAACGGGGGTATCGTCTGCGGAGACCGCGACCCGTGCAAGAGGGCTGTTTGTGAGTGCGACAGGGTCGCGGCAACCTGCTTTCGAGACAATCTGAATACGTACGACAAAAAATATCGCAAGTACCCACCCTCTCAGTGCACG---GGGACAGAGCAATGC
>DQ365975.1_Daboia_russelii_D49
ATGAGGACTCTCTGGATAGTGGCCATGTGCCTGATAGGCGTTGAAGGGAACCTTTTCCAGTTCGCGAGGATGATCGATGCAAAACAGGAAGCATTTTCTTTTTTTAAGTACATCTCTTACGGATGCTACTGCGGCTGGGGGGGCCAAGGCACGCCAAAGGACGCCAGCGACCGCTGCTGCTTCGTGCACGACTGCTGTTACGCGAGAGTGAAAGGCTGCAACCCCAAATTGGTTGAATACTCCTACAGCTATCGGACAGGGAAAATCGTCTGCGAAACCTACAACCGGTGCAAGAGGGCTGTTTGTGAGTGCGACAGGGTCGCGGCAATCTGCCTTGGACAGGATGTGAATACATACAACAAAGGATATATGTTCCTCTCATCCTATTATTGCAGGCAGAAGTCAGAGCAATGC
>DQ365977.1_Daboia_russelii_D49
ATGAGGACTCTCTGGATAGTGGCCGTGTGCCTGATAGGCGTTGAAGGGAACCTTTTCCAGTTCGCGGAGATGATCGTCAAAATGACGGGGAAAGAAGCTGTTCATTCCTACGCCATTTACGGATGCTACTGCGGCTGGGGAGGCCAAGGCAAGCCACAGGACGCCACCGACCGCTGCTGCTTTGTGCACGACTGCTGTTACGGGACAGGGAATGACTGCAACCCCAAAATGGCCACCTACTCCTACAGCTTTGAGAACGGGGATATCGTCTGCGGAGACAACAACCTGTGCCTGAAGACTGTTTGTGAGTGTGACAGGGCCGCGGCAATCTGCCTTGGACAGAATGTGAATACGTACGACAAAAAATATCATAACTACCCACCCTCTCAGTGCACG---GGGACAGAGCAATGC
>X68385.1_Daboia_russelii_D49
ATGAGGACTCTCTGGATAGTGGCCGTGTGCCTGATAGGCGTCGAAGGGAACCTTTTCCAGTTCGCGAGGATGATCAACGGAAAGCTGGGAGCATTTTCTGTTTGGAACTACATCTCTTACGGATGCTACTGCGGCTGGGGGGGCCAAGGCACGCCAAAGGACGCCACCGACCGCTGCTGCTTCGTGCACGACTGCTGTTACGGGGGAGTGAAAGGCTGCAACCCCAAACTGGCCATCTACTCCTACAGCTTTCAGAGAGGGAATATCGTCTGCGGAAGAAACAACGGGTGCCTGAGGACCATTTGTGAGTGCGACAGGGTCGCGGCAAACTGCTTTCACCAGAATAAGAATACATACAACAAAGAATATAAGTTCCTCTCATCCTCTAAATGCAGGCAGAGGTCAGAGCAATGC
>X68386.1_Daboia_russelii_D49
ATGAGGACTCTCTGGATAGTGGCCGTGTGCCTGATAGGCGTTGAAGGGAACCTTTTCCAGTTTGGGGAGATGATCTTGGAAAAGACGGGGAAAGAAGTTGTTCATTCCTACGCCATTTACGGATGCTACTGCGGCTGGGGAGGCCAAGGCAGGGCACAGGACGCCACCGACCGCTGCTGCTTTGTGCACGACTGCTGTTACGGGACAGTGAATGACTGCAACCCCAAAACGGCCACCTATTCCTACAGCTTTGAGAACGGGGATATCGTCTGCGGAGACAACGACCTGTGCCTGAGGACTGTTTGTGAGTGTGACAGGGCCGCGGCAATCTGCCTTGGACAGAATGTGAATACATACGACAAAAACTATGAGTACTACTCAATCTCTCATTGCACGGAGGAGTCAGAGCAATGC
>AY303800.1_Daboia_siamensis_D49
ATGAGGACTCTCTGGATAATGGCCGTGTGCCTGATAGGCGTTGAAGGGAACTTTTTCCAGTTCGCGGAGATGATCGTCAAAATGACGGGGAAAGAAGCTGTTCATTCCTACGCCATTTACGGATGCTACTGCGGCTGGGGAGGCCAAGGCAAGCCACAGGACGCCACCGACCGCTGCTGCTTTGTGCACGACTGCTGTTACGGGACAGTGAATGACTGCAACCCCAAAATGGCCACCTACTCCTACAGCTTTGAGAACGGGGATATCGTCTGCGGAGACAACAACCTGTGCCTGAAGACTGTTTGTGAGTGTGACAGGGCCGCGGCAATCTGCCTTGGACAGAATGTGAATACGTACGACAAAAACTATGAGAACTACGCAATCTCTCATTGCACGGAGGAGTCAGAGCAATGC
>DQ090654.1_Daboia_siamensis_D49
ATGAGGACTCTCTGGATAGTGGCCGTGTGCCTGATAGGCGTTGAAGGGAACCTTTACCAGTTCGGGGAGATGATCAACCAAAAGACGGGGAATTTTGGTTTACTTTCCTACGTCTATTACGGATGCTACTGTGGCTGGGGGGGCAAAGGCAAGCCACAGGACGCCACCGACCGCTGCTGCTTTGTGCACGACTGCTGTTACGGGAGAGTGAAAGGCTGCGACCCCAAAACGGCCACCTACTCCTACAGCTTTGAGAACGGGGATATCGTCTGCGGAGGCGATGACCCATGCCTGAGGGCTGTTTGTGAGTGCGACCGGGTTGCGGCAATCTGCTTTAGAGAGAATATGAATACGTACGACAAAAAATATATGCTGTACTCAATATTTGATTGCAAGGAGGAGTCAGACCAATGC
>DQ090656.1_Daboia_siamensis_D49
ATGAGGACTCTCTGGATAGTGGCCATGTGCCTGATAGGCGTTGAAGGGAACCTTTTCCAGTTCGCGAGGTTGATCGATGCAAAACAGGAAGCATTTTCTTTTTTTAAGTACATCTCTTACGGATGCTACTGCGGCTGGGGGGGCCAAGGCACGCCAAAGGACGCCACCGACCGCTGCTGCTTCGTGCACGACTGCTGTTACGCGAGAGTGAAAGGCTGCAACCCCAAATTGGTTGAATACTCCTACGGCTATCGGACAGGGAAAATCGTCTGCGAAAACTACAACCGGTGCAAGAGGGCTGTTTGTGAGTGCGACAGGGTCGCGGCAATCTGCCTTGGACAGAATGTGAATACATACAACAAAGGATATATGTTCCTCTCATCCTATTATTGCAGGCAGAAGTCAGAGCAATGC
>DQ090657.1_Daboia_siamensis_D49
ATGAGGACTCTCTGGATAGTGGCCGTGTGCCTGATAGGCGTCGAGGGGAGCCTGCTCGAATTTGGGAAGATGATCCTGGAAGAGACGGGGAAACTCGCTATTCCCTCCTACTCCTCTTACGGATGCTACTGCGGCTGGGGGGGGAAAGGCACGCCAAAGGACGCCACCGACCGCTGCTGCTTCGTGCATGACTGCTGTTACGGGAATCTGCCCGACTGCAACCCCAAATCGGACAGATACAAATACAAACGGGTGAACGGGGCTATTGTCTGTGAAAAAGGCACCTCGTGCGAGAATCGGATTTGTGAGTGTGACAAGGCCGCGGCAATCTGCTTCCGACAGAATCTGAACACATACAGCAAGAAATATATGCTTTATCCGGACTTTCTGTGCAAG---GGGGAGTTAAGGTGC
>EU556502.1_Daboia_siamensis_D49
ATGAGGACTCTCTGGATAGTGGCCGTGTGCCTGATAGGCGTCGAAGGGAACCTTTTCCAATTCGGGGACATGATCAACAAAAAGACGGGGAGATTTGGTTTACTTTCCTACGTCTATTACGGATGCTACTGCGGCTGGGGAGGCCAAGGCAGGGCACAGGACGCCACCGACCGCTGCTGCTTTGTGCACGACTGCTGTTACGGGACAGTGAATGACTGCAACCCCAAAACGGCCACCTATTCCTACAGCTTTGAGAACGGGGATATCGTCTGCGGAGACAACGACCTGTGCCTGAGGACTGTTTGTGAGTGTGACAGGGCCGCGGCAATCTGCCTTGGACAGAATGTGAATACATACGACAAAAACTATGAGTACTACTCAATCTCTCATTGCACGGAGGAGTCAGAGCAATGC
>AY256974.1_Daboia_siamensis_D49
ATGAGGACTCTCTGGATAGTGGCCGTGTGCCTGATAGGCGTTGAAGGGAACCTTTACCAGTTCGGGGAGATGATCAACCAAAAGACGGGGAATTTTGGTTTACTTTCCTATGTCTATTACGGATGCTACTGTGGCTGGGGGGGCAAAGGCAAGCCACAGGACGCCACCGACCGCTGCTGCTTTGTGCACGACTGCTGTTACGGGACAGTGAATGACTGCAACCCCAAAATGGCCACCTACTCCTACAGCTTTGAGAACGGGGATATCGTCTGCGGAGACAACAACCTGTGCCTGAAGACTGTTTGTGAGTGTGACAGGGCCGCGGCAATCTGCCTTGGACAGAATGTGAATACGTACGACAAAAACTATGAGAACTACGCAATCTCTCATTGCACGGAGGAGTCAGAGCAATGC
>X77649.1_Deinagkistrodon_acutus_D49
ATGAGGACTCTCTGGATAGTGGCCGTGTTGCTGGTGAGCGTCGAGGGGCATCTGCTGCAATTCAACAAGATGATCAAGATAATGACGAGGAAAAACGCTTTTCCCTTCTACACCTCTTATGGATGCTACTGTGGCTGGGGGGGTCGAGGCTGGCCAAAGGACGCCACCGACAGCTGCTGCTTCGTGCACGATTGCTGTTACCAAAAACTGACCGGCTGCAGTCCCAAATGGGACATCTACCCCTACAGCTGGAAGACCGGGGTTATCATCTGCGGAGAGGGCACCCCGTGCGAGAAGGAGATTTGTGAGTGCGACAGGGCCGCGGCGGTCTGCTTGGGAGAGAATCTGCGCACGTACAAGACAAAATATATGTTCTACCCAGACTTTCTTTGCAAGAAGCCTTCAAAGCAATGC
>AJ223188.1_Deinagkistrodon_acutus_K49
ATGAGGGCTCTTTGGATAGTGGCCGTGTTGCTGGTGGGCGTCGAGGGGAGCCTGTTCGAATTGGGGAAGATGATCTGGCAAGAGACGGGGAAAAACCCTGTTAAAAACTACGGCCTTTATGGATGCAACTGCGGCGTGGGGGGCCGAGGTGAGCCACTGGACGCCACCGACCGCTGCTGCTTCGTGCACAAATGCTGTTACAAAAAACTGACCGACTGCGACTCCAAAAAGGACCGCTACTCCTATAAATGGAAGAACAAGGCTATCGTCTGCGGAAAGAACCAGCCATGCATGCAGGAGATGTGTGAGTGTGACAAGGCCTTCGCAATCTGCCTCAGAGAAAATCTGGACACGTACAACAAAAGCTTTCGGTATCACCTGAAACCTTCGTGCAAGAAGACTTCAGAGCAATGC
>AF269132.1_Deinagkistrodon_acutus_K49
ATGAGGGCTCTCTGGATAGTGGCCGTGTTGCTGGTGGGTGTCGAGGGGAGCCTGTTCGAATTGGGGAAGATGATCTGGCAAGAGACGGGGAAAAACCCTGTTAAAAACTACGGCCTTTATGGATGCAACTGCGGCGTGGGGGGCCGAGGTGAGCCACTGGACGCCACCGACCGCTGCTGCTTCGTGCACAAATGCTGTTACAAAAAACTGACCGACTGCGACTCCAAAAAGGACCGCTACTCCTATAAATGGAAGAACAAGGCTATCGTCTGCGGAAAGAACCAGCCATGCATGCAGGAGATGTGTGAGTGTGACAAGGCCTTCGCAATCTGCCTCAGAGAAAATCTGGACACATACAACAAAAGCTTTCGGTATCACCTGAAACCTTTGTGCAAGAAGACTTCAGAGCAATGC
>AY268946.2_Echis_carinatus_D49
ATGAAGACTCTCTGGATAGTGGCCGTGTGGCTGATCGCCGTCGAAGGAAACCTTTACCAATTCGGAAGGATGATCTGGAATAGGACGGGGAAACTACCTATACTCTCCTACGGCTCTTATGGATGCTACTGTGGCTGGGGGGGCCAAGGCCCGCCAAAGGACGCCACTGACCGCTGCTGCTTGGTGCACGACTGCTGTTACACAAGAGTGGGTGACTGTAGCCCCAAAATGACCCTCTACTCCTACCGCTTTGAAAACGGGGATATCATCTGCGATAACAAAGACCCGTGCAAGAGGGCAGTTTGTGAGTGTGACAGGGAGGCGGCAATCTGCCTTGGAGAGAATGTGAATACTTACGATAAAAAATATAAATCCTAC------GAAGACTGCACAGAGGAGGTACAGGAATGC
>KJ466358.1_Echis_carinatus_D49
ATGAGGACTCTCTGGATAGTGGCCGTGTGGCTGATGGGCGTCGAAGGAAACCTTTACCAATTCGGAAAGATGATCAAGAATAAGACAGGGAAACCCGCTATGTTCTCCTACAGCGCTTACGGATGCTACTGCGGCTGGGGGGGCCAAGGCAAGCCACAGGACCCCAGCGATCGCTGCTGCTTCGTGCACGACTGCTGTTACACGAGAGTGAATAATTGTGGCCCCAAAATGACCCTCTACTCCTACCGCTTTGAGAACGGGGATATCATCTGCGGAGATAACGACCCGTGCCGGAAGGCGGTTTGTGAGTGTGACAGGGAGGCGGCAATCTGCCTTGGAGAGAATGTGAATACGTACGACGAAAAATATAGATTCTACTCATCCTCTTACTGCACGAAGGAGACAGAGCAATGC
>GBUG01000076.1_Echis_coloratus_D49
ATGAGGACTCTCTGGATAGTGGCCGTGTGGCTGATGGGCGTCGAAGGGCACCTTTTACAATTTGAGAACATGATCTACCAAAAGACTGGGAAATTTGCTATTATCGCCTACTCTAATTACGGATGCTACTGCGGCTGGGGGGGCAAAGGCAAGCCACAGGATGCCACTGACCGCTGCTGCTTCGTGCACGACTGCTGTTACGGAAGAGTGAACGGCTGCGACCCCAAAGCAGACAGCTACTCTTACAGCTTTGAGAACGGGGATATTGTCTGCGGAGACGACGACCCGTGCCGGAGGGCGGTTTGTGAGTGTGACAGGGTCGCAGCAAACTGCTTTGCAGAGAATCTTAAAACATACAATAAAAAATATTGGTTGTCCTCAATCATAGATTGCAAGGAGGAGTCAGAGAAATGT
>GBUG01000074.1_Echis_coloratus_S49
ATGAGGACTCTCTGGATAGTGGCCGTGTGGCTGATGTGCGTCGAGGGAAGCGTAATCGAATTGGGGAAGATGATTGTTCAACTGACGAACAAAACCCCTGCT---AGCTACGTGTCTTACGGATGCTTCTGCGGGGGTGGGGACCGAGGCAAGCCAAAGGATGCCACCGACCGCTGCTGCTTCGTGCATAGCTGCTGTTACGACACGCTGCCCGACTGCAGCCCCAAAACGGACCAATACAAATACAAATGGGAGAACGGGGAAATCATCTGTGAAAACAGCACCTCGTGCAAGAAACGAATTTGTGAGTGTGACAAGGCTGTGGCAATCTGCTTGCGAGAGAATCTGAAGACGTACAACAAGAAATATAAGATTTACCCGAACATTTTATGCAGGGGAGAACCAGACAAATGC
>AF253049.1_Echis_coloratus_D49
ATGAGGACTCTCTGGATAGTGGCCGTGTGGCTGATGGGCGTCGAAGGGCACCTTTACCAATTTGAGAACATGATCTACCAAAAGACTGGGAAATTTGCTATTATCGCCTACTCTAATTACGGATGCTACTGCGGCTGGGGGGGCAAAGGCAAGCCACAGGATGCCACTGACCGCTGCTGCTTCGTGCACGACTGCTGTTACGGAAGAGTGAACGGCTGCGACCCCAAAATGGGCACCTACTCCTACAGCTTTCAGAATGGGGATATCGTCTGCGGAGGTGACGACCCATGCCTGAGGGCTGTTTGTGAGTGTGACAGGGTCGCAGCAAACTGCTTTGCAGAGAATCTTAAAACATACAATAAAAAATATTGGTTGTCCTCAATCATAGATTGCAAGGAGGAGTCAGAGAAATGT
>AF253050.1_Echis_coloratus_D49
ATGAGGACTCTCTGGATAGTGGCCGTGTGGCTGATGAGCGTCGAAGGAAACCTTTACCAATTCGGAAAGATGATCAAGAATAAGACGGGGAAACCCGCTATGTTCTCCTACAGCGCTTACGGATGCTACTGTGGCTGGGGGGGCCAAGGCAAGCCACAGGACGCCAGCGACCGCTGCTGCTTCGTGCACGACTGCTGTTACACGAGAGTGAATGACTGTAGCCCCAAAATGACCTCTTACTCCTACAGCTTTGAGAATCGAGATATCATCTGCGGAGATGACGACTCGTGCCGGAAGGCGGTTTGTGAGTGTGACAGGGAGGCGGCAATCTGCCTTGGAGAGAATGTGAATACGTACGACGAAAAATATAGATTCTACTCATCCTCTCACTGCGTGGAGGAGACAGAGCAATGC
>AF539920.1_Echis_leakeyi_D49
ATGAGGACTCTCTGGATAGTGGCCGTGTGGCTGATGGGCGTCGAAGGAAACCTTTACCAATTCGGAAAGATGATCAAGAATAAGACAGGGAAACCCGCTATGTTCTCCTACAGCGCTTACGGATGCTACTGCGGCTGGGGGGGCCAAGGCAAGCCACAGGACCCCAGCGATCGCTGCTGCTTCATGCACGACTGCTGTTACACGAGAGTGAATAATTGTAGCCCCAAAATGACCCTCTACTCCTACCGCTTTGAGAACGGGGATATCATCTGCGGAGATAATGACCCGTGCCGGAAGGCGGTTTGTGAGTGTGACAGGGAGGCGGCAATCTGCCTTGGAGAGAATGTGAATACGTACGACGAAAAATATAGATTCTACTCATCCTCTTACTGCACGGAGGAGTCAGAGAAATGC
>FM177946.1_Echis_ocellatus_S49
ATGAGGGCTCTCTGGATAGTGGCCGTGTGGCTGATAGGCGTCGAGGGAAGCGTGGTCGAATTGGGGAAGATGATTATTCAAGAGACGGGGAAATCTCCTTTTCCCTCCTACACCTCTTACGGATGCTTCTGCGGGGGTGGGGAAAAAGGCACGCCAAAGGACGCCACCGACCGCTGCTGCTTCGTGCATAGCTGCTGTTATGACAAACTGCCCGACTGCAGCCCCAAAACGGACAGATACAAATACCAACGGGAGAACGGGGAAATCATCTGTGAAAACAGCACCTCGTGCAAGAAACGAATTTGTGAGTGTGACAAGGCTGTGGCAGTCTGCTTGCGAGAGAATCTGCAGACATACAACAAGAAATATACGTATTACCCGAACTTTTTGTGCAAGGGAGAGCCAGAGAAATGC
>FM177947.1_Echis_ocellatus_D49
ATGAGGGCTCTCTGGATAGTGGCTGTGTGGCTGATAGGCGTCGAGGGAAGTGTGATCGAATTTGGGACGATGATTATTGAAGAGACGGGGAGAAGCCCTTTTCCCTTCTACACCTCTTACGGATGCTACTGTGGCTTAGGAGGCAAAGGCAAGCCAAAGGACGACACTGACCGCTGCTGCTTCGTGCATGACTGCTGTTACGGAAGTATGCCCGACTGCAGCCCTAAAACAGACATATACAGATACCACCGGGAGAACGGGGAAATCATCTGTGAAAGCGGCACCTCATGCGAGAAACGGATTTGTGAGTGTGACAAGGCCGCGGCAGTCTGCTTCCGAGAGAATCTGAAGACATACAAAAACAAATATATGGTTTACCCGGATTCTCTTTGCAAGGAAGAGTCAGAGAAATGC
>AF539921.1_Echis_ocellatus_D49
ATGAGGACTCTCTGGATAGTGGCCGTGTGGCTGATAGGCGTCGAGGGAAGTGTGATCGAATTTGGGACGATGATTATTGAAGAGACGGGGAGAAGCCCTTTTCCCTTCTACACCTCTTATGGATGCTACTGTGGCTTAGGAGGCAAAGGCAAGCCAAAGGACGACACTGACCGCTGCTGCTTCGTGCATGACTGCTGTTACGGAAGTATGCCCGACTGCAGCCCTAAAACAGACATATACAGATACCACCGGGAGAACGGGGAAATCATCTGTGAAAGCGGCACCTCATGCGAGAAACGGATTTGTGAGTGTGACAAGGCCGCGGCAGTCTGCTTCCGAGAGAATCTGAAGACATACAAAAACAAATATATGGTTTACCCGGATTCTCTTTGCAAGGAGGAGTCAGAGAAATGC
>AF539919.1_Echis_sochureki_D49
ATGAGGACTCTCTGGATAGTGGCCGTGTGGCTGGTGGGCGTCGAAGGAAACCTTTACCAATTCGGAAAGATGATCAAGAATAAGACAGGGAAACCCGCTATGTTCTCCTACAGCGCTTACGGATGCTACTGCGGCTGGGGGGGCCAAGGCAAGCCACAGGACCCCAGCGATCGCTGCTGCTTCCTGCACGACTGCTGTTACACGAGAGTGAATAATTGTAGCCCCAAAATGACCCTCTACTCCTACCGCTTTGAGAACGGGGATATCATCTGCGGAGATAATGACCCGTGCCGGAAGGCGGTTTGTGAGTGTGACAGGGAGGCGGCAATCTGCCTTGGAGAGAATGTGAATACGTACGACGAAAAATATAGATTCTACTCATCCTCTTACTGCACGGAGGAGTCAGAGAAATGC
>KC796276.1_Gloydius_brevicaudus_D49
ATGAGGACTCTCTGGATAATGGCCGTGTTGCTGCTGGGCGTCGATGGGCACCTGCTGCAATTCAGGAAGATGATCAAGAAAATGACGGGAGAAGAGCCTGTTGTCTCCTATGCCTTTTATGGATGCTACTGCGGCTCAGGGGGCCAAGGCAAGCCAAAGGACGCCACTGACCGCTGCTGCTTTGTGCACGACTGCTGTTACGAAAAAGTGACCGGCTGCGACCCCAAATGGGACGACTACACCTACAGCTGGAAGGACGGGGATATCGTCTGTGGAGGGGACGACCCGTGCAAGAAGGAGGTTTGTGAGTGCGATAGGGCTGCGGCAATCTGCTTCCGAGACAATCTGAAGACATACAAGAAAAAATATATGGCTTACCCGGATATTCTTTGCTCGTCAAAGTCAGAGAAATGC
>KC796277.1_Gloydius_brevicaudus_D49
ATGAGGACTCTCTGGATAATGGCCGTGTTGCTGCTGGGCGTCGAGGGGAACCTGCTGCAATTCAACAAGATGATCAAGGAAGAGACGGGGAAAAACGCTATTCCCTTCTATGCCTTTTACGGCTGCTACTGTGGCTGGGGGGGCCAAGGCAAGCCAAAGGACGGCACAGACCGCTGCTGCTTTGTGCACGACTGCTGTTACGGAAGACTGCCCAACTGCAACACCAAATCGGACATCTATTCCTACAGCTTGAAGGAGGGGTATATCACCTGCGGAAAGGGCACCTGGTGCGAGGAACAGATTTGTGAGTGCGACAGGGTCGCGGCAGAATGCTTCAGAAGGAATCTGGACACGTACAATAATGGATATATGTTTTACCGGGACTCAAAATGCACGGAGACTTCAGAGGAATGC
>KC796278.1_Gloydius_brevicaudus_N49
ATGAGGACTCTCTGGATAATGGCCGTGTTGCTGCTGGGCGTCGAGGGGAGCCTGCTGCAATTCAGGAAGATGATCAAGAAAATGACGGGAAAAGAGCCTGTTGTCTCCTATGCCTTTTATGGATGCTACTGCGGCTCAGGGGGCCAAGGCAAGCCAAAGGACGCCACTGACCGCTGCTGCTTTGTGCACAACTGCTGTTACGAAAAAGTGACCGGCTGTGACCCCAAATGGGACGACTACACCTACAGCTGGAAGGACGGGGATATCGTCTGTGGAGGGGACGACCCGTGCAAGAAGGAGGTTTGTGAGTGCGACAAGGCCGCGGCAATCTGCTTCCGAGACAATCTGAAGACGTACAACAAAAGATATATGACTTACCCGAATATTCTTTGCTCGTCAAAGTCAGAGAAATGC
>KJ654335.1_Gloydius_intermedius_N49
ATGAGGACTCTCTGGATAATGGCCGTGTTGCTGCTGGGCGTCGAGGGGAGCCTGGTGCAATTCGAGACGCTGATCATGAAAATTGCGGGGAGAAGCGGTGTTTGGTACTATCGCTCTTACGGATGCTACTGTGGCGCGGGGGGCCAAGGCTGGCCACAGGACGCCAGTGACCGCTGCTGCTTTGTGCACAACTGCTGTTACAGAAAAGTGACTGGCTGCGACCCACAATTGGACGTCTACAGTTACACCGAGGAGAATGGGGATATCATCTGCGGAGGGGATGATTCGTGCCAGACACAGATTTGTGAGTGCGATAGGGCTGCGGCAATCTGCTTCCGAGATAATATGGGCACATACGACTACAAATATTGGCGGTTCTCGCCCAGAAATTGCCAGGAGGAATCAGAGCCATGC
>KJ654336.1_Gloydius_intermedius_D49
ATGAGGACTCTCTGGATAATGGCCGTGTTGCTGCTGGGCGTCGAGGGGCACCTGCTGCAATTCAACAAGATGATCAAGGTAGAGACGGGGAAAAACGCTATTCCCTTCTATGCCTTTTACGGCTGCTACTGCGGCTGGGGGGGCCGAGGCCGGCCAAAGGACGGCACAGACCGCTGCTGCTTTGTGCACGACTGCTGTTACGGAAAACTGCCCAACTGCAACACCAAATGGGACATCTATCCCTACAGCTTGAAGGATGGGTATATCACCTGCGGAAAGGGCACCTGGTGCGAGAAACAGATTTGTGAGTGCGACAGGGTCGCGGCAGAATGCCTCAGAAGGAATCTGAGCACGTACAAGTACAGATATATGTTTTACCTGGACTCTCGTTGCACGGGGCCTTCAGAGAAATGT
>KJ654337.1_Gloydius_intermedius_D49
ATGAGGACTCTCTGGATAATGGCTGTGTTGCTGCTGGGCGTCGAGGGGCACCTGATGCAATTTGAGACGCTGATCATGAAAGTGGCGAAAAAAAGCGGTATGTTTTGGTACAGCGCTTATGGATGCTACTGCGGCTGGGGGGGCCAAGGCCGGCCACAGGACGCCACTGACCGCTGCTGCTTTGTGCACGACTGCTGTTACGGAAAAGTGACCGGCTGTGACCCCAAATGGGACGACTACACCTACAGCGAGGAGAACGGGGATATTGTCTGCGGAGGGGACGACCCGTGCAAGAAGGAGGTTTGTGAGTGCGACAAGGCCGCGGCAATCTGCTTCCGAGACAATCTGAACACATACGACGGGGATTATTGGCGGTTCCCGACCAAAAATTGCCCGGAGGAGTCAGAGCCATGC
>KJ654338.1_Gloydius_intermedius_D49
ATGAGGACTCTCTGGATAATGGCCGTGTTGCTGCTGGGCGTCGAGGGGAGCCTGGTGCAATTTGAGACGCTGATCATGAAAATTGCGGGGAGAAGCGGTATTTGGTACTACGGCTCTTACGGATGCTACTGCGGCGCGGGGGGCCAAGGCCGGCCACAGGACGCCAGCGACCGCTGCTGCTTCGTGCACGACTGCTGTTATGGAAAAGTGACTGGCTGCGACCCAAAAATGGATGTCTACACCTACACCGAGGAGAACGGGGCTATCGTCTGTGGAGGGGACGACCCATGCAAGAAGCAGATTTGTGAGTGCGACAAGGATGCGGCAATCTGCTTCCGAGACAATATTGACACATACGACAACAAATATTGGTTTTTCCCGGCCAAAAATTGCCCGGAGGAGTCAGAGCCATGC
>KM459520.1_Lachesis_muta_D49
ATGAGGAGTCTCGGGATTATGGCCGTGTTCCTGGTGGGCGTCGAGGGGCACGCGCTGCAATTCGGGAAGCTGATCATTAAAATTGCGGGGAGAAATGGTATTTTGTACTACAGCTTTTACGGATGCTACTGCGGCCTGGGGGGCCGAGGCCGGCCAAAGGACGCCACTGACCGCTGCTGCTTTGTGCACGACTGCTGTTATGGAAAAGTGACCGGCTGCAACCCCAAAAAGGACATATACACCTACAGCGAGAAGAACGGGGCTATCGTCTGCGGAGGGGACAACCCGTGCAAGAAGGAGATTTGTGAGTGCGATAAGGATGCGGCAATCTGCTTCCGAGACAATCTGGACACATACAACAACAAATATTGGTTTTTCCCGCGCAAATATTGCAAGGAGGAATCAGAGCCATGC
>EU421953.1_Macrovipera_lebetina_D49
ATGAGGACTCTCTGGATAGTGGCCGTGTGGCTGACGGGCGTTGAAGGGGACCTTTCCCAATTCGGGGACATGATCAACAAAAAGACGGGGACATTCGGTTTATTTTCCTACATCTATTACGGATGCTACTGCGGCTGGGGTGGCAAAGGCAAGCCACAGGACGCCACCGACCGCTGCTGCTTCGTGCACGACTGCTGTTATGGGAGTGTGAATGGCTGCGACCCCAAACTGTCCACCTACTCCTACAGCTTTCAGAATGGGGATATCGTCTGCGGAGATGATGACCCATGCCTGAGGGCTGTTTGTGAGTGCGACAGGGTTGCGGCAATCTGCTCTGGAGAGAATATGAATACGTACGACAAAAAATATATGCTCTACTCATTATTTGATTGCAAGGAGGAGTCAGAGAAATGC
>FM202092.1_Macrovipera_lebetina_D49
ATGAGGACTCTCTGGATAGTGGCCGTGTGCCTGATGGGTGTTGAAGGGCACCTTACCCAATTCGGGGACATGATCAACAAAAAGACGGGGACGTTCGGTTTACTTTCCTACGTCTATTACGGATGCTACTGCGGCTTGGGGGGCAAAGGCAAGCCACAGGACGCCACTGACCGCTGCTGCTTCGTGCACGACTGCTGTTACGGGACAGTGAACGGCTGCGACCCCAAACTGTCCACCTACTCCTACAGCTTTCAGAATGGGGATATCGTCTGCGGAGACGATGACCCATGCCTGAGGGCTGTTTGTGAGTGCGACAGGGTCGCGGCAATCTGCTTTGGAGAGAATATGAATACGTACGACAAAAAATATATGCTCTACTCATTATTTGATTGCATGGAGGAGTCAGAGAAATGC
>FJ905321.1_Macrovipera_lebetina_D49
ATGAGGACTCTCTGGATAGTGGCCGTGTGGCTGATGGGCGTTGAAGGGGACCTTTCCCAATTCGGGGACATGATCAACAAAAAGACGGGGACATTCGGTTTATTTTCCTACATCTATTACGGATGCTACTGCGGCTGGGGTGGCAAAGGCAAGCCACAGGACGCCACCGACCGCTGCTGCTTCGTGCACGACTGCTGTTATGGGAGTGTGAATGGCTGCGACCCCAAACTGTCCACCTACTCCTACAGCTTTCAGAATGGGGATATCGTCTGCGGAGATGATGACCCATGCCTGAGGGCTGTTTGTGAGTGCGACAGGGTTGCGGCAATCTGCTTTGGAGAGAATATGAATACGTACGACAAAAAATATATGCTCTACTCATTATTTGATTGCAAGGAGGAGTCAGAGAAATGC
>KC796298.1_Ovophis_convictus_D49
ATGAGGACTCTCTGGATAATGGCCGTGTTGCTGGTGGGCGTCAAGGGGAGCCTGGTTGAATTCGGGAGGATGATCAAGGAAGAGACGGGGAAAAACCCTTTTCCTTCCTACACCTTTTACGGATGCTACTGTGGCCTGGGGGGCCAAGGCCGGACAAGGGACGCCACTGACCGCTGCTGCTTGATGCATGACTGCTGTTACGAGAATCTGACCGGCTGCAAGACCAAAACGGACCCCTACCCCTACAGCCGGAAGAACGGGGTTATGGTCTGCGGAGGGGGCACCTGGTGCAAGAAGCAGATTTGTGAGTGCGACAAGACCGCGGCAATCTGCCTCCGAGACAATCTGGACACGTACAACAAAGAATATCGGTTTTATGGGGACTTTCGTTGCAAGGAGGGTCCAAAGAAATGC
>KC796299.1_Ovophis_convictus_D49
ATGAGGACTCTCTGGATAATGGCCGTGTTGCTGCTGGGCGTCGAGGGGAGCCTGATGCAATTCGAGACATTGATCATGAAAATAGCAGGGAGAAGCGGTGTTTGGTTCTACGGCTCTTATGGATGCTACTGCGGCGCGGGGGGCCAAGGCCGGCCACAGGACGCCAGCGACCGCTGCTGCTTTGTGCACGACTGCTGTTATGGAAAAGCGGACAGCTGCAAGCCCAAAACAATCATCTACGACTACAGCGAGGAGAACGGGGCTATCGTCTGTGATGACGACGACCCATGCAAGAAGGAGGTTTGTGAGTGCGACAAGGTTGCGGCAATCTGCTTCCGAGACAATATGGACACATACGACAACAAACTTTGGTTTTTGGGGGCCGAAAATTGCCAGGAGGAGTCAGAGCCATGC
>KC796247.1_Ovophis_makazayazaya_H49
ATGAGGACTCTCTGGATAATGGCCGTGTTGCTGCTGGGCGTCGAGGGGGACCTGATGCAATTCGAGACACTGATCATGAAAATAGCAGGGAGAAGTGGTGTTTGGTTCTACGGCTCTTATGGATGCTACTGCGGCTGGGGGGGCCAAGGACAGCCAAAGGACGCCAGCGACCGCTGCTGCTTTGTGCACCACTGCTGTTATGGAAAAGTGGACAGCTGCAAGCCCAAAACAAACACCTACACCTACAGCGAGGAGAACGGGGCTATCGTCTGTGGAGAGGACGACCCGTGCAAGAAGGAGGTTTGTGAGTGCGACAGGGTCGCGGCAATCTGCTTCCGAGACAATATCGACACATACGACAGCAAATATTGGATGTACCCGGCCAAAAATTGCCAGGAGGAGTCAGAGCCATGC
>KC796272.1_Ovophis_makazayazaya_D49
ATGAGGACTCTCTGGATAATGGCCGTGTTGCTGCTGGGCGTCGAGGGGAGCCTGATACAATTTGAGGCGCTGATCATGAAAGTGGCGAAGAAAAGCGGTATGTTTTGGTACAGCGCTTACGGATGCTACTGCGGCTGGGGGGGCCAAGGCCGGCCACAGGACGCCACTGACAGCTGCTGCTTCGTGCACGACTGCTGTTATGGAAAAGTGACC---TGCGACCCCAAAATGGACGTCTACACCTACAGCGAGGAGAACGAGGCTATCGTCTGCGGAGGGGACGACCCCTGCAAGAAGGAGATTTGTGAGTGCGACAAGGCCGCGGCAATCTGCTTCCGAGACAATCTGGACACGTACGACAGCAAATATTGGATGTTCCCGGCCAAAAATTGCCAGGAGGAGTCAGAGCCATGC
>KC796273.1_Ovophis_makazayazaya_D49
ATGAGGACTCTCTGGATAATGGCCGTGTTGCTGCTGGGCGTCGAGGGGAGCCTGATACAATTTGAGGCGCTGATCATGAAAGTGGCGAAGAAAAGCGGTATGTTTTGGTACAGCGCTTACGGATGCTACTGCGGCTGGGGGGGCCAAGGCCGGCCGCAGGACGCCACTGACAGCTGCTGCTTCGTGCACGACTGCTGTTATGGAAAAGTGACC---TGCGACCCCAAAATGGACGTCTACACCTACAGCGAGGAGAACGAGGCTATCGTCTGCGGAGAGGACGACCCCTGCAAGAAGGAGATTTGTGAGTGCGACAAGGCCGCGGCAATCTGCTTCCGAGACAATCTGGACACGTACGACAGCAAATATTGGATGTTCCCGGCCAAAAATTGCCAGGAGGAGTCAGAGCCATGC
>KC796274.1_Ovophis_makazayazaya_D49
ATGAGGACTCTCTGGATAGTGGCCGTGTTGCTGATGGGCGTCGAGGGGAGCCTGGTTGAATTCGGGAGGATGATCAAGGAAGAGACGGGGAAAAACCCTTTTCCTTCCTACACCTTTTACGGATGCTACTGTGGCCTGGGGGGCCAAGGCCGGCCAAGGGACACCACTGACCGCTGCTGCTTGATGCATGACTGCTGTTACGAGAATCTGACCGGCTGCAAGACCAAAACGGACCCCTACCCCTACAGCCGGAAGAACGGGGTTATGGTCTGCGGAGGGGGCACCTGGTGCGAGAAGCAGATTTGTGAGTGCGACAAGGCCGCGGCAATCTGCCTCCGAGACAATCTGGACACGTACAACAAAGAATATCAGTTTTATGGGGACTTTCGTTGCAAGGAGGGTCCAAAGAAATGC
>KC796290.1_Ovophis_makazayazaya_D49
ATGAGGACTCTCTGGATAATGGCCGTGCTGCTGCTGGGCGTCGAGGGGAGCCTGGTTGAATTCGGGAGGATGATCAAGGAAGAGACGGGGAAAAACCCTTTTCCTTCCTACACCTTTTACGGATGCTACTGTGGCCTGGGAGGCCAAGGCCGGCCAAGGGACGCCACCGACCGCTGCTGCTTGATGCATGACTGCTGTTACGAGAATCTGACCGGCTGCAAGACCAAAACGGACCCCTACCCCTACAGCCGGAAGAACGGGGCTATCGTCTGCGGAGGGGACGACCCCTGCAGGAAGGAGATTTGTGAGTGCGACAAGGCCGCGGCAATCTGCCTCCGAGACAATCTGGACACGTACAACAAAGAATAT---TTTTATGGGGACTTTCGTTGCAAGGAGGGTCCAAAGAAATGC
>KC796291.1_Ovophis_makazayazaya_D49
ATGAGGACTCTCTGGATAATGGCCGTGTTGCTGCTGGGCGTCGAGGGGAGCCTGGTTGAATTCGGGAGGATGATCAAGGAAGAGACGGGGAAAAACCCTTTTCCTTCCTACACCTTTTACGGATGCTACTGTGGCCTGGGAGGCCAAGGCCGGCCAAGGGACGCCACCGACCGCTGCTGCTTGATGCATGACTGCTGTTACGAGAATCTGACCGGCTGCAAGACCAAAACGGACCCCTACCCCTACAGCCGGAAGAACGGGGTTATGGTCTGCGGAGGGGACGACCCCTGCAGGAAGGAGATTTGTGAGTGCGACAAGGCCGCGGCAATCTGCCTCCGAGACAATCTGGACACGTACAACAAAGAATATCAGTTTTATGGGGACTTTCGTTGCAAGGAGGGTCCAAAGAAATGC
>KC796292.1_Ovophis_makazayazaya_D49
ATGAGGACTCTCTGGATAATGGCCGTGTTGCTGCTGGGCGTCGAGGGGCACCTGATGCAATTCGAGACACTGATCATGAAAATAGCAGGGAGAAGCGGTATTTGGTACTACGGCTCTTATGGATGCTACTGCGGCAAGGGAGGCCAAGGCCGGCCACAGGACGCCAGCGACCGCTGCTGCTTCGTGCACGACTGCTGTTACGGAAAAGTGACTGGCTGCGACCCCAAAGAGGACTTCTACACCTACAGCGAGGAGAACGGGGCTATCGTCTGCGGAGGGGACGACCCCTGCAAGAAGGAGATTTGTGAGTGCGACAAGAATGCGGCAATCTGCTTCCGAGACAATATGGACACATACGACAGCAAATATTGGTTTTTGAACCCCAAAAATTGCCAGGAGGAGTCAGAGCCATGC
>KC796300.1_Ovophis_makazayazaya_D49
ATGAGGACTCTCTGGATAGTGGCCATGTTGCTGATGGGCGTCGAGGGGAGCCTGGTCGAATTCGGGAGGATGATCAAGGAAGAGACGGGGAAAAACCCTTTTCCTTCCTACACCTTTTACGGATGCTACTGTGGCCTGGGGGGCCAAGGCCGGACAAGGGACGCCACTGACCGCTGCTGCTTGATGCATGACTGCTGTTACGAGAATCTGACCGGCTGCAAGACCAAAACGGACCCCTACCCCTACAGCCGGAAGAACGGGGTTATGGTCTGCGGAGGGGGCACCTGGTGCAAGAAGCAGATTTGTGAGTGCGACAAGGCCGCGGCAATCTGCCTCCGAGACAATCTGGACACGTACAACAAAGAATATCGGTTTTATGGGGACTTTCGTTGCAAGGAGGGTCCAAAGAAATGC
>KC796301.1_Ovophis_makazayazaya_D49
ATGAGGACTCTCTGGATAGTGGCCGTGTTGCTGATGGGCGTCGAGGGGAGCCTGGTTGAATTCGGGAGGATGATCAAGGAAGAGACGGGGAAAAACCCTTTTCCTTCCTACACCTTTTACGGATGCTACTGTGGCCTGGGGGGTCAAGGCCGGACAAGGGACGCCACTGACCGCTGCTGCTTGATGCATGACTGCTGTTACGAGAATCTGACCGGCTGCAAGACCAAAACGGACCCCTACCCCTACAGCCGGAAGAACGGGGTTATGGTCTGCGGAGGGGACGACCCGTGCAAGAAGGAGATTTGTGAGTGCGACAAGGCCGCGGCAATCTGCTTCCGAGACAATCTGGACACGTACAACAAAGAATATCGGTTTTATGGGGACTTTCGTTGCAAGGAGGGTCCAAAGAAATGC
>KC796302.1_Ovophis_makazayazaya_D49
ATGAGGACTCTCTGGATAATGGCCGTGTTGCTGCTGGGCGTCGAAGGGAGCCTGGTCGAATTCGGGAGGATGATCAAGGAAGAGACGGGGAAAAACCCTTTTCCTTCCTACACCTTTTACGGATGCTACTGTGGCCTGGGGGGCCAAGGCCGGACAAGGGACGCCACTGACCGCTGCTGCTTGATGCATGACTGCTGTTACGAGAATCTGACCGGCTGCAAGACCAAAACGGACCCCTACCCCTACAGCCGGAAGAACGGGGTTATGGTCTGCGGAGGGGGCACCTGGTGCAAGAAGCAGATTTGTGAGTGCGACAAGGCCGCGGCAATCTGCCTCCGAGACAATCTGGACACGTACAACAAAGAATATCGGTTTTATGGGGACTTTCGTTGCAAGGAGAGTCCAAAGAAATGC
>HQ389258.1_Ovophis_monticola_D49
ATGAGGACTCTCTGGATAATGGCCGTGTTGCTGCTGGGCGTCGAGGGGAGCCTGATGCAATTTGAGACGCTGATCATGAAAATAGCACGGAGAAGCGGTATGTTTTGGTACAGCGCTTACGGATGCTACTGTGGCTGGGGGGGCTATGGCCGGCCACAGGACGCCACTGACAGCTGCTGCTTCGTGCACGACTGCTGTTATGGAAAAGTGACCGGCTGCGACACCAAAATGGACGTCTACACCTACAGCGAGGAGAACGGGGCTATCGTCTGCGGAGGAGACGACCCGTGCAAGAAGGAGATTTGTGAGTGCGACAAGGCCGCGGCAATCTGCTTCCGAGACAATATCGACACATACAACAGCGACTATTGGCGGTACCCGTCCAAAAATTGCCAGGAGGAGCCAGAGCCATGC
>HQ389259.1_Ovophis_monticola_D49
ATGAGGACTCTCTGGATAATGGCCGTGTTGCTGCTGGGCGTCGAGGGGGACCTGATGCAATTCGAGACACTGATCATGAAAATAGCAGGGAGAAGCGGTGTTTGGTTCTACGGCTATTATGGATGCTACTGCGGCGCGGGGGGCCAAGGCCGGCCACAGGACGCCAGCGACCGCTGCTGCTTTGTGCACGACTGCTGTTATGGAAAAGTGGACAGCTGCAATCCCAAATCAAACACCTACGTCTACAGCGAGGAGAACGGGGCTATCGTCTGTGGAGGGGACGACCCGTGCAAGAAGGAGGTTTGTGAGTGCGACAGGGTCGCGGCAATCTGCTTCCGAGACAATATCGACACATACGACAGCAAATATTGGATGTTGCCGCCCAGAAATTGCCAGGAGGAGTCAGAGCCATGC
>HQ389260.1_Ovophis_monticola_D49
ATGAGGACTCTCTGGATAATGGCCGTGTTGCTGCTGGGCGTCGAGGGGAACCTGCTGCAATTCAACAAGATGATCAAGGAAGAGACGGGGAAAAATGCTGTTCCCTTCTATAGCTCTTACGGATGCTACTGCGGCTGGGGGGGCCAAGGACAGCCAAAGGACGGCACTGACCGCTGCTGCTTTGTGCACGACTGCTGTTACGGAAAACTGACCAACTGCAGCCCCAAATCGGACATCTATTCCTACAGCTTGAAGGATGGGTATATCACCTGCGGAGAGGGTACCTGGTGCGAGAAACAGATTTGTGAGTGCGACAGGGTCGCGGCAATCTGCCTCAGAAGGAATCTGGACACGTACAAGAATTCATATATGTTGTACCCGGACTTTCTTTGCACGGGGCCTACAGAGACATGC
>HQ389261.1_Ovophis_monticola_D49
ATGAGGACTCTCTGGATAATGGCCGTGTTGCTGCTGGGCGTCGAGGGGCACCTGATGCAATTCGAGACACTGATCATGAAAATAGCAGGGAGAAGCGGTATTTGGTACTACGGCTCTTATGGATGCTACTGCGGCAAGGGGGGCCAAGGCCAGCCAAAGGACGCCAGCGACCGCTGCTGCTTCGTGCACGACTGCTGTTACGGAAAAGTGACTGGCTGCGACCCCAAAGAGGACTTCTACACCTACAGCGAGGAGAACGGGGCTGTCGTCTGCGGAGGGGACGACCCCTGCAAGAAGGAGATTTGTGAGTGCGACAAGAATGCGGCAATCTGCTTCCGAGACAATATGGACACATACGACAGCAAATATTGGTTTTTGAACCCCAAAAATTGCCAGGAGGAGTCAGAGCCATGC
>KC796288.1_Ovophis_monticola_D49
ATGAAGACTCTCTGGATAATGGCCGTGTTGCTGCTGGGCGTCGAGGGGCACCTGATGCAATTCGAGACACTGATCATGAAAATAGCAGGGAGAAGCGGTGTTTGGTACTACGGCTCTTATGGATGCTACTGCGGCTCGGGGGGCCAAGGCCAGCCAAAGGACGCGAGCGACCGCTGCTGCTTCGTGCATGACTGCTGTTACGGAAAAGTGACTGGTTGCGACCCCAAAGAGGACTTCTACACCTACACCGAGGAGAACGGGGCTGTCGTCTGTGGAGGGGACGACCCCTGCAAGAAGGAGATTTGTGAGTGCGACAAGAATGCGGCAATCTGCTTCCGAGACAATATGGACACATACGACAGCAAATATTGGTTTTTGAACCCCAAAAATTGCCAGGAGGAGTCAGAGCCATGC
>KC796289.1_Ovophis_monticola_D49
ATGAAGACTCTCTGGATAATGGCCGTGTTGCTGCTGGGCGTCGAGGGGCACCTGATGCAATTCGAGACACTGATCATGAAAATAGCAGGGAGAAGCGGTGTTTGGTACTACGGCTCTTATGGATGCTACTGCGGCTCGGGGGGCCAAGGCCAGCCAAAGGACGCGAGCGACCGCTGCTGCTTCGTGCATGACTGCTGTTACGGAAAAGTGACTGGCTGCGACCCCAAAGAGGACTTCTACACCTACACCGAGGAGAACGGGGCTGTCGTCTGTGGAGGGGACGACCCCTGCAAGAAGGAGATTTGTGAGTGCGACAAGAATGCGGCAATCTGCTTCCGAGACAATATGGACACATACGACAGCAAATATTGGTTTTTGAACCCCAAAAATTGCCAGGAGGAGTCAGAGCCATGC
>D49388.1_Ovophis_okinavensis_D49
ATGAGGACTCTCTGGATAATGGCCGTGTTGCTGCTGGGCGTTGAGGGGCACCTGATGCAATTCGAGACGCTGATCATGAAAATAGCAGGGAGAAGCGGTGTTTGGTGGTACGGCTCGTACGGATGCTACTGCGGCGCAGGGGGCCAAGGCCGGCCACAGGACCCCAGCGACCGCTGCTGCTTCGTGCATGACTGCTGTTATGGAAAAGTGACTGGCTGCAACACCAAAGATGAGTTCTACACCTACAGCGAGGAGAACGGGGCTATCACCTGCGGAGGGGAGAACCCATGCCTGAAGGAGGTTTGTGAATGCGACCTGGCCGCGGCAATCTGCTTCCGAGACAATCTGGACACATACAACAGCAAATATTGGATGTTCCCGGCCAAAAATTGCCTGGAAGAGTCAGAGCCATGC
>D49389.1_Ovophis_okinavensis_K49
ATGAGGACTCTCTGGATAGTGGCCGTGTTGCTGGTGGGAGTCGAGGGGAGCCTGATACAATTGGGGGAGATGATCTTCCAAGAGATGGGGAAAGGAGCTGCTAAAAAGTACGGCTTATACGGATGCAACTGCGGCATGGGCCGCCGAGGCCGGCCACAGGACGCCACTGACCGCTGCTGCTCCGTGCACAAATGCTGTTACAAAAAACTGACCGACTGCGACCCCAAAACGGACCGCTACTCCTATAGCTGGGAGAACGGGGATATCGTCTGCGGAGGGGACGACCCGTGCACAAAGGAGGTTTGTGAGTGCGACAAGGCCGCGACAATCTGCTTCCGAGACAATCTGGACACGTACGACAAAAAATATAAGATTTTCCCGAAATTTCTTTGCAAG---AAGCCAGAGCCATGC
>AB848270.1_Ovophis_okinavensis_D49
ATGAGGACTCTCTGGATAATGGCCGTGTTGCTGCTGGGCGTTGAGGGGCACCTGATGCAATTCGAGACGCTGATCATGAAAATAGCAGGGAGAAGCGGTGTTTGGTGGTACGGCTCGTACGGATGCTACTGCGGCGCAGGGGGCCAAGGCCGGCCACAGGACCCCAGCGACCGCTGCTGCTTCGTGCATGACTGCTGTTATGGAAAAGTGACTGGCTGCAACACCAAAGATGAGTTCTACACCTACAGCGAGGAGAACGGGGCTATCACCTGCGGAGGGGAGAACCCATGCCTGAAGGAGGTTTGTGAATGCGACCTGGCCGCGGCAATCTGCTTCCGAGACAATCTGGACACATACAACAGCAAATATTGGATGTTCCCAGCCAAAAATTGCCAGGAAGAGTCAGAGCCATGC
>KC796280.1_Ovophis_okinavensis_D49
ATGAGGACTCTCTGGATAATGGCCATGTTGCTGCTGGGCGTTGAGGGGCACCCGATGCAATTCGAGACGCTGATCATGAAAATAGCAGGGAGAAGCGGTGTTTGGTGGTACGGCTCGTACGGATGCTACTGCGGCGCAGGGGGCCAAGGCCGGCCACAGGACCCCAGCGACCGCTGCTGCTTCGTGCATGACTGCTGTTATGGAAAAGTGACTGGCTGCAACACCAAAGATGAGTTCTACATCTACAGCGAGGAGAACGGGGCTATCACCTGCGGAGGGGAGAACCCATGCCTGAAGGAGGTTTGTGAATGCGACCTGGCCGCGGCAATCTGCTTCCGAGACAATCTGGACACATACAACAGCAAATATTGGATGTTCCCGGCCAAAAATTGCCAGGAAGAGTCAGAGCCATGC
>KC796281.1_Ovophis_okinavensis_D49
ATGAGGACTCTCTGGATAATGGCCGTGTTGCTGCTGGGCGTTGAGGGGCACCTGATGCAATTCGAGACGCTGATCATGAAAATAGCAGGGAGAAGCGGTGTTTGGTGGTACGGCTCGTACGGATGCTACTGCGGCGCAGGGGGCCAAGGCCGGCCACAGGACCCCAGCGACCGC---TGCTTCGTGCATGACTGCTGTTATGGAAAAGTGACTGGCTGCAACACCAAAGATGAGTTCTACACCTACAGCGAGGAGAACGGGGCTATCACCTGCGGAGGGGAGAACCCATGCCTGAAGGAGGTTTGTGAATGCGACCTGGCCGCGGCAATCTGCTTCCGAGACAATCTGGACACATACAACAGCAAATATTGGATGTTCCCAGCCAAAAATTGCCAGGAAGAGTCAGAGCCATGC
>KC796282.1_Ovophis_okinavensis_D49
ATGAGGACTCTCTGGATAATGGCCATGTTGCTGCTGGGCGTTGAGGGGCACCTGATGCAATTCGAGACGCTGATCATGAAAATAGCAGGGAGAAGCGGTGTTTGGTGGTACGGCTCGTACGGATGCTACTGCGGCGCAGGGGGCCAAGGCCGGCCACAGGACCCCAGCGACCGCTGCTGCTTCGTGCATGACTGCTGTTATGGAAAAGTGACTGGCTGCAACACCAAAGATGAGTTCTACACCTACAGCGAGGAGAACGGGGCTATCACCCGCGGAGGGGAGAACCCATGCCTGAAGGAGGTTTGTGAATGCGACCTGGCCGCGGCAATCTGCTTCCGAGACAATCTGGACACATACAACAGCAAATATTGGATGTTCCCGGCCAAAAATTGCCAGGAAGAGTCAGAGCCATGC
>KC796283.1_Ovophis_okinavensis_D49
ATGAGGACTCTCTGGATAATGGCCGTGTTGCTGCTGGGCGTTGAGGGGCACCTGATGCAATTCGAGACGCTGATCATGAAAATAGCAGGGAAAAGCGGTGTTTGGTGGTACGGCTCGTACGGATGCTACTGCGGCGCAGGGGGCCAAGGCCGGCCACAGGACCCCAGCGACCGCTGCTGCTTCGTGCATGACTGCTGTTATGGAAAAGTGACTGGCTGCAACACCAAAGATGAGTTCTACACCTACAGCGAGGAGAACGGGGCTATCACCTGCGGAGGGGAGAACCCATGCCTGAAGGAGGTTTGTGAATGCGACCTGGCCGCGGCAATCTGCTTCCGAGACAATCTGGACACATACAACAGCAAATATTGGATGTTCCCAGCCAAAAATTGCCAGGAAGAGTCAGAGCCATGC
>KC796284.1_Ovophis_okinavensis_D49
ATGAGGACTCTCTGGATAATGGCCATGTTGCTGCTGGGCGTTGAGGGGCACCTGATGCAATTCGAGACGCTGATCATGAAAATAGCAGGGAGAAGCGGTGTTTGGTGGTACGGCTCGTACGGATGCTACTGCGGCGCAGGGGGCCAAGGCCGGCCACAGGACCCCAGCGACCGCTGCTGCTTCGTGCATGACTGCTGTTATGGAAAAGTGACTGGCTGCAACACCAAAGATGAGTTCTACACCTACAGCGAGGAGAACGGGGCTATCACCTGCGGAGGGGAGAACCCATGCCTGAAGGAGGTTTGTGAATGCGACCTGGCCGCGGCAATCTGCTTCCGAGACAATCTGGACACATACAACAGCAAATATTGGATGTTCCCGGCCAAAAATTGCCAGGAAGAGTCAGAGCCATGC
>KC796285.1_Ovophis_okinavensis_D49
ATGAGGACTCTCTGGATAATGGCCATGTTGCTGCTGGGCGTTGAGGGGCACCTGATGCAATTCGAGACGCTGATCATGAAAATAGCAGGGAGAAGCGGTGTTTGGTGGTACGGCTCGTACGGATGCTACTGCGGCGCAGGGGGCCAAGGCCGGCCACAGGACCCCAGCGACCGCTGCTGCTTCGTGCATGACTGCTGTTATGGAAAAGTGACTGGCTGCAACACCAAAGATGAGTTCTACACCTACAGCGAGGAGAACGGGGCTATCACCTGCGGAGGGGAGAGCCCATGCCTGAAGGAGGTTTGTGAATGCGACCTGGCCGTGGCAATCTGCTTCCGAGACAATCTGGACACATACAACGGCAAATATTGGATGTTCCCAGCCAAAAATTGCCAGGAAGAGTCAGAGCCATGC
>KC796287.1_Ovophis_okinavensis_D49
ATGAGGACTCTCTGGATAATGGCCGTGTTGCTGCTGGGCGTTGAGGGGCACCTGATGCAATTCGAGACGCTGATCATGAAAATAGCAGGGAGAAGCGGTGTTTGGTGGTACGGCTCGTACGGATGCTACTGCGGCGCAGGGGGCCAAGGCCGGCCACAGGACCCCAGCGACCGCTGCTGCTTCGTGCATGACTGCTGTTATGGAAAAGTGACTGGCTGCAACACCAAAGATGAGTTCTACACCTACAGCGAGGAGAACGGGGCTATCACCTGCGGAGGGGAGCACCCATGCCTGAAGGAGGTTTGTGAATGCGACCTGGCCGCGGCAATCTGCTTCCGAGACAATCTGGACACATACAACAGCAAATATTGGATGTTCCCAGCCAAAAATTGCCAGGAAGAGTCAGAGCCATGC
>KC796293.1_Ovophis_tonkinensis_D49
ATGAGGACTCTCTGGATAATGGCCGTGTTGCTGCTGGGCGTCGAGGGGCACCTGATGCAATTCGAGACGCTGATCATGAAAATAGCAGGGCGAAGCGGTATTTGGTACTACGGCTCTTATGGATGCTACTGCGGCAAGGGGGGCCAAGGCCGGCCACAGGACGCCAGCGACCGCTGCTGCTTCGTGCATGACTGCTGTTACGGAAAAGTGACTGGCTGCGACCCCAAAGAGGACTTCTACACCTACACCGAGGAGAACGGGGCTGTCGTCTGTGGAGGGGACGACCCCTGCAAGAAGGAGATTTGTGAGTGCGACAGGGTCGCGGCAATCTGCTTCCGAGACAATATGGACACATACGACAGCAAATATTGGTTTTTCAACCCCCAAAATTGCCAGGAGGAGTCAGAGCCATGC
>AB219805.1_Protobothrops_elegans_D49
ATGAGGACTCTCTGGATAATGGCCGTGTTGCTGCTGGGCGTCGAGGGGGGCCTGTGGCAATTCGAGAATATGATCATGAAAGTGGCGAAGAAAAGCGGTATACTTTCGTACAGTGCTTACGGATGCTACTGCGGCTGGGGGGGCCGAGGCACGCCAAAGGACGCCACCGACCGCTGCTGTTTTGTGCACGACTGCTGTTACGGAAAAGTGACCGGCTGCAACCCCAAACTGGGCAAGTACACCTACATCTCAGAGAACGGGGATATCATCTGCGGAGGGGACGGCCCGTGC---AAGGAGGTTTGTGAGTGCGACAGGGCCGCAGCAATTTGCTTCCGAGACAATCTGGACACATACGACAGAAAATATTGGAAGTACCCGGCCTCTAACTGCCAGGAGGATTCAGAGCCATGC
>AB219806.1_Protobothrops_elegans_R49
ATGAGGACTCTCTGGATAATGGCCGTGTTGCTGCTGGGCGTCGAGGGGAGCCTGGTCGAATTGTGGAAGATGGTCTTCCAAGAGACGGGGAAAGAAGCTGTTAAAAACTACGGCTTATACGGATGCAACTGCGGCGTGGGGAAGCGCGGCAAGCCAGTGGACGCCACCGACCGCTGCTGCTTCGTGCACAGATGCTGTTACAAAAAAGTGACTGGCTGCGACCCCAAAAAGGACCGCTACTCCTATAGCTGGGAGAACAAGGCCATCGTCTGCGGAGAGAAAAACCCATGCCTGAAGCAGGTGTGTGAGTGCGACAAGGCCGTGGCAATCTGCCTCCGAGAAAATCTGGGCACGTACAACAAAAACCATAGGGTTACCGTGAAATTTCTTTGCAAG---GCGCCAGAGTCATGC
>AB219807.1_Protobothrops_elegans_R49
ATGAGGACTCTCTGGATAATGGCCGTGTTGCTGCTGGGCGTCGAGGGGAGCCTGATCGAATTGTGGAAGATGGTCTTCCAAGAGACGGGGAAAGAAGCTGTTAAAAACTACGGCTTATACGGATGCAACTGCGGCGTGGGGAAGCGCGGCAAGCCAGTGGACGCCACCGACCGCTGCTGCTTCGTGCACAGATGCTGTTACAAAAAAGTGACTGGCTGCGACCCCAAAAAGGACCGCTACTCCTATAGCTGGGAGAACAAGGCCATCGTCTGCGGAGAGAAAAACCCATGCCTGAAGCAGGTGTGTGAGTGCGACAAGGCCGTGGCAATCTGCCTCCGAGAAAATCTGGGCACGTACAACAAAAACCATAGGGTTACCGTGAAATTTCTTTGCAAG---GCGCCAGAGTCATGC
>D10721.1_Protobothrops_flavoviridis_D49
ATGAGGACTCTTTGGATAATGGCCGTGTTGCTGGTGGGCGTTGAGGGGCACCTGCTGCAATTCAGGAAGATGATCAAGAAAATGACGGGAAAAGAGCCTATTGTGTCCTACGCCTTTTACGGATGCTACTGCGGCAAGGGGGGCCGAGGCAAGCCAAAGGACGCCACCGACCGCTGCTGCTTTGTGCACGACTGCTGTTACGAAAAAGTGACCGGCTGCGACCCCAAATGGGACTACTACACCTACAGCTCGGAGAACGGGGATATCGTCTGCGGAGGGGACAACCCGTGCACGAAGGAGGTTTGTGAGTGCGACAAGGCAGCGGCAATCTGCTTCCGAGACAATCTGAAGACGTACAAGAAAAGATATATGACTTTCCCGGACATTTTTTGCACGGACCCTACAGAGAAATGC
>D10720.1_Protobothrops_flavoviridis_D49
ATGAGGACTCTCTGGATAATGGCCGTGTTGCTGGTGGGCGTCGATGGGGGCCTGTGGCAATTCGAGAATATGATCATTAAAGTGGTGAAGAAAAGCGGTATACTTTCGTACAGTGCTTACGGATGCTACTGCGGCTGGGGGGGCCGAGGCAAGCCAACGGACGCCACCGACCGCTGCTGTTTTGTGCACGACTGCTGTTACGGAAAAGTGACCGGCTGCAACCCCAAACTCGGCAAGTACACCTACAGCTGGAACAACGGGGATATCGTCTGCGAAGGGGACGGCCCGTGC---AAGGAGGTTTGTGAGTGCGACAGGGCCGCAGCAATTTGCTTCCGAGACAATCTGGACACATACGACAGAAACTATTGGCGGTACCCGGCCTCTAACTGCCAGGAGGATTCAGAACCATGC
>D10070.1_Protobothrops_flavoviridis_D49
ATGAGGACTCTCTGGATAATGGCCGTGTTGCTGGTGGGCGTCGATGGGGGCCTGTGGCAATTCGAGAATATGATCATTAAAGTGGTGAAGAAAAGCGGTATACTTTCGTACAGTGCTTACGGATGCTACTGCGGCTGGGGGGGCCGAGGCAAGCCAAAGGACGCCACCGACCGCTGCTGTTTTGTGCACGACTGCTGTTACGGAAAAGTGACCGGCTGCAACCCCAAACTCGGCAAGTACACCTACAGCTGGAACAACGGGGATATCGTCTGCGAAGGGGACGGCCCGTGC---AAGGAGGTTTGTGAGTGCGACAGGGCCGCAGCAATTTGCTTCCGAGACAATCTGGACACATACGACAGAAACTATTGGCGGTACCCGGCCTCTAACTGCCAGGAGGATTCAGAACCATGC
>D10722.1_Protobothrops_flavoviridis_D49
ATGAGGACTCTCTGGATAATGGCCGTGTTGCTGGTGGGCGTCGAGGGGGGCCTGTGGCAATTCGAGAATATGATCATTAAAGTGGTGAAGAAAAGCGGTATACTTTCGTACAGTGCTTACGGATGCTACTGCGGCTGGGGGGGCCGAGGCAAGCCAAAGGACGCCACCGACCGCTGCTGTTTTGTGCACGACTGCTGTTACGGAAAAGTGACCGGCTGCAACCCCAAACTGGGCAAGTACACCTACAGCTGGAACAACGGGGATATCGTCTGCGAAGGGGACGGCCCGTGC---AAGGAGGTTTGTGAGTGCGACAGGGCCGCAGCAATTTGCTTCCGAGACAATCTGGACACATACGACAGAAACTATTGGCGGTACCCGGCCTCTAACTGCCAGGAGGATTCAGAACCATGC
>D10723.1_Protobothrops_flavoviridis_D49
ATGAGGACTCTTTGGATAATGGCCGTGTTGCTGGTGGGCGTCAAGGGGCACCTGATGCAATTCGAGAATATGATCAAGAAAGTGACGGGGAGGAGTGGTATTTGGTGGTACGGCTCTTACGGATGCTACTGCGGCAAGGGAGGTGAAGGCCGGCCACAGGACCCCAGTGACCGCTGCTGCTTTGTGCACGACTGCTGTTACGGAAAAGTGACCGGCTGCGACCCCAAAGATGACTTCTACATCTACAGCTCGGAGAACGGGGATATCGTCTGCGGAGACGACGACCTGTGCAAGAAGGAGGTTTGTGAGTGCGACAAGGCCGCGGCAATCTGCTTCCGAGACAATATGGACACATACCAAAACAAATATTGGTTTTACCCGGCCTCTAACTGCAAGGAGGAGTCAGAGCCATGC
>AB470470.1_Protobothrops_flavoviridis_K49
ATGAGGACTCTCTGGATAATGGCCGTGTTGCTGGTGGGCGTCGATGGGAGCCTGGTCCAATTGTGGAAGATGATCTTCCAAGAGACGGGGAAAGAAGCTGCTAAAAACTACGGCTTATACGGATGCAACTGCGGCGTGGGGAGGCGAGGCAAGCCAAAGGACGCTACTGACAGCTGCTGCTATGTGCACAAATGCTGTTACAAAAAAGTGACCGGCTGCAACCCCAAAATGGACAGCTACTCCTATAGCTGGAAGAACAAGGCCATCGTCTGCGGAGAGAATAACCCATGCCTGAAGCAGGTGTGTGAGTGCGACAAGGCCGTGGCAATCTGCCTCCGAGAAAATCTGGGCACGTACAACAAAAAATATACGATTTACCCGAAACCTTTCTGCAAG---AAGGCAGATACATGC
>AB588615.1_Protobothrops_flavoviridis_D49
ATGAGGACGCTCTGGATAATGGCCGTGTTGCTGCTGGGTGTCGATGGGAGCCTGGTCCAATTGTGGAAGATGATCAAGGAAGAGACGGGGAAAAACCCATTTCCCTCCTACACCTTTTACGGATGCTACTGTGGCCTGGGGGGCCAAGGCCGGCCACGGGACGCCACTGACCGCTGCTGCTTGATGCATGACTGCTGTTACGAGAATCTGACCGGCTGCAAGACCAAAACGGACCCCTACCCCTACAGCCAGAAGAACGGGGTTATGGTCTGCGGAGGGGGCACCTGGTGCAAGAAGCAGATTTGTGAGTGTGACAAGGCCACGGCAATCTGCCTCCGAGACAATCTGGACACATACAACAAAGAATATCAGTTTTATGGGGACTTTCGTTGCAAGGAGGGTCCAAAGAAATGC
>AB778558.1_Protobothrops_flavoviridis_D49
ATGAGGACTCTCTGGATAATGGCCGTGTTGCTGGTGGGCGTCGAGGGGGGCCTGTGGCAATTCGAGAATATGATCATTAAAGTGGTGAAGAAAAGCGGTATACTTTCGTACAGTGCTTACGGATGCTACTGCGGCTGGGGGGGCCGAGGCAAGCCAAAGGACGCCACCGACCGCTGCTGTTTTGTGCACGACTGCTGTTACGGAAAAGTGACTGGCTGCAACCCCAAACTGGGCAAGTACACCTACAGCTGGAACAACGGGGATATCGTCTGCGAAGGGGACGGCCCGTGC---AAGGAGGTTTGTGAGTGCGACAGGGCCGCAGCAATTTGCTTCCGAGACAATCTGGACACATACGACAGAAACTATTGGCGGTACCCGGCCTCTAACTGCCAGGAGGATTCAGAACCATGC
>AB778560.1_Protobothrops_flavoviridis_D49
ATGAGGACTCTTTGGATAATGGCCGTGTTGCTGGTGGGCGTTGAGGGGCACCTGCTGCAATTCAGGAAGATGATCAAGAAAATGACGGGAAAAGAGCCTATTGTGTCCTACGCCTTTTACGGATGCTACTGCGGCAAGGGGGGCCGAGGCAAGCCAAAGGACGCCACCGACCGCTGCTGCTTTGTGCACGACTGCTGTTACGAAAAAGTGACCGGCTGCGACCCCAAATGGGACTACTACACCTACAGCTCGGAGAACGGGGATATCGTCTGCGGAGGGGACGACCCGTGCACGAAGGTGGTTTGTGAGTGCGACAAGGCAGCGGCAATCTGCTTCCGAGACAATCTGAAGACGTACAAGAAAAGATATATGACTTTCCCGGACATTTTTTGCACGGACCCTACAGAGAAATGC
>AB985221.1_Protobothrops_flavoviridis_D49
ATGAGGACTCTTTGGATAATGGCCGTGTTGCTGGTGGGCGTCGAGGGGGGCCTGTGGCAATTCGAGAATATGATCATTAAAGTGGTGAAGAAAAGCGGTATACTTTCGTACAGTGCTTACGGATGCTACTGCGGCTGGGGGGGCCGAGGCAAGCCAAAGGACGCCACCGACCGCTGCTGCTTTGTGCACGACTGCTGTTACGAAAAAGTGACCGGCTGCGACCCCAAATGGGACTACTACACCTACAGCTTGGAGAACGGGGATATCGTCTGCGGAGGGGACAACCCGTGCACGAAGGTGGTTTGTGAGTGCGACAAGGCAGCGGCAATCTGCTTCCGAGACAATCTGAAGACGTACAAGAAAAGATATATGACTTTCCCGGACATTTTTTGCACGGACCCTACAGAGAAATGC
>AB072173.1_Protobothrops_flavoviridis_D49
ATGAGGACTCTTTGGATAATGGCCGTGTTGCTGGTGGGCGTTGAGGGGCACCTGCTGCAATTCAGGAAGATGATCAAGAAAATGACGGGAAAAGAGCCTATTGTGTCCTACGCCTTTTACGGATGCTACTGCGGCAAGGGGGGCCGAGGCAAGCCAAAGGACGCCACCGACCGCTGCTGCTTTGTGCACGACTGCTGTTACGAAAAAGTGACCGGCTGCGACCCCAAATGGGACTACTACACCTACAGCTTGGAGAACGGGGATATCGTCTGCGGAGGGGACAACCCGTGCACGAAGGTGGTTTGTGAGTGCGACAAGGCAGCGGCAATCTGCTTCCGAGACAATCTGAAGACGTACAAGAAAAGATATATGACTTTCCCGGACATTTTTTGCACGGACCCTACAGAGAAATGC
>AB072174.1_Protobothrops_flavoviridis_D49
ATGAGGACTCTTTGGATAATGGCCGTGTTGCTGGTGGGCGTCGAGGGGGGCCTGTGGCAATTCGAGAATATGATCATTAAAGTGGTGAAGAAAAGCGGTATACTTTCGTACAGTGCTTACGGATGCTACTGCGGCTGGGGGGGCCGAGGCAAGCCAAAGGACGCCACCGACCGCTGCTGTTTTGTGCACGACTGCTGTTACGGAAAAGTGACCGGCTGCAACCCCAAACTGGGCAAGTACACCTACAGCTGGAACAACGGGGATATCGTCTGCGAAGGGGACGGCCCGTGC---AAGGAGGTTTGTGAGTGCGACAGGGCCGCAGCAATTTGCTTCCGAGACAATCTGGACACATACGACAGAAACTATTGGCGGTACCCGGCCTCTAACTGCCAGGAGGATTCAGAACCATGC
>D10718.1_Protobothrops_flavoviridis_K49
ATGAGGACTCTCTGGATAATGGCCGTGTTGCTGCTGGGCGTCGATGGGAGCCTGGTCCAATTGTGGAAGATGATCTTCCAAGAGACGGGGAAAGAAGCTGCTAAAAACTACGGCTTATACGGATGCAACTGCGGCGTGGGGAGGCGAGGCAAGCCAAAGGACGCTACTGACAGCTGCTGCTATGTGCACAAATGCTGTTACAAAAAAGTGACCGGCTGCGACCCCAAAATGGACAGCTACTCCTATAGCTGGAAGAACAAGGCCATCGTCTGCGGAGAGAAAAACCCATGCCTGAAGCAGGTGTGTGAGTGCGACAAGGCCGTGGCAATCTGCCTCCGAGAAAATCTGGGCACGTACAACAAAAAATATACGATTTACCCGAAACCTTTCTGCAAG---AAGGCAGATACATGC
>AB087496.1_Protobothrops_flavoviridis_D49
ATGAGGACTCTTTGGATAACGGCCGTGTTGCTGGTGGGCGTTGAGGGGCACCTGCTGCAATTCAGGAAGATGATCAAGAAAATGACGGGAAAAGAGCCTATTGTGTCCTACGCCTTTTACGGATGCTACTGCGGCAAGGGGGGCCGAGGCAAGCCAAAGGACGCCACCGACCGCTGCTGCTTTGTGCACGACTGCTGTTACGGAAAAGTGACCGGCTGCGACCCCAAATGGGACTACTACACCTACAGCTCGGAGAACGGGGATATCGTCTGCGAAGGGGACAACCCGTGCACGAAGGAGGTTTGTGAGTGCGACAAGGCAGCGGCAATCTGCTTCCGAGACAATCTGAAGACGTACAAGAAAAGATATATGACTTTCCCGGACATTTTTTGCACGGACCCTACAGAGAAATGC
>D10719.1_Protobothrops_flavoviridis_K49
ATGAGGACTCTCTGGATAATGGCCGTGTTGCTGGTGGGCGTCGATGGGAGCCTGGTCCAATTGTGGAAGATGATCTTCCAAGAGACGGGGAAAGAAGCTGCTAAAAACTACGGCTTATACGGATGCAACTGCGGCGTGGGGAGGCGAGGCAAGCCAAAGGACGCTACTGACAGCTGCTGCTATGTGCACAAATGCTGTTACAAAAAAGTGACCGGCTGCAACCCCAAAATGGACAGCTACTCCTATAGCTGGAAGAACAAGGCCATCGTCTGCGGAGAGAAAAACCCATGCCTGAAGCAGGTGTGTGAGTGCGACAAGGCCGTGGCAATCTGCCTCCGAGAAAATCTGGGCACGTACAACAAAAAATATACGATTTACCCGAAACCTTTCTGCAAG---AAGGCAGATACATGC
>AB102728.1_Protobothrops_flavoviridis_D49
ATGAGGACTCTCTGGATAATGGCCGTGTTGCTGGTGGGCGTCGAAGGGAACCTGCTGCAATTCAATAAAATGATCAAGATAATGACGAAGAAAAACGGTTTTCCCTTCTACACCTCTTACGGATGCTACTGTGGCTGGGGGGGCCGAGGCAAGCCAAAGGACGCCACCGACCGCTGCTGCTTCGTGCACGACTGCTGTTACGAAAAACTGACCGACTGCAGCCCGAAATCGGACATCTATTCCTACAGCTGGAAGACCGGAGTTATCATTTGCGGAGAGGGCACCGAGTGTGAGAAGCAGATTTGTGAGTGCGACAGGGCCGCGGCAGTCTGCTTCGGACAGAATCTGCGCACGTACAAGAAAAAATATATGTTTTACCCGGACTTTCTTTGCACGGACCCTACAGAGAAATGC
>AB102729.1_Protobothrops_flavoviridis_D49
ATGAGGACTCTCTGGATAATGGCCGTGTTGCTGGTGGGTGTCGAAGGGAACCTGCTGCAATTCAATAAAATGATCAAGATAATGACGAAGAAAAACGGTTTTCCCTTCTACACCTCTTACGGATGCTACTGTGGCTGGGGGGGCCGAGGCAAGCCAAAGGACGCCACCGACCGCTGCTGCTTCGTGCACGACTGCTGTTACGAAAAACTGACCGACTGCAGCCCGAAATCGGACATCTATTCCTACAGCTGGAAGACCGGAGTTATCATTTGCGGAGAGGGCACCGAGTGTGAGAAGCAGATTTGTGAGTGCGACAGGGCCGCGGCAGTCTGCTTCGGACAGAATCTGCGCACGTACAAGAACAAATATATGTTTTACCCGGACTTTCTTTGCACGGACCCTACAGAGAAATGC
>AF504039.1_Protobothrops_jerdonii_D49
ATGAGGACTCTCTGGATAATGGCCGTGTTGCTGGTGGGCGTCGAGGGGCACCTGTGGCAATTCAGGGAGATGATCAAGGAAGCGACGGGGAAAGAGCCTCTTACCACCTACCTCTTTTACGCATGCTACTGTGGCTGGGGAGGCCGAGGCGAGCCAAAGGACGCCACCGACCGCTGCTGCTTTGTGCACGACTGCTGTTATGGAAAACTGACCGCTTGCAGCCCCAAATTGGACATTTATTCCTACAGCCAGAAGAACGAGGATATCGTCTGCGGAGGGGGCACCGAGTGTGAGAAGCAGATTTGTGAGTGTGACAAGGCTGCGGCAATCTGCTTCCTAGACAATCTGGGCACATACAACAAAGAATATAATAACTACAGTAAGTCTCGTTGCATAGAGGAGTCACCGAAATGC
>KC796267.1_Protobothrops_mangshanensis_D49
ATGAGGACTCTCTGGATAATGGCCGTGTTGCTGCTGGGCGTTGAGGGGAGCCTGATCGAATTGACGAAGATGGTCTTCCAAGAGACGGGGAAAAACCCTGTTACATACTACACCTTATACGGATGCAACTGCGGCGTGGGGCGCCGAGGCAAGCCAAAGGACGCCACCGACCGCTGCTGCTTCGTGCACGACTGCTGTTACGGAAAAGTGACCGGCTGCAACCCCAAAGATGACTTCTACATCTACAGCTTGCAGAACAGGGATATCGTCTGCGGAGAGGACAACCCATGCACAAAGGAGATTTGTGAGTGCGACAAGGCCGCGGCAATCTGCTTCCGAGACAATATGGACACATACCAAAACAAATATTGGTTTTACCAGGCCTCTAACTGCAACGAGGAGTCAGTGCCATGC
>KC796268.1_Protobothrops_mangshanensis_R49
ATGAGGACTCTCTGGATAATGGCCGTGTTGCTGGTGGGCATCGAGGGGGGCCTGCTGCAATTTGAGTTGATAATCAAGAAAGTGACGGGGAGGAGCAGTATTGTGTGGTACGGCTCTTACGGATGCTACTGCGGCAAGGGAGGCCAAGGCCGGCCACAGGACGCCACCGACCGCTGCTGCTTCGTGCACAGATGCTGTTACAAAAAACTGACTGGCTGTGACCCCAAAAAGGACCGCTACTCCTATAGCTGGGAGAACAAGGCTATCGTCTGCGGAGAGAAAAACCCATGCCTGAAGGAGTTGTGTGAGTGCGACAAGGCCGTGGCAATCTGCCTCCGAAAAAATCTGGGCACGTACGACAAAAACTATAGGTTTACCATGAAATTTCTTTGC---GACAAGCCAGAGCAATGC
>KC796269.1_Protobothrops_mangshanensis_D49
ATGAGGACTCTCTGGATAATGGCCGTGTTGCTGGTGGGCGTTGGGGGGCATCTGATGCAATTCGAGACTATGATCAAGAAAGCGGCGGGGAGGAGCGGTATTTGGTGGTACGGCTCTTACGGATGCTACTGCGGCAAGGGGGGCCAAGGCCAGCCCCAGGACGCCAGCGACCGCTGCTGCTTTGTGCACGACTGCTGTTACGGAAGAGTGAATGGCTGCAGCCCCAAAATGGACTTCTACAGGTACAGCGAGGAGAACGGGGATATAGTCTGCGAAGCGAACAACCCGTGCACGAAAGAGATTTGTGAGTGCGACAAGGCTGCAGCAATCTGCTTCCGAGACAATATAAACACATACGACAACAAATATTGGAATGTCCCGACGGAAAGTTGCCAG---GAGTCAGGGCCATGC
>KC796270.1_Protobothrops_mangshanensis_D49
ATGAGGACTCTCTGGATAATGGCCGTGTTGCTGGTGGGCATCGAGGGGGGCCTGCTGCAATTTGAGTTGATAATCAAGAAAGTGACGGGGAGGAGCAGTATTGTGTGGTACGGCTCTTACGGATGCTACTGCGGCAAGGGAGGCCAAGGCCGGCCACAGGACGCCACCGACCGCTGCTGCTTGATGCATGACTGCTGTTACGAGAATCTGACCGGCTGCAAGACCAAAACGGACCCCTACCCCTACAGCCGGGAGAACGGGGTTATGGTCTGCGGAGATGACGACCTGTGCAAGAAGGAGGTTTGTGAGTGCGACAGGGCCGCGGCAATCTGCTTCCGAGACAATCTGGACACATACCAAAACAAATATTGGCTTTACCCGGCCTCTAAATGCAAGGAGGAGTCAGAGCCGTGC
>KC796271.1_Protobothrops_mangshanensis_R49
ATGAGGACTCTCTGGATAATGGCCGTGTTGCTGCTGGGCGTTGAGGGGAGCCTGATCGAATTGACGAAGATGGTCTTCCAAGAGACGGGGAAAAACCCTGTTACATACTACACCTTATACGGATGCAACTGCGGCGTGGGGCGCCGAGGCAAGCCAAAGGACGCCACCGACCGCTGCTGCTTCGTGCACAGATGCTGTTACAAAAAACTGACTGGCTGTGACCCCAAAAAGGACCGCTACTCCTATAGCTGGGAGAACAAGGCTATCGTCTGCGGAGAGAAAAACCCATGCCTGAAGGAGTTGTGTGAGTGCGACAAGGCCGTGGCAATCTGCCTCCGAAAAAATCTGGGCACGTACGACAAAAACTATAGGTTTACCATGAAATTTCTTTGC---GACAAGCCAGAGCAATGC
>DQ212913.1_Protobothrops_mucrosquamatus_N49
ATGAGGACTCTCTGGATAATGGCCGTGTTGCTGCTGGGCGTTGAAGGGAACCTGCTGCAATTCAGGAAGATGATCAAGAAAATGACGGGGAAAGAGCCTATTCTGTCCTACGCCACTTATGGATGCAACTGCGGCATGGCGGGCGTAGGCCAGCCAGTGGACGGCACCGACCGCTGCTGCTTTGTGCATAACTGCTGTTACGAAAAAGTGACCAGCTGCAGCCCCAAATGGGACCAATACATCTACAGCTGGGAGAACGGGAATATCGTCTGCGGAGAGAAAAACCCATGCAAGAAGCAGATTTGTGAGTGCGACAAGGCCGCGGCAATGTGCTTCCGAGACAATGTGAAGACGTACAAGAAAAGAAATATATTTTACCCGAAGTCTAGTTGCACGGAGCCTACAGACACATGC
>DQ299948.1_Protobothrops_mucrosquamatus_R49
ATGAGGACTCTCTGGATAATGGCCGTGTTGCTGCTGGGCGTCGAGGGGAGCGTGATCGAATTGGGGAAGATGGTCTTCCAAGAGACGGGGAAAAACCCTGTTAAAAACTACGGCTTATACGGATGCAACTGCGGCGTGGGGAAGCGAGGCAAGCCAGTGGACGCTACCGACAGCTGCTGCTTCGTGCACAGATGCTGTTACAAAAAAGTGACTGGCTGCGACCCCAAAAAGGACCGCTACTCCTATAGCTGGGAGAACAAGGCTATCGTCTGCGGAGAGAAAAACCCATGCCTGAAGCAGGTGTGTGAGTGCGACAAGGCCGTGGCAATCTGCCTCCGAGAAAATCTGGGCACGTACGACAAAAAGCATAGGGTTACCATGAAATTTCTTTGCAAG---GCGCCAGAGTCATGC
>X77646.2_Protobothrops_mucrosquamatus_D49
ATGAGGACTCTTTGGATAGTGGCCGTGTTGCTGCTGGGCGTTGAAGGCAACCTGTGGCAATTCAGGGAGATGATCAAGGAAGCGACGGGGAAAGAGCCTCTTACCACCTACCTCTTTTACGCATGCTACTGTGGCTGGGGGGGCCGAGGCGAGCCAAAGGACGCCACCGACCGCTGCTGCTTTGTGCATGACTGCTGTTACGGAAAACTGACTGCTTGCAGCCCCAAATTGGACATGTACACCTACAGCCAGAAGAACGAGGATATCGTCTGTGGAGGGGACGACCCGTGCAAGAAGGAGATTTGTGAGTGCGACAAGGCTGCGGCAATCTGCTTCCTAAACAATCTGGGCACGTACAACGAAGAATATAATAACTACAGGAAGTCTCGTTGCATAGAGGAGTCACCGAAATGC
>AF408409.1_Protobothrops_mucrosquamatus_D49
ATGAGGACTCTTTGGATAGTGGCCGTGTTGCTGCTGGGCGTTGAAGGGAACCTGCTGCAGTTCAATAAAATGATCAAGATAATGACGAAGAAAAACGCTATTCCCTTCTACAGCTCTTACGGATGCTACTGTGGCTGGGGGGGCCAAGGCAAGCCAAAGGACGCCACTGACCGCTGCTGCTTCGTGCACGACTGCTGTTATGGAAAACTGACCGACTGCAGCCCCAAATCGGACATCTATTCCTACAGCTGGAAGACCGGGATTATCATTTGCGGAGAGGGCACCGAGTGTGAGAAGAAGATTTGTGAGTGCGACAGGGCTGCGGCAGTCTGCTTAGGACATAATCTGCGCACGTACAAGAAAAGATATATGTTTTACCCGGACTTTCTTTGCACGGACCCTTCAGAGAAATGC
>KP899092.1_Protobothrops_tokarensis_D49
ATGAGGACTCTCTGGATAATGGCCGTGTTGCTGGTGGGCGTCGAGGGGGGCCTGTGGCAATTCGAGAATATGATCATTAAAGTGGTGAAGAAAAGCGGTATACTTTCGTACAGTGCTTACGGATGCTACTGCGGCTGGGGGGGCCGAGGCAAGCCAAAGGACGCCACCGACCGCTGCTGTTTTGTGCACGACTGCTGTTACGGAAAAGTGACCGGCTGCAACCCCAAACTGGGCAAGTACACCTACAGCTGGAACAACGGGGATATCGTCTGCGAAGGGGACGGCCCGTGC---AAGGAGGTTTGTGAGTGCGACAGGGCCGCAGCAATTTGTTTCCGAGACAATCTGGACACATACGACAGAAACTATTGGCGGTACCCGGCCTCTAACTGCCAGGAGGATTCAGAACCATGC
>KP899094.1_Protobothrops_tokarensis_D49
ATGAGGACTCTCTGGATAATGGCTGTGTTGCTGGTGGGCGTTGAGGGGCACCTGCTGCAATTCAGGAAGATGATCAAGAAAATGACGGGAAAAGAGCCTATTGTGTCCTACGCCTTTTACGGATGCTACTGCGGCAAGGGGGGCCGAGGCAAGCCAAAGGACGCCACCGACCGCTGCTGCTTTGTGCACGACTGCTGTTACGAAAAAGTGACCGGCTGCGACCCCAAATGGGACTACTACACCTACAGCTCGGAGAACGGGGATATCGTCTGCGAAGGGGACAACCCGTGCACGAAGGAGGTTTGTGAGTGCGACAAGGCAGCGGCAATCTGCTTCCGAGACAATCTGAAGACGTACAAGAAAAGATATATGACTTTCCCGGACATTTTTTGCACGGACCCTACAGAGAAATGC
>KP899095.1_Protobothrops_tokarensis_D49
ATGAGGACTCTCTGGATAATGGCCGTGTTGCTGGTGGGCGTCGAAGGGAACCTGCTGCAATTCAATAAAATGATCAAGATAATGACGAAGAAAAACGGTTTTCCCTTCTACACCTCTTACGGATGCTACTGTGGCTGGGGGGGCCGAGGCAAGCCAAAGGACGCCACCGACCGCTGCTGCTTCGTGCACGACTGCTGTTACGAAAAACTGACCGACTGCAGCCCGAAATCGGACATCTATTCCTACAGCTGGAAGACCGGAGTTATCATTTGTGGAGAGGGCACCGAGTGTGAGAAGCAGATTTGTGAGTGCGACAGGGCCGCGGCAGTCTGCTTCGGACAGAATCTGCGCACGTACAAGAAAAAATATATGTTTTACCCGGACTTTCTTTGCACGGACCCTACAGAGAAATGC
>GDBJ01000045.1_Sistrurus_barbouri_D49
ATGAGGACTCTCTGGATACTGGCCGTGTTGCTGCTGGGCGTCGAGGGGCACCTGATACAATTTGAGACGTTGATCATGAAAATTGCGGGGAGGAGTGGTGTGTTTTGGTACAGCGCTTACGGATGCTACTGCGGCTGGGGGGGCTATGGCCGGCCACAGGACGCCACTGACCGCTGCTGCTTTGTGCACGACTGCTGTTACGGAAAAGTGACCGGCTGCAACCCCAAAAAGGACTTCTATTCCTACACCGAGGAAAACGGGGAAATCGTCTGCGGAGGGGACGACCCGTGCAAGAAGCAGATTTGTGAATGCGATAGGGTCGCGGCAATCTGCTTCCGAGACAATATACCCACATACGACGACAAATATTGGCGGTTCCCGACCGAAAATTGCCAGGAGGAACCAGAGCCATGC
>GDBJ01000044.1_Sistrurus_barbouri_D49
ATGAGGACTCTCTGGATACTGGCTGGGTTGCTGCTGGGCGTCGAGGGGCACCTGATACAATTTGAGACGTTGATCATGAAAATTGCGGGGAGAAGTGGTGTGTTTTGGTACAGCGCTTACGGATGCTACTGCGGCTGGGGGGGCTATGGCCGGCCACAGGACGCCACTGACCGCTGCTGCTTTGTGCACGACTGCTGTTACGGAAAAGTGACCGGCTGCAACCCCAAAAAGGACTTCTATTCCTACACCGAGGAAAACGGGGAAATCGTCTGCGGAGGGGACGACCCGTGCAAGAAGCAGATTTGTGAATGCGATAGGGGCGCGGCAATCTGCTTCCGAGACAATATACCCACATACGACGACAAATATTGGCGGTTCCCGACCGAAAATTGCCAGGAGGAACCAGAGCCATGC
>GDBJ01000043.1_Sistrurus_barbouri_D49
ATGAGGACTCTCTGGATACTGGCTGGGTTGCTGCTGGGCGTCGAGGGGCACCTGATACAATTTGAGACGTTGATCATGAAAATTGCGGGGAGAAGTGGTGTGTTTTGGTACAGCGCTTACGGATGCTACTGCGGCTGGGGGGGCTATGGCCGGCCACAGGACGCCCCTGACCGCTGCTGCTTTGTGCACGACTGCTGTTACGGAAAAGTGACCGGCTGCAACCCCAAAAAGGACTTCTATTCCTACACCGAGGAAAACGGGGAAATCGTCTGCGGAGGGGACGACCCGTGCAAGAAGCAGATTTGTGAATGCGATAGGGTCGCGGCAATCTGCTTCCGAGACAATATACCCACATACGACGACAAATATTGGCGGTTCCCGACCGAAAATTGCCAGGAGGAACCAGAGCCATGC
>GDBJ01000042.1_Sistrurus_barbouri_D49
ATGAGGACTCTCTGGATACTGGCCGTGTTGCTGCTGGGCGTCGAGGGGCACCTGATACAATTTGAGACGTTGATCATGAAAATTGCGGGGAGAAGTGGTGTGTTTTGGTACAGCGCTTACGGATGCTACTGCGGCTGGGGGGGCTATGGCCGGCCACAGGACGCCACTGACCGCTGCTGCTTTGTGCACGACTGCTGTTACGGAAAAGTGACCGGCTGCAACCCCAAAAAGGACTTCTATTCCTACACCGAGGAAAACGGGGAAATCGTCTGCGGAGGGGACGACCCGTGCAAGAAGCAGATTTGTGAATGCGATAGGGTCGCGGCAATCTGCTTCCGAGACAATATACCCACATACGACGACAAATATTGGCGGTTCCCGACCGAAAATTGCCAGGAGGAACCAGAGCCATGC
>GDBJ01000041.1_Sistrurus_barbouri_D49
ATGAGGACTCTCTGGATACTGGCTGTGTTGCTGCTGGGCGTCGAGGGGCACCTGATACAATTTGAGACGTTGATCATGAAAATTGCGGGGAGAAGTGGTGTGTTTTGGTACAGCGCTTACGGATGCTACTGCGGCTGGGGGGGCTATGGCCGGCCACAGGACGCCACTGACCGCTGCTGCTTTGTGCACGACTGCTGTTACGGAAAAGTGACCGGCTGCAACCCCAAAAAGGACTTCTATTCCTACACCGAGGAAAACGGGGAAATCGTCTGCGGAGGGGACGACCCGTGCAAGAAGCAGATTTGTGAATGCGATAGGGTCGCGGCAATCTGCTTCCGAGACAATATACCCACATACGACGACAAATATTGGCGGTTCCCGACCGAAAATTGCCAGGAGGAACCAGAGCCATGC
>EU369741.1_Sistrurus_catenatus_D49
ATGAGGACTTTCTGGATAGTGGCCGTGTTGCTGGTGGGCGTCGAGGGGAACCTGCTGCAATTCAACAAAATGATCAAGATAATGACGAAGAAAAACGCTATTCCCTCCTATACCTCTTACGGCTGCTACTGTGGCTGGGGGGGCCGAGGCCGGCCAAAGGACGCCACTGACCGCTGTTGCTTTGTGCACGACTGCTTTTACGGAAAAGTGACCGACTGCGACCCCAAAACGGACTTCTATTCTTACAGCGAGGAAAACGGGCAAATCGTCTGCGGAGGGGACGACCCGTGCAAGAAGCAGATTTGTGAGTGTGACAAGGCTGCAGCAGTCTGCTTCGGAGAGAATCTGCCCACATACAAGAAAAGATATATGTTTTACCCGGATTTTCTTTGCACGGACCCTTCAGAGACATGC
>EU369742.1_Sistrurus_catenatus_D49
ATGAGGGCTCTCTGGATAGTGGCCGTGTTGCTGGTGGGCGTCGAGGGGCACCTGCTGCAATTCAACAAGATGATCAAGTTTGAGACAAACAAAAACGCTATTCCCTTCTATGCCTTTTACGGCTGCTACTGTGGCTGGGGGGGCCGAGGCCGGCCAAAGGACGCCACTGACCGCTGCTGCTTTGTGCACGACTGCTGTTACGGAAAACTGCCCAACTGCGACACCAAATGGGACATCTATTCCTACAGCTTGAAGAGTGGATTTATCACCTGCGGAGGGGGCACCTGGTGCAAGAAGCAGATTTGTGAATGTGACAAGGCTGCAGCAATCTGCCTCCGAGAAAATCTGGACACATACAACAAAGAATATCAGTTTTATGGGCACTTTCATTGCAAGGAGGGTCCAAAGAAATGC
>EU369743.1_Sistrurus_catenatus_D49
ATGAGGGCTCTCTGGATAGTGGCCGTGTTGCTGGTGGGCGTCGAGGGGCACCTGCTGCAATTCAACAAGATGATCAAGTTTGAGACAAACAAAAACGCTATTCCCTTCTATGCCTTTTACGGCTGCTACTGTGGCTGGGGGGGCCGAGGCCGGCCAAAGGACGCCACTGACCGCTGCTGCTTTGTGCATGACTGCTGTTATGAAAAACTGACCGACTGCAGCCCCAAAACGGACATCTATTCCTACAGCTGGAAGAGTGGGGTTATCACCTGCGGAAAGGGCACCTGGTGCGAGGAACAGATTTGTGAGTGCGACAGGGTCGCGGCAGAATGCCTCAGAAGGAGTCTGAGCACCTACAAGTATGGATATATGTTTTACCCGGACTCTCGTTGCAAGGGGCCTTCAGAGCAATGC
>EU369744.1_Sistrurus_catenatus_D49
ATGAGGGCTCTCTGGATAGTGGCCGTGTTGCTGCTGGGCGTCGAGGGGAGCCTGGTGGAATTTGAGACGTTGATCATGAAAATTGCGGGGAGAAGTGGTGTTTGGTACTACAGCTCTTACGGATGCTACTGTGGCACGGGGGGCCAAGGCTGGCCACAGGACGCCAGCGACCGCTGCTGCTTTGAGCACGACTGCTGTTATGCAAAACTGACTGGCTGCGACCCAATAACAGACGTCTACACCTACAGACAGGAGGACGGGGAAATCGTCTGCCGAAGGGAAGACCCGTGCGGGACACAGATTTGTGAGTGCGACAGGGCCGCAGCAATCTGCTTCCGAGATAGTATGGACACATACAACCACAAATATTGGGGGGTCTCGCTCGAAAATTGCCAGGGGGAAACACAGCCATGC
>EU369745.1_Sistrurus_catenatus_D49
ATGAGGGCTCTCTGGATAGTGGCCGTGTTGCTGCTGGGCGTCAAGGGGAGCCTGGTGGAATTTGAGACGTTGATCATGAAAATTGCGGGGAGAAGTGGTGTTTGGTACTACAGCTCTTACGGATGCTACTGTGGCACGGGGGGCCAAGGCTGGCCACAGGACGCCAGCGACCGCTGCTGCTTTGAGCACGACTGCTGTTATGCAAAACTGACTGGCTGCGACCCAATAACAGACGTCTACACCTACAGACAGGAGGACGGGGAAATCGTCTGCGGAGGGGAAGACCCGTGCGGGACACAGATTTGTGAGTGCGACAAGGCCGCAGCAATCTGCTTCCGAGATAGTATGGACACATACAACCACAAATATTGGCGGTTCTCGCTCGAAAATTGCCAGGGGGAATCACAGCCATGC
>EU369746.1_Sistrurus_catenatus_D49
ATGAGGACTCTCTGGATACTGGCCGTGTTGCTGCTGGGCGTCGAGGGGCACCTGATACAATTTGAAACGTTGATCATGAAAATTGCGGGGAGAAACGGTGTGTTTTGGTACAGCGCTTACGGATGCTACTGCGGCTGGGGGGGCTATGCCCGGCCACAGGACACCTCTGACCGCTGCTGCTTTGTGCACGACTGCTGTTACGGAAAAGTGACCGGCTGCAACCCCAAAAAGGACTTCTATTCCTACAGCGAGGAAAACGGGGAAATCGTCTGCGGAGGGGACGACCCGTGCAAGAAGCAGATTTGTGAATGCGATAGGGTCGCGGCAATCTGCTTCCGAGACAATATACCCACATACGACGACAAATATTGGCGGTTCCCGACCGAAAATTGCCAGGAGGAACCAGAGCCATGC
>EU369747.1_Sistrurus_catenatus_D49
ATGAGGACTCTCTGGATACTGGCCGTGTTGCTGCTGGGCGTCGAGGGGCACCTGATACAATTTGAGACGTTGATCATGAAAATTGCGGGGAGAAGCGGTGTGTTTTGGTACAGCGCTTACGGATGCTACTGCGGCTGGGGGGGCTATGGCCGGCCACAGGACCCCACTGACCGCTGCTGCTTTGTGCACGACTGCTGTTACGGAAAAGTGACCGGCTGCAACCCCAAAAAGGACTTCTATTCCTACAGCGAGGAAAACGGGGAAATCGTCTGCGGAGGGGAAGACCCGTGCAAGAACCAGATTTGTGAATGCGATAGGGTCGCGGCAATCTGCTTCCGAGACAATATACCCACATACGACGACAAATATTGGCGGTTCCCGACCGAAAATTGCCAGGAGGAACCAGAGCCATGC
>DQ464264.1_Sistrurus_edwardsi_D49
ATGAGGACTCTCTGGATAGTGGCCGTGTTGCTGCTGGGCGTCGAGGGGAACCTGATACAATTTGAGACGTTGATCTTGAAAGTGGCGAAGAAAAGCGGTATGTTTTCGTACAGCGCTTACGGCTGCTACTGCGGCTGGGGGGGCCATGGCCGGCCACAGGACGCCACTGACCGCTGCTGCTTTGTGCACGACTGCTGTTACGGAAAAGTGACCGACTGCGACCCAAAATTGGACACCTACACCTACAGCGAGGAAAACGGGGAAATCATCTGCGGAGGGGACGACCAGTGCAAGAAGCAGATTTGTGAGTGTGACAAGGCTGCAGCAATCTGCTTCCGAGACAATAAAAACACATACAACAACAAATATTGGCGGTTGCCGACCGAAAATTGCCAGGAGGAACCAGAGCCATGC
>EU369749.1_Sistrurus_edwardsi_D49
ATGAGGACTCTCTGGATAGTAGCCGTGTTGCTGCTGGGCGTCGAGGGGAACCTGATACAATTTGAGACGTTGACCTTGAAAGTGGCGAAGAAAAGCGGTATGTTTTCGTACAGCGCTTACGGCTGCTACTGCGGCTGGGGGGGCCATGGCCGGCCACAGGACGCCACTGACCGCTGCTGCTTTGTGCACGACTGCTGTTACGGAAAAGTGACCGACTGCGACCCAAAATTGGACACCTACACCTACAGCGAGGAAAACGGGGAAATCATCTGCGGAGGGGACGACCAGTGCAAGAAGCAGATTTGTGAGTGTGACAAGGCTGCAGCAATCTGCTTCCGAGACAATAAAAACACATACAACAACAAATATTGGCGGTTGCCGACCGAAAATTGCCAGGAGGAACCAGAGCCATGC
>EU369750.1_Sistrurus_edwardsi_D49
ATGAGGACTCTCTGGATACTGGCCGTGTTGCTGCTGGGCGTCGAGGGGAACCTGATACAATTTGAGACGTTGATCTTGAAAGTGACGAAGAAAAACGGCATGCCCTCCTACACCTTTTACGGATGCTACTGCGGCCTGGGGGGCCAAGGCCGGCCAAGGGACGCCACTGACCGCTGCTGCTTTGTGCATGACTGCTGTTATGAGAATCTGACCGGCTGCAAGACCAAAACGAACCCCTACCCCTACAGCCGGAAGAACGGGGCTATCGTCTGCGGAGGGGACGACCAGTGCAAGAAGCAGATTTGTGAGTGTGACAAGGCTGCAGCAATCTGCTTCCGAGACAATAAAAACACATACAACAACAAATATTGGCGGTTGCCGACCGAAAATTGCCAGGAGGAACCAGAGCCATGC
>EU369752.1_Sistrurus_miliarius_D49
ATGAAAACTTTCTGGATAGTGGCCGTGTTGCTGGTGGGCGTCGAGGGGAACCTGCTGCAATTCAACAAAATGATCAAGATAATGACGAAGAAAAACGCTATTCCCTCCTATACCTCTTACGGCTGCTACTGTGGCTGGGGGGGCCGAGGCCGGCCAAAGGACGCCACTGACCGCTGCTGCTTTGTGCATGACTGCTGTTATGAAAAACTGACCGACTGCAGCCCCAAAACGGACATCTATTCCTACAGCTGGAAGAGTGGGGTTATCACCTGCGGAGAGGGCACCCCATGCGAGAAACAGATTTGTGAGTGTGACAGGGCTGCAGCAGTCTGCTTCGGAGAGAATCTGCCCACATACAAGAAAAGATATATGTTTTACCCGGATTTTCTTTGCACGGACCCTTCAGAGAAATGC
>EU369753.1_Sistrurus_miliarius_D49
ATGAAAACTTTCTGGATAGTGGCCGTGTTGCTGGTGGGCGTCGAGGGGAACCTGCTGCAATTCAACAAAATGATCAAGATAATGACGAAGAAAAACGCTATTCCCTTCTATACCTCTTACGGCTGCTACTGTGGCTGGGGGGGCCGAGGCCGGCCAAAGGACGCCACTGACCGCTGCTGCTTTGTGCATGACTGCTGTTATGAAAAACCGACCGACTGCAGCCCCAAAACGGACATCTATTCCTACAGCTGGAAGAGTGGGGTTATCACCTGCGGAGAGGGCACCCCATGCGAGAAACAGATTTGTGAGTGTGACAGGGCTGCAGCAGTCTGCTTCGGAGAGAATCTGCCCACATACAAGAAAAGATATATGTTTTACCCGGACTTTCTTTGCACGGACCCTTCAGAGAAATGC
>EU369754.1_Sistrurus_miliarius_D49
ATGAGGACTTTCTGGATAGTGGCCGTGTTGCTGGTGGGCGTCGAGGGGCACCTGCTGCAATTCAACAACATGATCAAGTTTGAGACAAACAAAAACGCTATTCCCTTCTATGCCTTTTACGGCTGCTACTGTGGCTGGGGGGGCCGAGGCCGGCCAAAGGACGCCACTGACCGTGGTTGCTTTGTGCATGACTGCTGTTATGAAAAACTGACCGACTGCAGCCCCAAAACGGACATCTATTCCTACAGCTGGAAGAGTGGGGTTATCACCTGCGGAGAGGGCACCCCATGCGAGAAACAGATTTGTGAGTGTGACAGGGCTGCAGCAGTCTGCTTCGGAGAGAATCTGCCCACATACAAGAAAAGATATATGTTTTACCCGGATTTTCTTTGCACGGACCCTTCAGAGAAATGC
>EU369755.1_Sistrurus_miliarius_D49
ATGAGGACTCTCTGGATACTGGCCGTGTTGCTGCTGGGCGTCGAGGGGCACCTGATACAATTTGAGACGTTGATCATGAAAATTGCGGGGAGAAGTGGTGTGTTTTGGTACAGCGCTTACGGATGCTACTGCGGCTGGGGGGGCTATGGCCGGCCACAGGACGCTACTGACCGCTGCTGCTTTGTGCACGACTGCTGTTACGGAAAAGTGACCGGCTGCAACCCCAAAAAGGACTTCTATTCCTACACCGAGGAAAACGGGGAAATCGTCTGCGGAGGGGATGATCCGTGCAAGAAGCAGATTTGTGAATGCGATAGGGTCGCGGCAATCTGCTTCCGAGACAATATACCCACATACGACGACAAATATTGGCGGTTCCCGACCGAAAATTGCCAGGAGGAACCAGAGCCATGC
>AY355169.1_Sistrurus_tergeminus_D49
ATGAGGACTTTCTGGATAGTGGCCGTGTTGCTGGTGGGCGTCGAGGGGAACCTGCTGCAATTCAACAAAATGATCAAGATAATGACGAAGAAAAACGCTATTCCCTCCTATAGCTCTTACGGCTGCTACTGTGGCTGGGGGGGCCGAGGCCGGCCAAAGGACGCCACTGACCGCTGCTGCTTTGTGCATGACTGCTGTTATGAAAAACTGACCGACTGCAGCCCCAAAACGGACACCTATTCCTACAGCTTGAAGAGTGGGGTTATCATCTGCGGAGGGAACGACCCGTGCAAGAAGCAGATTTGTGAGTGTGACAAGGCTGCAGCAGTCTGCTTCGGAGAGAATCTGTCCACATACAAGAAAAGATATATGTTTTACCCGGATTTTCTTTGCACGGACCCTTCAGAGACATGC
>AY355170.1_Sistrurus_tergeminus_D49
ATGAGGGCTCTCTGGATAGTGGCCGTGTTGCTGGTGGGCGTCGAGGGGAACCTGCTGCAATTCAACAAGATGATCAAGTTTGAGACAAACAAAAACGCTATTCCCTTCTATGCCTTTTACGGCTGCTACTGTGGCTGGGGGGGCCGAGGCCGGCCAAAGGATGCCACTGACCGCTGCTGCTTTGTGCACGACTGCTGTTACGGAAAACTGCCCAACTGCGACACCAAATGGGACATCTATTCCTACAGCTTGAAGAGTGGATTTATCACCTGCGGAAAGGGCACCTGGTGCGAGGAACAGATTTGTGAGTGCGACAGGGTCGCGGCAGAATGCCTCAGAAGGAGTCTGAGCACGTACAAGTATGGATATATGTTTTACCTGGACTCTCGTTGCAAGGGGCCTTCAGAGCAATGC
>AY508692.1_Sistrurus_tergeminus_D49
ATGAGGACTCTCTGGATACTGGCCGTGTTGCTGCTGGGCGTCGAGGGGAACCTGATACAATTTGAGACGTTGATCTTGAAAGTGGCGAAGAAAAGCGGTATGTTTTCGTACAGCGCTTACGGATGCTACTGCGGCTGGGGGGGCCATGGCCGGCCACAGGACGCCACTGACCGCTGCTGCTTTGTGCACGACTGTTGTTACGGAAAAGTGACCGACTGCGACCCAAAATTGGACACCTACACCTACAGCGAGGAAAACGGGGAAATCATCTGCGGAGGGGACGACCCGTGCAAGAAGCAGATTTGTGAGTGTGACAAGGCTGCAGCAATCTGCTTCCGAGACAATAAAAACACATACAACAACAAATATTGGCGGTTGCCGACCGAAAATTGCCAGGAGGAACCAGAGCCATGC
>AY508693.1_Sistrurus_tergeminus_D49
ATGAGGGCTCTCTGGATAGTGGCCGTGTTGCTGCTGGGCGTCGAGGGGAGCCTGGTGGAATTTGAGACGTTGATCATGAAAATTGCGGGGAGAAGTGGTGTTTGGTACTACAGCTCTTACGGATGCTACTGTGGCACGGGGGGCCAAGGCTGGCCACAGGACGCCAGCGACCGCTGCTGCTTTGAGCACGACTGCTGTTATGCAAAACTGACTGGCTGCGACCCAATAACAGACGTCTACACCTACAGACAGGAGGACGGGGAAATCGTCTGCGGAGGGGAAGACCCGTGCGGGACACAGATTTGTGAGTGCGACAAGGCCGCAGCAATCTGCTTCCGAGATAGTATGGACACATACAACCACAAATATTGGCGGTTCTCGCTCGAAAATTGCCAGGGGGAATCACAGCCATGC
>EU369756.1_Sistrurus_tergeminus_D49
ATGAGGACTTTCTGGATAGTGGCCGTGTTGCTGGTGGGCGTCGAGGGGAACCTGCTGCAATTCAACAAAATGATCAAGATAATGACGAAGAAAAACGCTATTCCCTTCTATAGCTCTTACGGCTGCTACTGTGGCTGGGGGGGCCGAGGCCGGCCAAAGGACGCCACTGACCGCTGCTGCTTTGTGCATGACTGCTGTTATGAAAAACTGACCGACTGCAGCCCCAAAACGGACACCTATTCCTACAGCTGGAAGAGTGGGGTTATCATCTGCGGAGGGAACGACCCGTGCAAGAAGCAGATTTGTGAGTGTGACAAGGCTGCAGCAGTCTGCTTCGGAGAGAATCTGTCCACATACAAGAAAAGATATATGTTTTACCCGGATTTTCTTTGCACGGACCCTTCAGAGACATGC
>EU369757.1_Sistrurus_tergeminus_D49
ATGAGGACTTTCTGGATAGTGGCCGTGTTGCTGGTGGGCGTCGAGGGGAACCTGCTGCAATTCAACAAAATGATCAAGATAATGACGAAAAAAAACGCTATTCCCTTCTATAGCTCTTACGGCTGCTACTGTGGCTGGGGGGGCCGAGGCCGGCCAAAGGACGCCACTGACCGCTGCTGCTTTGTGCATGACTGCTGTTATGAAAAACTGACCGACTGCAGCCCCAAAACGGACACCTATTCCTACAGCTGGAAGAGTGGGGTTATCATCTGCGGAGGGAACGACCCGTGCAAGAAGCAGATTTGTGAGTGTGACAAGGCTGCAGCAGTCTGCTTCGGAGAGAATCTGTCCACATACAAGAAAAGATATATGTTTTACCCGGATTTTCTTTGCACGGACCCTTCAGAGACATGC
>EU369758.1_Sistrurus_tergeminus_D49
ATGAGGACTCTCTGGATACTGGCCGTGTTGCTGCTGGGCGTCGAGGGGAACCTGATACAATTTGAGACGTTGATCTTGAAAGTGGCGAAGAAAAGCGGTATGTTTTCGTACAGCGCTTACGGCTGCTACTGCGGCTGGGGGGGCCATGGCCGGCCACAGGACGCCACTGACCGCTGCTGCTTTGTGCACGACTGCTGTTACGGAAAAGTGACCGACTGCGACCCAAAATTGGACACCTACACCTACAGCGAGGAAAACGGGGAAATCATCTGCGGAGGGGACGACCCGTGCAAGAAGCAGATTTGTGAGTGTGACAAGGCTGCAGCAATCTGCTTCCGAGACAATAAAAACACATACAACAACAAATATTGGCGGTTGCCGACCGAAAATTGCCAGGAGGAACCAGAGCCATGC
>GDBI01000060.1_Sistrurus_tergeminus_D49
ATGAGGACTCTCTGGATACTGGCCGTGTTGCCGCTGGGCGTCGAGGGGAACCTGATACAATTTGAGACGTTGATCTTGAAAGTGGCGAAGAAAAGCGGTATGTTTTCGTACAGCGCTTACGGATGCTACTGCGGCTGGGGGGGCCATGGCCGGCCACAGGATGCCACTGACCGCTGCTGCTTTGTGCACGACTGTTGTTACGGAAAAGTGACCGACTGCGACCCAAAATTGGACACCTACACCTACAGCGAGGAAAACGGGGAAATCATCTGCGGAGGGGACGACCCGTGCAAGAAGCAGATTTGTGAGTGTGACAAGGCTGCAGCAATCTGCTTCCGAGACAATAAAAACACATACAACAACAAATATTGGCGGTTGCCGACCGAAAATTGCCAGGAGGAACCAGAGCCATGC
>GDBI01000059.1_Sistrurus_tergeminus_D49
ATGAGGACTCTCTGGATACTGGCCGTGTTGCTGCTGGGCGTCGAGGGGAACCTGATACAATTTGAGACGTTGATCTTGAAAGTGGCGAAGAAAAGCGGTATGTTTTCGTACAGCGCTTACGGATGCTACTGCGGCTGGGGGGGGCATGGCCGGCCACAGGATGCCACTGACCGCTGCTGCTTTGTGCACGACTGTTGTTACGGAAAAGTGACCGACTGCGACCCAAAATTGGACACCTACACCTACAGCGAGGAAAACGGGGAAATCATCTGCGGAGGGGACGACCCGTGCAAGAAGCAGATTTGTGAGTGTGACAAGGCTGCAGCAATCTGCTTCCGAGACAATAAAAACACATACAACAACAAATATTGGCGGTTGCCGACCGAAAATTGCCAGGAGGAACCAGAGCCATGC
>GDBI01000058.1_Sistrurus_tergeminus_D49
ATGAGGACTCTCTGGATACTGGCCGTGTTGCTGCTGGGCGTCGAGGGGAACCTGATACAATTTGAGACGTTGATCTTGAAAGTGGCGAAGAAAAGCGGTATGTTTTCGTACAGCGCTTACGGATGCTACTGCGGCTGGGGGGGCCATGGCCGGCCACAGGACGCCACTGACCGCTGCTGCTTTGTGCACGACTGCTGTTACGGAAAAGTGACCGACTGCGACCCAAAATTGGACACCTACACCTACAGCGAGGAAAACGGGGAAATCATCTGCGGAGGGGACGACCAGTGCAAGAAGCAGATTTGTGAGTGTGACAAGGCTGCAGCAATCTGCTTCCGAGACAATAAAAACACATACAACAACAAATATTGGCGGTTGCCGACCGAAAATTGCCAGGAGGAACCAGAGCCATGC
>GDBI01000057.1_Sistrurus_tergeminus_D49
ATGAGGACTCTCTGGATACTGGCCGTGTTGCTGCTGGGCGTCGAGGGGAACCTGATACAATTTGAGACGTTGATCTTGAAAGTGGCGAAGAAAAGCGGTATGTTTTCGTACAGCGCTTACGGATGCTACTGCGGCTGGGGGGGCCATGGCCGGCCACAGGATGCCACTGACCGCTGCTGCTTTGTGCACGACTGTTGTTACGGAAAAGTGACCGACTGCGACCCAAAATTGGACACCTACACCTACAGCGAGGAAAACGGGGAAATCATCTGCGGAGGGGACGACCCGTGCAAGAAGCAGATTTGTGAGTGTGACAAGGCTGCAGCAATCTGCTTCCGAGACAATAAAAACACATACAACAACAAATATTGGCGGTTGCCGACCGAAAATTGCCAGGAGGAACCAGAGCCATGC
>GDBI01000056.1_Sistrurus_tergeminus_D49
ATGAGGACTTTCTGGATAGTGGCCGTGTTGCTGGTGGGCGTCGAGGGGAACCTGCTGCAATTCAACAAAATGATCAAGATAATGACGAAGAAAAATGCTATTCCCTTCTATAGCTCTTACGGCTGCTACTGTGGCTGGGGGGGCCGAGGCCGGCCAAAGGACGCCACTGACCGCTGCTGCTTTGTGCATGACTGCTGTTATGAAAAACTGACCGACTGCAGCCCCAAAACGGACACCTATTCCTACAGCTGGAAGAGTGGGGTTATCATCTGCGGAGGGAACGACCCGTGCAAGAAGCAGATTTGTGAGTGTGACAAGGCTGCAGCAGTCTGCTTCGGAGAGAATCTGTCCACATACAAGAAAAGATATATGTTTTACCCGGATTTTCTTTGCACGGACCCTTCAGAGACATGC
>KC796234.1_Trimeresurus_albolabris_D49
ATGAGGACTCTCTGGATAATGGCCGTGTTGCTGGTGGGCGTTGGGGGGCACCTGATGCAATTCGAGAATATGATCAAGAAAGTGGCGGGGAGGAGCGGTATTTGGTGGTACGGCTCTTACGGATGCTACTGCGGCAAGGGGGGCCAAGGCCGGCCCCAGGACGCCAGCGACCGCTGCTGCTTCGTGCATGACTGCTGTTACGGAAGAGTGAATGGCTGCGACCCCAAAGATGACTTCTACACCTACAGGGAGGAGAACGGGAATATAGTCTGCGAAGAGGACAACCCGTGCACGAAGGAGATTTGTGAGTGCGACAAGGACGCAGCAATCTGCTTCCGAGACAATATAAACACATACGACAACAAATATTTGTTTTACCCGGCCAAATATTGCAAGGAGGAGTCAGAGCCATGC
>KC796236.1_Trimeresurus_albolabris_D49
ATGAGGACTCTCTGGATAATGGCCGTGTTGCTGGTGGGCGTTGGGGGGCACCTGATGCAATTCGAGAATATGATCAAGAAAGTGGCGGGGAGGAGCGGTATTTGGTGGTACGGCTCTTACGGATGCTACTGCGGCAAGGGGGGCCAAGGCCGGCCCCAGGACGCCAGCGACCGCTGCTGCTTCGTGCATGACTGCTGTTACGGAAGAGTGAATGGCTGCGACCCCAAAGATGACTTCTACACCTACAGGGAGGAGAACGGGAATATAGTCTGCGAGGAGGACAACCCGTGCACGAAGGAGATTTGTGAGTGCGACAAGGACGCAGCAATCTGCTTCCGAGACAATATAAACACATACGACAACAAATATTTGTTTTACCCGGCCAAATATTGCAAGGAGGAGTCAGAGCCATGC
>KC796237.1_Trimeresurus_albolabris_K49
ATGAGGACTCTCTGGATAATGGCCGTGTTGCTGGTGGGCGTTGAGGGGGGCGTGATCGAATTGACGAAGATGATCGTCCAAGAGATGGGGAAAAACGCTCTTACATCCTACAGCCTTTATGGATGCAACTGTGGCCGGGGGAGGCGAGGCCAGCCAGTGGACGCCACCGACCGCTGCTGCTTCCTGCACAAATGCTGTTACAAAAAACTGACGGACTGCGACCCCAAAAAGGACCGCTACTCCTATAGCTGGGTGAACAAGGCTATCCTCTGCGGAGAGAAAGACCCATGCCTGAAGGAGATGTGTGAGTGCGACAAGGCCATGGCAATCTGCTTCCGAGAAAATCTGGACACGTACGACAAAAAGAAAAGGATTAAACCGAAATTTTTTTGCAAGAAGACTTCAGAGCCATGC
>KC796238.1_Trimeresurus_albolabris_K49
ATGAGGACTCTCTGGATAATGGCCGTGTTGCTGGTGGGCGTTGAGGGGAGCGTGATCGAATTGACGAAGATGATCGTCCAAGAGATGGGGAAAAACGCTCTTACGTCCTACAGCCTTTATGGATGCAACTGTGGCCCGGGGAGGCGACGTCAGCCAATGGACGCCACCGACCGCTGCTGCTTCCTGCACAAATGCTGTTACAAAAAACTGACGGACTGCGACCCCAAAAAGGACCGCTACTCCTATAGCTGGGTGAACAAGGCTATCCTCTGCGGAGAGAAAGACCCATGCCTGAAGGAGATGTGTGAGTGCGACAAGGCCATGGCAATCTGCTTCCGAGAAAATCTGGACACGTACGACAAAAAGAAAAGGATTAAACCGAAATTTTTTTGCAAGAAGACTTCAGAGCCATGC
>KC796248.1_Trimeresurus_albolabris_N49
ATGAGGACTCTCTGGATAATGGCCGTGTTGCTGGTGGGCGTCGGGGGGCACCTGCTGCAATTGAGGAAGATGATCAAGGAAATGACTGGGAAAGAGCCTGTTATGTACTACGCCAAATACGGATGCAACTGCGGCATGGCAGGCCGAGGGAAGCCAGTGGACGGCACCGACACCTGCTGCTCGATCCACAACTGCTGTTACGGAAAAGTGAACGGCTGCAGCCCCAAATGGGACTACTACGCCTACAGCTGGGAGAACGATGCTATCGTCTGCGACGAGGAACACCCATGC---AAGGATGTTTGTGAGTGCGACAAGGCCGTGGCAACCTGCTTCCGAGACAATCTGAAGACGTACAAGAAAAAAAATATTATT------AAGCCTAATTGCGTGAAGGTTTCAATGCCATGC
>KC796249.1_Trimeresurus_albolabris_D49
ATGAGGACTCTCTGGATAATGGCCGTGTTGCTGGTGGGCGTCGAGGGGCACCTGATGCAATTCGAGAATATGATCATGAAAGTGGCGGGGAGGAGCGGTATTTGGTGGTACGGCTCTTACGGATGCTACTGCGGCAAGGGGGGCCAAGGCCGGCCCCAGGACGCCAGTGACCGCTGCTGCTTCGTGCACGACTGCTGTTACGGAAGAGCGAATGGCTGCGACCCCAAAGATGACTTCTACAAGTACAGCGAGGAGAACGGGGATATAGTCTGCGAAGAGGACAACCCGTGCACGAAGGAGATTTGTGAGTGCGACAAGGCCGCGGCAATCTGCTTCCGAGACAATATAGAAACATACCAAAACAAATATTGGTTTTACCCGGCCAAATATTGCAAGGAGGAGTCAGAGCCATGC
>KC796250.1_Trimeresurus_albolabris_N49
ATGAGGACTCTCTGGATAATGGCCGTGTTGCTGGTGGGCGTCGGGGGGCACCTGCTGCAATTGAGGAAGATGATCAAGGAAATGACTGGGAAAGAGCCTGTTATGTACTACGCCAAATACGGATGCAACTGCGGCTGGGGAGGCCGAGGGAAGCCAGTGGACGGCACCGACACCTGCTGCTCGATCCACAACTGCTGTTACGGAAAAGTGAACGGCTGCAGCCCCAAATGGGACTACTACGCCTACAGCTGGGAGAACGATGCTATCGTCTGCGACGAGGAACACCCATGC---AAGGATGTTTGTGAGTGCGACAAGGCCGTGGCAACCTGCTTCCGAGACAATCTGAAGACGTACGAGAAAAAAAATATTATT------AAGCCTAATTGCGTGAAGGTTTCAATGCCATGC
>KC796294.1_Trimeresurus_albolabris_D49
ATGAGGACTCTCTGGATAATGGCCGTGTTGCTGGTGGGCGTCGGGGGGCACCTGCTGCAATTGAGGAAGATGATCAAGGAAATGACTGGGAAAGAGCCTGTTATGTACTACGCCAAATACGGATGCAACTGCGGCATGGCAGGCCGAGGGAAGCCAGTGGACGGCACCGACACCTGCTGCTTCGTGCACGACTGCTGTTACGGAAGAGTGAATGGCTGCGACCCCAAAGATGACTTCTACAAGTACAGCGAGGAGAACGGGGATATAGTCTGCGAAGAGGACAACCCGTGCACGAAGGAGATTTGTGAGTGCGACAAGGCCGCGGCAATCTGCTTCCGAGACAATATAGAAACATACCAAAACAAATATTGGTTTTACCCGGCCAAATATTGCAAGGAGGAGTCAGAGCCATGC
>KC796295.1_Trimeresurus_albolabris_N49
ATGAGGACTCTCTGGATAATGGCCGTGTTGCTGGTGGGCGTCGGGGGGCACCTGCTGCAATTGAGGAAGATGATCAAGGAAATGACTGGGAAAGAGCCTGTTATGTACTACGCCAAATACGGATGCAACTGCGGCATGGCAGGCCGAGGGAAGCCAGTGGACGGCACCGACACCTGCTGCTCGATCCACAACTGCTGTTACGGAAAAGTGAACGGCTGCAGCCTCAAATGGGACTACTACGCCTACAGCTGGGAGAACGATGCTATCGTCTGCGACGAGGAACACCCATGC---AAGGATGTTTGTGAGTGCGACAAGGCCGTGGCAACCTGCTTCCGAGACAATCTGAAGACGTACAAGAAAAAAAATATTATT------AAGCCTAATTGCGTGAAGGTTTCAATGCCATGC
>KC796297.1_Trimeresurus_albolabris_D49
ATGAGGACTCTCTGGATAATGGCCGTGTTGCTGGTGGGCGTCGAGGGGCACCTGATGCAATTCGAGAATATGATCATGAAAGTGGCGGGGAGGAGCGGTATTTGGTGGTACGGCTCTTACGGATGCTACTGCGGCAAGGGGGGCCAAGGCCGGCCCCAGGACGCCAGTGACCGCTGCTGCTTCGTGCACGACTGCTGTTACGGAAGAGTGAATGGCTGCGACCCCAAAGATGACTTCTACAAGTACAGCGAGGAGAACGGGGATATAGTCTGCGAAGAGGACAACCCGTGCACGAAGGAGATTTGTGAGTGCGACAAGGCCGCGGCAATCTGCTTCCGAGACAATATAGAAACATACCAAAACAAATATTGGTTTTACCCGGCCAAATATTGCAAGGAGGAGTCAGAGCCATGC
>AY355177.1_Trimeresurus_borneensis_K49
ATGAGGACTCTCTGGATAATGGCCGTGTTGCTGGTGGGCGTTGAGGGGAGCGTGATCGAATTGGGGAAGATGATCTTACAAGAGACGGGGAAAAACCCTGTTACATACTACAGCGCTTATGGATGCAACTGTGGCCCGCTGGGCCGACGTAAGCCACTGGACGCCACCGACCGCTGCTGCTTCATGCACAAATGCTGTTACAAAAAACTGACCGACAGCAACCCCATAAAGGACAGCTACTCCTATAGCTGGGAGAACAAGGCTATCGTCTGCAAAGAGAAAAACCCACGCCTGAAGGAGATGTGTGAGTGCGACAAGGCCGTGGCAATCTGCTTCCGAGAAAATATGGGCACGTACAACAAAAAGGAAAGGATTAACACGAAAATTTTTTGCAAGAAGACTTCAGAGCCATGC
>AY355178.1_Trimeresurus_borneensis_D49
ATGAGGACTCTCTGGATATTGGCCGTGTTGCTGCTGGGCGTCAAGGGGAACCTGCTGCAATTTGAGATGATGATCAACAAAATGGCGGGGAGGAGCGGTATTAGGTGGTACAGCGATTACGGATGCTACTGCGGCAAGGGGGGCCATGGCCAGCCACAGGACGCCACCGACCGCTGCTGCTTTGTGCACGACTGCTGTTACGGAAAAGTGTCCGGCTGCGATCCCAAAATGGCCTTCTACAAGTACAGCTCGGACAAAAACGATATCGTCTGCGGAGGGAACAACCCGTGCCTGAAGGAGATTTGTGAGTGCGACAGGGCCGCGGCAATCTGCTTCCGAGACAATCTGAGCACATACGACAACAAATATTGGAATGTCCCGAGCGAAACTTGCCAGGTGGAGTCAGAGCCATGC
>AY355179.1_Trimeresurus_borneensis_D49
ATGAGGACTCTCTGGATAATGGCCGTGTTGCTGGTGGGCGTCGAGGGGAGCCTGCTTGAATTTGGGAGGATGATCAAGGAAGAGACGGGGAAAAACCCTCTTTTCTCCTACATCTCTTACGGATGCTACTGTGGCTGGGGGGGCCAAGGCCAGCCAAAGGACGCCACCGACCGCTGCTGCTTTGTGCACGACTGCTGTTACGGAAAACTATGGAGCTGCAGCCCCAAAACGGACATATACTTCTACTACCGAAAGAACGGGGCTATCGTCTGCGCACGGGGCACCTGGTGTGAAAAGCAAATTTGTGAGTGTGACAAGGCCGCGGCAATCTGCTTCCGAGAGAATCTGGGCACGTACAAAGACGAATATCAGTCTTACGGGAAGTCTCGTTGCACGGAGAAGTCACTGAAATGC
>KC796252.1_Trimeresurus_borneensis_D49
ATGAGGACTCTCTGGATAATGGCCGTGTTGCTGCTGGGCGTCGAGGGGAACCTGCTGCAATTCGAGAGTATGATCCTGAAAATGGCGGGGAGGAGCGGTATTGGGTGGTACAGCGATTACGGATGCTTCTGCGGTGCGGGGGGCCAAGGCCAGCCACAGGACGCCACTGACCGCTGCTGCTTTGTGCACGACTGCTGTTATGGAAAAGTGAATAGCTGCAACCCCAAAATGGCCTTCTACAAGTACAGCTCAACGATGAGTGATATCACCTGCGAAGACAGCATGGGGTGCCCGAAGAAGGTTTGTGAGTGCGACAAGGCCGCGGCAATCTGCTTCCGAGACAATTTGAAGACGTACGACAACAAATATTGGAATATCCCGAGCGAAAATTGCCAG---GAGTCAGAGCCATGC
>KC796305.1_Trimeresurus_cardamomensis_D49
ATGAGGACTCTCTGGATAATGGCCGTGTTGCTGGTGGGCGTTGGGGGGCACCTGATGCAATTCGAGACTATGATCAAGAAAGTGGCGGGGAGGAGCGGTATTTGGTGGTACGGCTCTTACGGATGCTACTGCGGCAAGGGGGGCCAAGGCCGGCCCCAGGACGCCAGCGACCGCTGCTGCTTCGTGCATGACTGCTGTTACGGAAGAGTGAATGGCTGCGACCCCAAAGATGACTTCTACACCTACAGGGAGGAGAACGGGAATATAGTCTGCGAAGAGGACAACCCGTGCACAAAGGAGATTTGTGAGTGCGACAAGGACGCAGCAATCTGCTTCCGAGACAATATAAACACATACGACAACAAATATTGGTTTTACCCGGCCAAATATTGCAAGGAGGAGTCAGAGCCATGC
>KC796306.1_Trimeresurus_cardamomensis_D49
ATGAGGACTCTCTGGATAATGGCCGTGTTGCTGCTGGGCGTCGAGGGAAACCTGCTGCAATTTGAGTTGCTGATCATGAAAGTGGCGGGGAGGAGCGGTATTGTGTGGTACAGCGATTACGGATGCTTCTGCGGCAAGGGGGGCCATGGCCGGCCACAGGATGCCACCGACCGCTGCTGCTTTGTGCACGACTGCTGTTACGGAAGAGTGAATGGCTGCGGCCCCAAAATGGACTTCTACAGGTACAGCGAGGAGAACGGGGATATAGTCTGCGAAGCGAACAACCCGTGCACGAAAGAGATTTGTGAGTGCGACAAGGCTGCAGCAATCTGCTTCCGAGACAATATAAACACATACGACAACAAATATTGGAATGTCCCTACGGAAAGTTGCCAG---GAGTCAGAGCCATGC
>KC796307.1_Trimeresurus_cardamomensis_D49
ATGAGGACTCTCTGGATAATGGCCGTGTTGCTGGTGGGCGTTGGGGGGCACCTGATGCAATTCGAGACTATGATCAAGAAAGTGGCGGGGAGGAGCGGTATTTGGTGGTACGGCTCTTACGGATGCTACTGCGGCAAGGGGGGCCAAGGCCGGCCCCAGGACGCCAGCGACCGCTGCTGCTTCGTGCATGACTGCTGTTACGGAAGAGTGAATGGCTGCGACCCCAAAGATGACTCCTACGCCTACAGCTGGAACAACGGGGATATCGTCTGCGACAAGACACACCCATGC---AAGGATGTTTGTGAGTGCGACAAGGCCCTGGCAACCTGCTTCCGAGACAATCTGAAGACGTACAAGAAAACA------AATATTGTTAGCCCTAATTGCGTGAAGGTTCCAATGCCATGC
>KC796308.1_Trimeresurus_cardamomensis_D49
ATGAGGACTCTCTGGATAATGGCCGTGTTGCTGCTGGGCGTCGAGGGAAACCTGCTGCAATTTGAGTTGCTGATCATGAAAGTGGCGGGGAGGAGCGGTATTGTGTGGTACAGCGATTACGGATGCTTCTGCGGCAAGGGGGGCCATGGCCGGCCACAGGATGCCACCGACCGCTGCTGCTTCGTGCATGACTGCTGTTACGGAAGAGTGAATGGCTGCGACCCCAAAGATGACTTCTACACCTACAGGGAGGAGAACGGGAATATAGTCTGCGAAGAGGACAACCCGTGCACAAAGGAGATTTGTGAGTGCGACAAGGACGCAGCAATCTGCTTCCGAGACAATATAAACACATACGACAACAAATATTGGTTTTACCCGGCCAAATATTGCAAGGAGGAGTCAGAGCCATGC
>KC796310.1_Trimeresurus_cardamomensis_D49
ATGAGGACTCTCTGGATAATGGCCGTGTTGCTGGTGGGCGTTGGGGGGCACCTGATGCAATTCGAGACTATGATCAAGAAAGTGGCGGGGAGGAGCGGTATTTGGTGGTACGGCTCTTACGGATGCTACTGCGGCAAGGGGGGCCAAGACCGGCCCCAGGACGCCAGCGACCGCTGCTGCTTCGTGCATGACTGCTGTTACGGAAGAGTGAATGGCTGCGACCCCAAAGATGACTTCTACACCTACAGGGAGGAGAACGGGAATATAGTCTGCGAAGAGGACAACCCGTGCACAAAGGAGATTTGTGAGTGCGACAAGGACGCAGCAATCTGCTTCCGAGACAATATAAACACATACGACAACAAATATTGGTTTTACCCGGCCAAATATTGCAAGGAGGAGTCAGAGCCATGC
>KC796311.1_Trimeresurus_cardamomensis_D49
ATGAGGACTCTCTGGATAATGGCCGTGTTGCTGGTGGGCGTTGGGGGGCACCTGATGCAATTCGAGACTATGATCAAGAAAGTGGCGGGGAGGAGCGGTATTTGGTGGTACGGCTCTTACGGATGCTACTGCGGCAAGGGGGGCCAAGGCCGGCCCCAGGACGCCAGCGACCGCTGCTGCTTCGTGCATGACTGCTGTTACGGAAGAGTGAATGGCTGCGACCCCAAAGATGACTTCTACACCTACAGGGAGGAGAACGGGAATATAGTCTGCGAAGAGGACAACCCGTGCACAAAGGAGATTTGTGAGTGCGACAAGGACGCAGCAATCTGCTTCCGAGACAATATAAACACATACGACAACAAATATTGGTCTTACCCGGCCAAATATTGCAAGGAGGAGTCAGAGCCATGC
>KC796312.1_Trimeresurus_cardamomensis_D49
ATGAGGACTCTCTGGATAATGGCCGTGTTGCTGCTGGGCGTCGAGGGAAACCTGCTGCAATTTGAGTTGCTGATCATGAAAGTGGCGGGGAGGAGCGGTATTGTGTGGTACAGCGATTACGGATGCTTCTGCGGCAAGGGGGGCCATGGCCGGCCACAGGATGCCACCGACCGCTGCTGCTTTGTGCACGACTGCTGTTACGGAAGAGTGAATGGCTGCAGCCCCAAAATGGACTTCTACAGGTACAGCGAGGAGAACGGGGATATAGTCTGCGAAGCGAACAACCCGTGCACGAAAGAGATTTGTGAGTGCGACAAGGCTGCAGCAATCTGCTTCCGAGACAATATAAACACATACGACAACAAATATTGGAATGTCCCTACGGAAAGTTGCCAG---GAGTCAGAGCCATGC
>KC796313.1_Trimeresurus_cardamomensis_T49
ATGAGGACTCTCTGGATAATGGCCGTGTTGCTGCTGGGCGTCGGGGGGAACGTGCTGCAACTGAGGAAGATGATCAAGAAAATGACGGGGAAAGAGCCTGCTCTGTACTACGCCAAATACGGATGCAACTGCGGCATGGCGGGCCGAGGCAAGCCAGTGGACGGCACCGACACCTGCTGCTCGATCCACACCTGCTGTTACAGAAAAGTGAACAGCTGCAGCACCAAATGGGACTCCTACGCCTACAGCTGGAACAACGGGGATATCGTCTGCGACAAGACACACCCATGC---AAGGATGTTTGTGAGTGCGACAAGGCCCTGGCAACCTGCTTCCGAGACAATCTGAAGACGTACAAGAAAACA------AATATTGTTAGCCCTAATTGCGTGAAGGTTCCAATGCCATGC
>KC796265.1_Trimeresurus_erythrurus_N49
ATGAGGACTCTCTGGATAATGGCCGTGTTGCCGGTGGGCGTCGGGGGGCACCTGCTGCAATTGAGGAAGATGATCAAGAAAATGACGGGGAAAGAGCCTGTTGTGTACTACGCCAAATACGGATGCAACTGCGGAATGGCAGGCCGAGGGAAGCCAGTGGACGGCACCGACACCTGCTGCTCGATCCACAACTGCTGTTACGGAAAAGTGAACGGCTGCAGCCCCAAATGGGACTACTACGCCTACAGCTTGGAGAATGATGCTATCGTCTGCGACGAGGAACACCCATGC---AAGGATGTTTGTGAGTGCGACAAGGCCGTGGCAACCTGCTTCCGAGACAATCTGAAGACGTACAAGAAAAAAAATATTATT------AAGCCTGATTGCGTGAAGGTTTCAACGCCATGC
>KC796266.1_Trimeresurus_erythrurus_D49
ATGAGGACTCTCTGGATAATGGCCGTGTTGCTGGTGGGCGTCGAGGGGCACCTGATGCAATTCGAGAATATGATCATGAAAGTGGCGGGGAGGAGCGGTATTTGGTGGTACGGCCCTTACGGATGCTACTGCGGCGCGGGGGGCCGTGGCCGGCCCCAGGACGCCAGTGACCGCTGCTGCTTCGTGCATGACTGCTGTTACGGAAGAGTGAATGGCTGCGACCCCAAAGATGACTTCTACAAGTACAGCGAGGAGAACGGGGATATAGTCTGCGAAGAGGACAACCCGTGCACGAAGGAGATTTGTGAGTGCGACAAGGCCGCGGCAATCTGCTTCCGAGACAATATAGAAACATACCAAAACAAATATTGGTCTTACCCGGCCAAATATTGCAAGGAGGAGTCAGAGCCATGC
>D31778.1_Trimeresurus_gramineus_D49
ATGAGGACTCTCTGGATAATGGCCGTGTTGCTGGTGGGCGTCGAGGGGCACCTGATGCAATTTGAGAATATGATCAAGAAAGTGACGGGGAGGAGCGGTATTTGGTGGTACGGTTCCTACGGATGCTACTGCGGCAAGGGGGGCCAAGGCCTGCCCCAGGACGCCAGTGATCGCTGCTGCTTTGTGCACGACTGCTGTTACGGAAAAGTGAATGGCTGCGACCCCAAAGATGACTTCTACGTCTACAGCTCGGAGAACAGGGATATCGTCTGCGGAGAGGACAACCCGTGCACGAAGGAGATTTGTGAGTGCGATAAGGCCGCAGCAATCTGCTTCCGAGACAATATGGACACATACCAAAACAAATATTGGTTTTACCCGTCCTCTAACTGCAACGAGGAGTCAGAGCCATGC
>D31779.1_Trimeresurus_gramineus_K49
ATGAGGACTCTCTGGCTAATGGCCGTGTTGCTGGTGGGCGTTGAGGGGGGCGTGATCGAATTGACGAAGATGATCGTCCAAGAGATGGGGAAAAACGCTCTTACATCCTACAGCCTTTATGGATGCAACTGTGGCCCGGGGGGCCGACGTAAGCCAATGGACGCCACCGACAGCTGCTGCTATGTGCACAAATGCTGTTACAAAAAACTGACCGACTGCGACCCCATAAAGGACCGCTACTCCTATAGCTGGGTGAACAAGGCTATCGTCTGCGGAGAGAAAAACCCACACCTGAAAGAGCTGTGTGAGTGCGACAAGGCCGTGGCAATCTGCTTCCGAGAAAATATGGACACGTACGACAAAAAGAAAAAGATTAACCTGAAACTGTTTTGCAAGAAGACTTCAGAGAAATGC
>D31780.1_Trimeresurus_gramineus_D49
ATGAGGACTCTCTGGATAATGGCCGTGTTGCTGGTGGGCGTCGAGGGGCACCTGATGCAATTTGAGACACTGATCATGAAAGTGGCGGGGAGAAGCGGTGTTTGGTACTACGGCTCTTACGGATGCTTCTGCGGCGCGGGGGGCCAAGGCCGGCCACAGGACGCCAGTGACCGCTGCTGCTTCGTGCACGACTGCTGTTACGGAAAAGTGAATGGCTGCGACCCCAAAAAAGACTTCTACACTTACAGCGAGGAGAACGGGGCTATCGTCTGCGGAGGGGACGACCCGTGCAAGAAGGAGATTTGTGAGTGCGACAAGGATGCGGCAATCTGCTTCCGAGACAATAAGGACACATACGACAACAAATATTGGTTTTTCCCGGCCAAAAATTGCCAGGAGGAGTCAGAGCCATGC
>D31781.1_Trimeresurus_gramineus_K49
ATGAGGACTCTCTGGATAATGGCCGTGTTGCTGCTGGGCGTTGAGGGGAGCGTGATCGAATTGGGGAAGATGATCTTCCAAGAGACGGGGAAAAACCCTGCTACATCCTACGGCCTTTATGGATGCAACTGTGGCCCGGGGGGCCGACGTAAGCCAAAGGACGCCACCGACCGCTGCTGCTATGTGCACAAATGCTGTTACAAAAAACTGACCGACTGCGACCCCATAAAGGACCGCTACTCCTATAGCTGGGTGAACAAGGCTATCGTCTGCGGAGAGGACAACCCATGCCTGAAGGAGATGTGTGAGTGCGACAAGGCCGTGGCAATCTGCTTCCGAGAAAATCTGGACACGTACGACAAAAAGAAAAAGATTAACCTGAAATTGTTTTGCAAGAAGACTTCAGAGCAATGC
>AY764141.1_Trimeresurus_gracilis_D49
ATGAGGACTCTCTGGATAATGGCCGTGTTGCTGCTGGGCGTCGAGGGGAGCCTGATGCAATTTGAGATGCTGATCATGAAATTGGCAAAGAGTAGCGGCATGTTTTGGTACAGCGCTTACGGATGCTACTGCGGCTGGGGGGGCCAAGGCCGGCCACAGGACGCCACTGACCGCTGCTGCTTTGTGCACGACTGCTGTTATGGAAAAGCGACCGGCTGCGACCCCAAAAAGGACGTCTACACCTACAGCGAGGAGAACGGGGATATCGTCTGCGGAGGGGACGACCCGTGCAGGAAGGAGGTTTGTGAGTGCGACAAGGCTGCGGCAATCTGCTTCCGAGACAATATGGACACATACAACAGCAAATATTGGATGTTCCCGGCCAAAAATTGCCAGGAGGAGTCAGAGCCATGC
>AY764142.1_Trimeresurus_gracilis_K49
ATGAGGACTCTCTGGATAGTGGCCGTGTTGCTGGTGGGA---GAGGGGAGCCTGATACAATTGTGGGAGATGATCTTCCAAGAGATGGGGAAAGGAGCTGCTAAAAAGTACGGCTTATACGGATGCAACTGCGGCATGGGCCACCGAGGCCGGCCAGTGGACGCCACTGACCGCTGCTGCTCCGTGCACAAATGCTGTTACAAAAAACTGACCGACTGCGACCCCAAAACGGACCGCTACTCCTATAGCTGGGAGAACGGGGCTATCGTCTGCGGAGGGGACGACCCGTGCAGGAAGGAGGTTTGTGAGTGCGACAAGGCCACGACAATCTGCTTCCGAGACAATCTGGACACGTACGACAAAAAGTATAAGATTTACCTGAAATTTCTTTGCAAG---AAGCCAGAGCCATGC
>KC796275.1_Trimeresurus_gumprechti_K49
ATGAGGACTCTCTGGATAATGGCCGTGTTGCTGGTGGTCGTTGAGGGGAGCGTGATCGAATTGGGGAAGATGATCCTCCAAGAGACGGGGAAAAATCCTGTTACACACTACGGCGCATACGGATGCAACTGCGGCGTGGGGGGCCGAGGCAAGCCAAAGGACGCCACCGACCGCTGCTGCTTCGTGCACAAATGCTGTTACAAAAAACTGACCGACTGCGACCCCAAAAAGGACCGCTACTCCTATAGCTGGGTGAACAAGGCTATCGTCTGCGGAGAGAAAGACCCATGCCTGAAGGAGATGTGTGAGTGTGACAAGGCCGTAGCAATCTGCCTCGGAGAAAATCTGGAGACGTACAACAAAAAATATAAGCTTAACCTGAAAGTGTTTTGCAAG---AAGGCGGACCCATGC
>KC796253.1_Trimeresurus_hageni_N49
ATGAGGACTCTCTGGATAATGGCCGTGTTGCTGGTGGGCGTTGAGGGGCACCTGATACAATTTGAGACGCTGATCATGAAAGTGGCGGGGAGGAGCGGTATGTTTTCGTACAGTGCTTACGGATGCTACTGCGGCTGGGGGGGCAGTGGCCAGCCACAGGACGACACCGACCGCTGCTGCTCGATCCACAACTGCTGTTACGGAAAAGTGAACGGCTGCAGCACCAAATGGGACTCCTACAGCTACAGCATAGAGAACGGGGATATCGTCTGCGACGAGAAACACGCGTGC---AAGGATGTTTGTGAGTGCGACAAGGCCGTGGCAACCTGCTTCCGAGACAATCTGGACACATACAAGAAAAAATATATTTTTCACTCGACGTCTAGTTGTGTGAAGGTTTCAACGCCATGC
>KC796254.1_Trimeresurus_hageni_D49
ATGAGGACTCTCTGGATAATGGCCGTGTTGCTGGTGGGCGTTGGGGGGCACCTGATACAATTTGAGACGCTGATCATGAAAGTGGCGGGGAGGAGCGGTATGTTTTCGTACAGTGCTTACGGATGCTACTGCGGCTGGGGGGGCAGTGGCCAGCCACAGGACGACACCGACCGCTGCTGCTTTGTGCACGACTGCTGTTATGGAAAAGCGACTGGCTGCGACCCCAAAACGGACGTCTACACCTACAGCGAAGAGAACGGGGATATCATCTGCGGAGGGGACGACCCGTGCAAAAAGGAGGTTTGTGAATGCGACAAGGCTGCGGCAATCTGCTTCCGAGACAATGTGGGCACATACGACTGGAAATATTGGCGGTTCCCGACCAAAAATTGCCAG---GAGTCAGTGCCATGC
>KC796255.1_Trimeresurus_hageni_D49
ATGAGGACTCTCTGGATAATGGCCGTGTTGTTGGTGGGCGTTGGGGGGCACCTGATACAATTTGAGACGCTGATCATGAAAGTGGCGGGGAGGAGCGGTATGTTTTCGTACAGTGCTTACGGATGCTACTGCGGCTGGGGGGGCAGTGGCCAGCCACAGGACGACACCGACCGCTGCTGCTTTGTGCACGACTGCTGTTATGGAAAAGTGACTGGCTGCGACCCCAAAACGGACGTCTACACCTACAGCGAAGAGAACGGGGATATCATCTGCGGAGGGGACGACCCGTGCAAAAAGGAGGTTTGTGAGTGCGACAAGGCTGCGGCAATCTGCTTCCGAGACAATGTGGGCACATACGACCGGAAATATTGGCGGTTCCCGACCAAAAATTGCCAG---GAGTCAGTGCCATGC
>KC796256.1_Trimeresurus_hageni_D49
ATGAGGACTCTCTGGATAATGGCCGTGTTGCTGGTGGGCGTTGAGGGGCACCTGATACAATTTGAGACGCTGATCATGAAAGTGGCGGGGAGGAGCGGTATGTTTTCGTACAGTGCTTACGGATGCTACTGCGGCTGGGGGGGCAGTGGCCAGCCACAGGACGACACCGACCGCTGCTGCTTTGTGCACGACTGCTGTTATGGAAAAGTGACTGGCTGCGACCCCAAAACGGACGTCTACACCTACAGCGAAGAGAACGGGGATATCATCTGCGGAGGGGACGACCCGTGCAAAAAGGAGGTTTGTGAGTGCGACAAGGCTGCGGCAATCTGCTTCCGAGACAATGTGGGCACATACGACTGGAAATATTGGCGGTTCCCGACCAAAAATTGCCAG---GAGTCAGTGCCATGC
>KC796257.1_Trimeresurus_hageni_D49
ATGAGGACTCTCTGGATAATGGCCGTGTTGCTGGTGGGCGTTGAGGGGCACCTGATACAATTTGAGACGCTGATCATGAAAGTGGCGGGGAGGAGCGGTATGTTTTCGTACAGTGCTTACGGATGCTACTGCGGCTGGGGGGGCAGTGGCCAGCCACAGGACGACACCGACCGCTGCTGCTTTGTGCACGACTGCTGTTATGGAAAAGTGACTGGCTGCGACCCCAAAACGGACGTCTACACCTACAGCGAAGAGAACGGGGATGTCATCTGCGGAGGGGACGACCCGTGCAAAAAGGAGGTTTGTGAGTGCGACAAGGCTGCGGCAATCTGCTTCCGAGACAATGTGGGCACATACGACTGGAAATATTGGCGGTTCCCGACCAAAAATTGCCAG---GAGTCAGTGCCATGC
>KC796259.1_Trimeresurus_hageni_D49
ATGAGGACTCTCTGGATAATGGCCGTGTTGCTGGTGGGCGTTGGGGGGCACCTGATACAATTTGAGACGCTGATCATGAAAGTGGCGGGGAGGAGCGGTATGTTTTCGTACAGTGCTTACGGATGCTACTGCGGCTGGGGGGGCAGTGGCCAGCCACAGGACGACACCGACCGCTGCTGCTTTGTGCACGACTGCTGTTATGGAAAAGTGACTGGCTGCGACCCCAAAACGGACGTCTACACCTACAGCGAAGAGAACGGGGATATCATCTGCGGAGGGGACGACCCGTGCAAAAAGGAGGTTTGTGAGTGCGACAAGGCTGCGGCAATCTGCTTCCGAGACAATGTGGGCACATACGACTGGAAATATTGGCGGTTCCCGACCAAAAATTGCCAG---GAGTCAGTGCCATGC
>KC796263.1_Trimeresurus_malcolmi_D49
ATGAGGACTCTCTGGATAATGGCCATGTTGCTGGTGGGCGTCGAGGGGAACCTGATGCAATTTGAGTTGCTGATCATGAAAGTGGCGGGGAGGAGCGGTATTATGTGGTACAGCGATTACGGATGCTTCTGCGGCAAGGGGGGCCAAGGCCAGCCACAGGACGCCACCGACCGCTGCTGCTTTGTGCACGACTGCTGTTATGGAAAAGTGAATGGCTGCGACCCCAAAATGGACTTCTACAAGTACAGCTCAGAGAACGAGGATATCGTCTGCGAAGCGAACAACCCGTGCACGAAAGAGATTTGTGAGTGCGACAAGGCTGCGGCAATCTGCTTCCGAGACAATAAGAAGACATACGACAACAAATATTGGAATATCCCGAAGGAAAGTTGTCAG---GAGTCAGAGCCATGC
>KC796232.1_Trimeresurus_popeiorum_D49
ATGAGGACTCTCTGGATAATGGCCGTGTTGCTGCTGGGCGTCGAGGGGCACCTGATGCAATTCGAGACTATGATCATGAAAGTGGCAGGGAGGAGTGGTATTTGGTGGTACGGCTCTTACGGATGCTACTGCGGCAAGGGGGGCCAAGGCCGGCCACAGGACGCCAGTGACCGCTGCTGCTTCGCGCATGACTGCTGTTACGGAAAAGTGAATGGTTGTGACCCCAAAGATGACTTCTACACCTACAGTGAAGAGAACGGGGATATCGTCTGCGAAGAGGACAACCCGTGCACGAAGGAGATTTGTGAGTGTGACAAGGCCGCAGCAATCTGCTTCCGAGACAATATAGAAACATACCAAAACAAATATTGGTTTTACCCGGCCAAATATTGCAAGGAGGAGTCAGAACCATGC
>KC796233.1_Trimeresurus_popeiorum_D49
ATGAGGACTCTCTGGATAATGGCCGTGTTGCTGGTGGGCGTTGAGGGGAGCGTGGTCCAATTGACGAAGATGATCGTCCAAGAGATGGGGAAAAATGCTCTTACATCCTACAGCCTTTATGGATGCAACTGCGGCCCGGGGGGCCGACGTAAGCCAATGGACGCCACTGACCGCTGCTGCTTCGTGCACGACTGCTGTTACGGAAAAGTGAATGGCTGCAACCCCAAAAAGGCCGTCTACATCTACAGCTTGGAGAACGGGGATATCGTCTGCGGAGGGGACGACCCGTGCAGGAAGGAGGTTTGTGAGTGCGACAAGGCCGCGGCAATCTGCTTCCGAGACAATATGGACACATACGACAACAAACATTGGAATGTCCCGAGCGAAAATTGCCAGGAGGAGTCAGAGCGATGC
>AY355171.1_Trimeresurus_puniceus_K49
ATGAGGACTCTCTGGATAATGGCCGTGTTGCTGGTGGGCGTTGAGGGGAGCGTGATCCAATTGGGGAAGATGATCTTACAAGAGACGGGGAAAAACCCCGTTAAATACTACGGCGCTTATGGATGCAACTGTGGCCCGCTGGGCCGACGTAAGCCACTGGACGCCACCGACCGCTGCTGCTACATGCACAAATGCTGTTACAAAAAACTGACCGACAGCAACCCCATAAAGGACAGATACTCCTATAGCTGGGAGAACAAGGCTATCGTCTGCAAAGAGAAAAACCCACGCCTGAAGGAGATGTGTGAGTGCGACAAGGCCGTGGCAATCTGCTTCCGAGAAAATATGCGCACGTACAACAAAAAGGAAAGGATTAACACGAAAATTTTTTGCAAGAAGACTCCAGAGCCATGC
>AY355172.1_Trimeresurus_puniceus_K49
ATGAGGACTCTCTGGATAATGGCCGTGTTGCTGGTGGGCGTTGAGGGGAGCGTGATCCAATTGGGGAAGATGATCTTACAAGAGACGGGGAAAAACCCTGTTAAATACTACGGCGCTTATGGATGCAACTGTGGCCCGCTGGGCCGACGTAAGCCACTGGACGCCACCGACCGCTGCTGCTACATGCACAAATGCTGTTACAAAAAACTGACCGACAGCAACCCCATAAAGGACAGCTACTCCTATAGCTGGGAGAACAAGGCTATCGTCTGCAAAGAGAAAAACCCACGCCTGAAGGAGATGTGTGAGTGCGACAAGGCCGTGGCAATCTGCTTCCGAGAAAATATGGACACGTACAACAAAAAGGAAAGGATTAACACGAAAATTTTTTGCAAGAAGACTCCAGAGCCATGC
>AY355174.1_Trimeresurus_puniceus_D49
ATGAGGACTCTCTGGATAATGGCCGTGTTGCTGCTGGGCGTCAAGGGGAACCTGCTGCAATTTGAGCTGATGATCAAGAAAATGTCGGGGAGGAGCGGTATTAGGTGGTACAGCGATTACGGATGCTACTGCGGTAAGGGGGGCCATGGCCAGCCACAGGACGCCACCGACCGCTGCTGCTTTGTGCACGACTGCTGTTACGGAAAAGTGTCCGGCTGCGATCCCAAAATGGCCTTCTACAAGTACAGCTCGGACAACAACGATATCGTCTGTGGAGGGAACAACCCGTGCCTGAAGGAGATTTGTGAGTGCGACAGGGCCGCGGCAATCTGCTTCCGAGACAATCTGAGCACATACGACAACAAATATTGGAATGTCCCGAGCGAAACTTGCCAGGTGGAGTCAGAGCCATGC
>AY355173.1_Trimeresurus_puniceus_D49
ATGAGGACTCTCTGGATAATGGCCGTGTTGCTGGTGGGCGTCGAGGGGAGCCTGCTTGAATTTGGGAGGATGATCAAGGAAGAGACGGGGAAAAACCCTCTTTTCTCCTACATCTCTTACGGATGCTACTGTGGCTGGGGGGGCCAAGGCCAGCCAAAGGACGCCACCGACCGCTGCTGCTTTGTGCACGACTGCTGTTACGGAAAACTATGGAGCTGCAGCCCCAAAACGGACATATACTTCTACTACCGAAAGAACGGGGCTATCGTCTGCGCACGGGGCACCTGGTGTGAAAAGCAGATTTGTGAGTGTGACAAGGCCGCGGCAATCTGCTTCCGAGAGAATCTGGGCACGTACAAAGCCGAATATGAGTCTTACGGGAAGTCTCGTTGCACGGAGAAGTCACTGAAATGC
>KC796231.1_Trimeresurus_sabahi_D49
ATGAGGACTCTCTGGATAATGGCCGTGTTGCTGGTGGGCGTTGAGGGGAGCCTGATCGAATTGGGGAAGATGATCCTCCAAGAGACGGGGAAAAATCCTGTTACACACTACGGCGCATACGGATGCAACTGCGGCGTGGGGGGCCGAGGCCAGCCAAAGGACGCCACCGACAGCTGCTGCTTCGTGCATGACTGCTGTTACGGAAAAGTGAATGGTTGTGACCCCAAAGATGACTTCTACACCTACAGTGAAGAGAACGGGGATATCGTCTGCGAAGAGGACAACCCGTGCACGAAGGAGATTTGTGAGTGTGACAAGGCCGCAGCAATCTGCTTCCGAGACAATATAGAAACATACCAAAACAAATATTGGTTTTACCCGGCCAAATATTGCAAGGAGGAGTCAGAACCATGC
>KC796261.1_Trimeresurus_sabahi_K49
ATGAGGACTCTCTGGATAATGGCCGTGTTGCTGGTGGGCGTCGAGGGGAGCCTGATCGAATTGACGAAGATGATCGTCCAAGAGATGGGGAAAAACGCTCTTACATCCTACAGCCTTTATGGATGCAACTGCGGCGTGGGGGGCCGACGTAAGCCAGTGGACGCCACTGACCGCTGCTGCTTAGTGCACAAATGCTGTTACAAAAAACTGACCGACTGCGACCCCAAAAAGGACCGCTACTCCTATAGCTGGGTGAACAAGGCTATTGTCTGCGGAGAGAAAAACCCACACCTGAAAGAGCTGTGTGAGTGCGACAAGGCCGTGGCAATCTGCTTCCGAGAAAATATGGACACGTATGACAAAAAGAAAAAGATTAACCTGAAACTGTTTTGCAAGAAGACTTCAGAGCAATGC
>KC796262.1_Trimeresurus_sabahi_K49
ATGAGGACTCTCTGGATAATGGCCGTGTTGCTGGTGGGCGTCGAGGGGCACCTGATGCAATTTGAGACACTGATCATGAAAGTGGCGGGGAGAAGCGGTGTTTGGTACTACGGCTCTTACGGATGCTTCTGCGGCGCGGGGGGCCAAGGCCGGCCACAGGACGCCAGCGACCGCTGCTGCTTAGTGCACAAATGCTGTTACAAAAAACTGACCGACTGCGACCCCAAAAAGGACCGCTACTCCTATAGCTGGGTGAACAAGGCTATTGTCTGCGGAGAGAAAAACCCACACCTGAAAGAGCTGTGTGAGTGCGACAAGGCCGTGGCAATCTGCTTCCGAGAAAATATGGACACGTATGACAAAAAGAAAAAGATTAACCTGAAACTGTTTTGCAAGAAGACTTCAGGGCAATGC
>KC796264.1_Trimeresurus_sabahi_D49
ATGAGGACTCTCTGGATAATGGCCGTGTTGCTGGTGGTCGTCGAGGGGAGCCTGATCGAATTGACGAAGATGATCGTCCAAGAGATGGGGAAAAACACTCTTACATCCTACAGCCTTTATGGATGCAACTGCGGCGTGGGGGGCCGACGTAAGCCAGTGGATGCCACTGACCGCTGCTGCTTCGTGCACGACTGCTGTTATGGAAAAGTGACCGGCTGCGACCCCAAAAAAGACTTCTACACCTACAGCGAGGAGAACGGGGCTATTGTCTGCGGAGGGGACGACCCGTGCAAGAAGGAGATTTGTGAGTGCGACAAGGATGCGGCAATCTGCTTCCGAGACAATATGGACACATACGACAACAAATATTGGTTTTTCCCGGCCAAAAATTGCCAGGAGGAGTCAGAGCCATGC
>AY211932.1_Trimeresurus_stejnegeri_N49
ATGAGGACTCTCTTGATAATGGCCGTGTTGCTGCTGGGCGTCGAGGGGAGCCTGCTGCAATTGAGGAAGATGATCAAGAAAATGACGAATAAAGAGCCTATTCTGTCCTACAGCAAATACGGATGCAACTGCGGCATGGCGGGCCGAGGCAAGCCAGTGGACGCCACCGACACCTGCTGCTCGATCCACAACTGCTGTTACGGAAAAGTGACCAGCTGCAGCACCAAATGGGACTCCTACAGCTACAGCTGGGAGAACGGGGATATCGTCTGCGATGAGAAACACCCATGC---AAGGATGTTTGTGAGTGCGACAAGGCCGTGGCAACCTGCTTCCGAGACAATCTGGACACGTACAAGAAAAGAAATATTTTTCACCCGACGTCTAGTTGCGTGAAGGTTTCAACGCCATGC
>AY211933.1_Trimeresurus_stejnegeri_N49
ATGAGGACTCTCTGGATAATGGCCGTGTTGCTGCTGGGCGTCGAGGGGCACCTGCTGCAATTGAGGAAGATGATCAAGAAAATGACGAATAAAGAGCCTATTCTGTCCTACGGCAAATACGGATGCAACTGCGGCATGGCGGGGCGAGGCCAGCCAGTGGACGGCACCGACCGCTGCTGCTCGATCCACAACTGCTGTTACGGAAAAGTGAACGGCTGCAGCCCCAAATGGGACTACTACACCTACAGCGAAGAGAACGGGGATATCGTCTGCGAAGAGAAACACCCATGC---AAGGATGTTTGTGAGTGCGACAAGGCCGTGGCAACCTGCTTTCGAGACAATCTGGACACGTACAAAAAAAGAAATATTTTTCACCCGAAGTCTAGTTGCGTGAAGGTTTCAACGCCATGC
>AY211934.1_Trimeresurus_stejnegeri_K49
ATGAGGACTCTCTGGATAATGGCCGTGTTGCTGGTGGTCGTTGAGGGGAGCCTGGTCCAATTGGGGAAGATGATCTTCCAAGAGACGGGGAAAAACCCTGCTACATCCTACGGCCTTTATGGATGCAACTGTGGCCCGGGGGGCCGACGTAAGCCAAAGGACGCCACCGACCGCTGCTGCTTCCTGCACAAATGCTGTTACAAAAAACTGACCGACTGCGACCCCATAAAGGACAGCTACTCCTATAGCTGGGTGAACAAGGCTATCGTCTGCGGAGGGGACGACCCACACCTGAAGGAGATGTGTGAGTGCGACAAGGCCATGGCAATCTGCTTCCGAGAAAATCTGGACACGTACGACAAAAAGAAAAAGATTAACCTGAAACTGTTTTGCAAGAAGACTTCAGAGCAATGC
>AY211936.1_Trimeresurus_stejnegeri_K49
ATGAGGACTCTCTGGATAATGGCCGTGTTGCTGCTGGGCGTTGAGGGGAGCGTGATCGAATTGGGGAAGATGATCTTCCAAGAGACGGGGAAAAACCCTGCTACATCCTACGGCCTTTATGGATGCAACTGTGGCCCGGGGGGCCGACGTAAGCCAAAGGACGCCACCGACCGCTGCTGCTATGTGCACAAATGCTGTTACAAAAAACTGACCGACTGCGACCCCATAAAGGACCGCTACTCCTATAGCTGGGTGAACAAGGCTATCGTCTGCGGAGAGGACAACCCATGCCCGAAGGAGATGTGTGAGTGCGACAAGGCCGTGGCAATCTGCTTCCGAGAAAATCTGGACACGTACGACAAAAAGAAAAAGATTAACCTGAAATTGTTTTGCAAGAAGACTTCAGAGCAATGC
>AY211937.1_Trimeresurus_stejnegeri_K49
ATGAGGACTCTCTGGATAATGGCCGTGTTGCTGGTGGGCGTTGAGGGGGGCGTGATCGAATTGACGAAGATGTTCGTCCAAGAGATGGGGAAAAACGCTCTTACATCCTACAGCCTTTATGGATGCAACTGTGGCCCGGGGGGCCGACGTAAGCCAATGGACGCCACCGACAGCTGCTGCCATGTGCACAAATGCTGTTACAAAAAACTGACCGACTGCGACCCCATAAAGGACCGCTACTCCTATAGCTGGGTGAACAAGGCTATCGTCTGCGGAGAGGACAACCCATGCCTGAAGGAGATGTGTGAGTGCGACAAGGCCGTGGCAATCCGCTTCCGAGAAAATCTGGACACGTACGACAAAAAGAAAAAGATTAACCTGAAATTGTTTTGCAAGAAGACTTCAGAGCAATGC
>AY211939.1_Trimeresurus_stejnegeri_D49
ATGAGGACTCTCTGGATAATGGCCGTGTTGCAGGTGGGCGTCGAGGGGCACCTGATGCAATTTGAGACACTGATCATGAAAGTGGCGGGGAGAAGCGGTGTTTGGTACTACGGCTCTTACGGATGCTTCTGCGGCGCGGGGGGCCAAGGCCGGCCACAGGACGCCAGTGACCGCTGCTGCTTCGTGCACGACTGCTGTTACGGAAAAGTGAATGGCTGCGACCCCAAAAAAGACTTCTACACTTACAGCGAGGAGAACGGGGCTATCGTCTGCGGAGGGGACGACCCGTGCAAGAAGGAGATTTGTGAGTGCGACAAGGATGCGGCAATCTGCTTCCGAGACAATAAGGACACATACGACAACAAATATTGGTTTTTCCCGGCCAAAAATTGCCAGGAGGAGTCAGAGCCATGC
>AY211940.1_Trimeresurus_stejnegeri_D49
ATGAGGACTCTCTGGATAATGGCCGTGTTGCTGCTGGGCGTTGAGGGGAGCCTGATACAATTTGAGACGCTGATCATGAAAGTGGCGAAGAAAAGCGGTATGTTTTCGTACAGCGCTTACGGATGCTACTGCGGCTGGGGGGGCCAAGGCCAGCCACAGGACGCCACCGACCGCTGCTGCTTTGTGCATGACTGCTGTTATGGAAAAGTGACTGGCTGCGACCCCAAAATGGACATCTACACCTACAGCGAAGAGAACGGGGATATCGTCTGCGGAGGGGACGACCCGTGCAGGAAGGCGGTTTGTGAGTGCGACAAGGCTGCGGCAATCTGCTTCCGAGACAATAAGGACACATACGACTGGAAATATTGGCGGTTCCCGACCAAAAATTGCCAG---GAGTCAGTGCCATGC
>AY211941.1_Trimeresurus_stejnegeri_D49
ATGAGGGCTCTCTGGATAATGGCCGTGTTGCTGCTGGGCGTCGAGGGGCACCTGATGCAATTTGAGAATATGATCAAGAAAGTGACGGGGAGGAGCGGTATTTGGTGGTACGGTTCCTACGGATGCTACTGCGGCAAGGGGGGCCAAGGCCTGCCCCAGGACGCCAGTGATCGCTGCTGCTTTGTGCACGACTGCTGTTACGGAAAAGTGAATGGCTGCGACCCCAAAGATGACTTCTACGTCTACAGCTCGGAGAACAGGGATATCGTCTGCGGAGAGGACAACCCGTGCACGAAGGAGATTTGTGAGTGCGATAAGGCCGCAGCAATCTGCTTCCGAGACAATATGGACACATACCAAAACAAATATTGGTTTTACCCGTCCTCTAACTGCAACGAGGAGTCAGAGCCATGC
>AY211942.1_Trimeresurus_stejnegeri_D49
ATGAGGACTCTCTGGATACTGGCCGTGTTGCTGGTGGGCGTCGAGGGGCACCTGCTGCAATTCGAGACGATGATCATAAAAATGACGAAGCAAACTGGTTTGTTTTCGTACAGCTTTTATGGATGCTACTGCGGCTGGGGGGGCCATGGCCGGCCACAGGATCCCACTGACCGCTGCTGCTTTGTGCACGACTGCTGTTATGGGAAAGTGACCAACTGCGACCCCAAAGCGGCCGCCTACAGCTACACCATTGAGAATGGCGGTATTGTCTGCGGAGGGGATGACCCGTGCAAGAAGCAGATTTGTGAGTGTGACAGGGCTGCGGCAATGTGCTTCCGAGACAATCTGGACACGTACAACTATGCTTATTGGAAGTTCTCGGCTAAAGATTGCCAAGAGGAGTCAGACCCATGC
>KC796239.1_Trimeresurus_venustus_D49
ATGAGGACTCTCTGGATAATGGCCGTGTTGCTGGTGGGCGTTGAGGGAAACCTGCTGCAATTTGCGTTGCTGATCATGAAAGTGGCGGGGAGGAGCGGTATTGTGTGGTACAGCGATTACGGATGCTTCTGCGGCAAGGGGGGCCATGGCCGGCCACAGGATGCCACCGACCGCTGCTGCTTTGTGCACGACTGCTGTTACGGAAGAGTGAACGGCTGCAGCCCCAAAATGGACTTCTACAGGTACAGCGAGGAGAACGGGGGTATAGTCTGCGAAGCGAACAACCCATGCACGAAAGAGATTTGTGAGTGCGACAAGGCCGCAGCAATCTGCTTCCGAGGCAATCTAAACACGTACGACAAGAAATATAGGAATGTACCGACGGAAAGTTGCCAG---GAGTCAGAGCCATGC
>KC796240.1_Trimeresurus_venustus_D49
ATGAGGACTCTCTGGATAATGGCCATGTTGCTGGTGGGCGTTGGGGGGCATCTGATGCAATTCGAGACTATGATCAAGAAAGTGGCGGGGAGGAGCGGTATTTGGTGGTACGGCTCTTACGGATGCTACTGCGGCAAGGGGGGCCAAGGCCAGCCCCAGGACGCCAGCGACCGCTGCTGCTTCGTGCATGACTGCTGTTACGGAAGAGTGAATGGCTGCGACCCCAAAGATGACTTCTACACCTACAGCGAGGAGAACGGGAATATAGTCTGCGAAGAGAAAGACCCGTGCACGAAGGAGATTTGTGAGTGCGACAAGGACGCAGCAATCTGCTTCCGAGACAATATAAACACATACGACAACAAATATTGGTTTTACCCGGCCAAATATTGCAAGGAGGAGTCAGAGCCATGC
>KC796241.1_Trimeresurus_venustus_D49
ATGAGGACTCTCTGGATAATGGCCATGTTGCTGGTGGGCGTTGGGGGGCATCTGATGCAATTCGAGACTATGATCGAGAAAGTGGCGGGGAGGAGGGGTATTTGGTGGTACGGCTCTTACGGATGCTACTGCGGCAAGGGGGGCCAAGGCCAGCCCCAGGACGCCAGCGACCGCTGCTGCTTCGTGCATGACTGCTGTTACGGAAGAGTGAATGGCTGCGACCCCAAAGATGACTTCTACACCTACAGCGGGGAGAACGGGAATATAGTCTGCGGAGAGAAAGACCCGTGCACGAAGGAGATTTGTGAGTGCGACAAGGACGCAGCAATCTGCTTCCGAGACAATATAAACACATACGGCAACAAATATTGGTTTTACCCGGCCAAATATTGCAAGGAGGAGTCAGAGCCATGC
>KC796242.1_Trimeresurus_venustus_N49
ATGAGGACTCTCTGGATAATGGCCGTGTTGCTGGTGGGCGTTGAGGGGAACCTGATGCAATTTGAGTTGCTGATCATGAAAGTGGCGGGGAGGAGCGGTATTGTGTGGTACAGCGATTACGGATGCTTCTGCGGCAAGGGGGGCCATGGCCGGCCACAGGATGCCACTGACCGCTGCTGCTCGATCCACAACTGCTGTTACGGAAAAGTGAACAGCTGCAGCCCCAAATGGGACTCCTACGCCTACAGCTCGGAGAACGGGGATATAGTCTGCGAAGCGAACAACCCGTGCACGAAGGAGATTTGTGAGTGCGACAAGGCTGCGGCAATCTGCTTCCGAGACAATAAGGACACATACGACAACAAATATTGGAATGTCCCGACGGAAAGTTGCCAG---GAGTCAGAGCCATGC
>KC796243.1_Trimeresurus_venustus_D49
ATGAGGACTCTCTGGATAATGGCCGTGTTGCTGGTGGGCGTCGAGGGAAACCTGCTGCAATTTGAGTTGCTGACCATGAAAGTGGCGGGGAGGAGCGGTATTGTGTGGTACAGCGATTACGGATGCTTCTGCGGCAAGGGGGGCCATGGCCGGCCACAGGATGCCACCGACCGCTGCTGCTTTGTGCACGACTGCTGTTACGGAAGAGTGAATGGCTGCAGCCCCAAAATGGACTTCTACAGGTACAGCGAGGAGAACGGGGATATAGTCTGCGAAGCGAACAACCCGTGCACGAAAGAGATTTGTGAGTGCGACAAGGCTGCAGCAATCTGCTTCCGAGACAATATAAACACATACGACAACAAATATTGGAATGTCTCGACGGAAAGTTGTCAG---GAGTCAGAGCCATGC
>X53471.1_Vipera_ammodytes_D49
ATGAGGACTCTCTGGATAGTGGCCGTGTGCCTGATAGGCGTCGAGGGGAGCCTGCTCGAATTCGGGATGATGATCCTGGGGGAGACGGGGAAAAACCCTCTTACCTCCTACTCCTTTTACGGATGCTACTGCGGCGTGGGGGGCAAAGGCACGCCAAAGGACGCCACCGACCGCTGCTGCTTCGTGCATGACTGCTGTTACGGGAATCTGCCTGACTGCAGCCCCAAAACGGACAGATACAAATACCACCGGGAGAACGGGGCTATCGTCTGTGGAAAAGGCACCTCGTGCGAGAATCGGATTTGTGAGTGTGACAGGGCCGCGGCAATCTGCTTCCGAAAGAATCTGAAGACATACAACTATATATATAGGAATTACCCGGACTTTTTGTGCAAGAAGGAGTCAGAGAAATGC
>AJ580171.1_Vipera_ammodytes_D49
ATGAGGATTCTCTGGATAGTGGCCGTGTGCCTGATAGGCGCTGAAGGGCACCTTTCCCAATTCGGGGACATGATCAACAAAAAGACGGGGATATTTGGTATAATGTCCTACATCTATTACGGATGCTACTGCGGCTGGGGGGGCAAAGGCAAGCCACTGGACGCCACTGACCGCTGCTGCTTCGTGCACGACTGCTGTTACGGGAGAGTGAACGGCTGCGACCCCAAAATGGGCACCTACTCCTACAGCTTTCAGAATGGGGATATCGTCTGTGGAGGTGACGACCCATGCCTGAGGGCTGTTTGTGAGTGCGACAGGGTTGCGGCAATCTGCTTTGGAGAGAATATGAATACGTACGACAAAAAATATATGCTCTACTCATTATTTGATTGCAAG------------------
>AJ580226.1_Vipera_ammodytes_D49
ATGAGGATTCTCTGGATAGTGGCCGTGTGCCTGATAGGCGTTGAAGGGAACCTTTACCAGTTCGGGAATATGATCTTCAAAATGACGAAGAAGAGCGCTCTTCTTTCCTACAGCAATTACGGATGCTACTGCGGCTGGGGGGGCAAAGGCAAGCCACAGGACGCCACCGACCGCTGCTGCTTCGTACACGACTGCTGTTACGGGAGAGTGAATGGCTGCGACCCCAAACTGTCCATCTACTCCTACAGCTTTGAGAACGGGGATATCGTCTGTGGAGGCGACGACCCATGCCTGAGGGCTGTTTGTGAGTGCGACAGGGTCGCGGCAATCTGCTTTGGAGAGAATCTGAATACGTACGACAAAAAATATAAGAACTACCCATCCTCTCATTGCACG---GAGACAGAGCAATGC
>AJ580227.1_Vipera_ammodytes_D49
ATGAGGATTCTCTGGATAGTGGCCGTGTGCCTGATAGGCGTTGAAGGGAACCTTTACCAGTTCGGGAATATGATCTTCAAAATGACGAAGAAGAGCGCTCTTCTTTCCTACAGCAATTACGGATGCTACTGCGGCTGGGGGGGCAAAGGCAAGCCACAGGACGCCACCGACCGCTGCTGCTTCGTGCACGACTGCCGTTACGGGAGAGTGAATGGCTGCGACCCCAAACTGTCCATCTACTCCTACAGCTTTGAGAACGGGGATATCGTCTGTGGAGGCGACGACCCATGCCTGAGGGCTGTTTGTGAGTGCGACAGGGTCGCGGCAATCTGCTTTGGAGAGAATCTGAATACGTACGACAAAAAATATAAGAACTACCCATCCTCTCATTGCACG---GAGACAGAGCAATGC
>AJ580229.1_Vipera_ammodytes_D49
ATGAGGATTCTCTGGATAGTGGCCGTGTGCCTGATAGGCGTTGAAGGGAACCTTTACCAGTTCGGGAATATGATCTTCAAAATGACGAAGAAGAGCGCTCTTCTTTCCTACAGCAATTACGGATGCTACTGCGGCTGGGGGGGCAAAGGCAAGCCACAGGACGCCACCGACCGCTGCTGCTTCGTACACGACTGCTGTTACGGGAGAGTGAATGGCTGCGACCCCAAACTGTCCATCTACTCCTACAGCTTTGAGAACGGGGATATCGTCTGTGGAGGCGACGACCCATGCCTGAGGGCTGTTTGTGAGTGCGACAGGGTCGCGGCAATCTGCTTTGGAGAGAATCTGAATACGTACGACAAAAAATGTGAGAACTACCCATCCTCTCATTGTACG---GAGACAGGGCAATGC
>AJ580254.1_Vipera_ammodytes_S49
ATGAGGATTCTCTGGATAGTGGCCATGTGCCTGATAGGCGTCGAGGGGAGCGTGATCGAATTTGGGAAGATGATCCAGGAGGAGACGGACAAAAACCCTCTTACCTCCTACTCCTTTTACGGATGCCACTGCGGCTTGGGGAACAAAGGCAAGCCAAAGGACGCCACCGACCGCTGCTGCTTCGTGCATAGCTGCTGTTACGCGAAACTGTCCGACTGCAGTCCCAAAACGAACAGATACGAATACCACCGGGAGAACGGGGCTATCGTCTGTGGAAGCAGCACCCCGTGCAAGAAACAGATTTGTGAGTGTGACAGGGCCGCGGCAATCTGCTTCCGAGAGAATCTGAAGACATACAACAAGAAATATAAGGTGTACCTGAGGTTTAAATGCAAGGGGGTTTCAGAGAAATGC
>AJ580256.1_Vipera_ammodytes_S49
ATGAGGACTCTCTGGATAGTGGCCGTGTGCCTGATAGGCGTCGAGGGGAGCGCGATCGAATTTGGGAAGATGATCCAGGAGGAGACGGACAAAAACCCTCTTACCTCCTACTCCTTTTACGGATGCCACTGCGGCTTGGGGAACAAAGGCAAGCCAAAGGACGCCACCGACCGCTGCTGCTTCGTGCATAGCTGCTGTTACGCGAAACTGTCCGACTGCAGTCCCAAAACGAACAGATACGAATACCACCGGGAGAACGGGGCTATCGTCTGTGGAAGCAGCACCCCGTGCAAGAAACAGATTTGTGAGTGTGACAGGGCCGCGGCAATCTGCTTCCGAGAGAATCTGAAGACATACAACAAGAAATATAAGGTGTACCTGAGGTTTAAATGCAAGGGGGTTTCAGAGAAATGC
>AJ580257.1_Vipera_ammodytes_S49
ATGAGGACTCTCTGGATAGTGGCCGTGTGCCTGATAGGCGTCGAGGGGAGCGTGATCGAATTTGGGAAGATGATCCAGGAGGAGACGGATAAAAACCCTCTTACCTCCTACTCCTTTTACGGATGCCACTGCGGCTTGGGGAACAAAGGCAAGCCAAAGGACGCCACCGACCGCTGCTGCTTCGTGCATAGCTGCTGTTACGCGAAACTGTCCGACTGCAGTCCCAAAACGAACAGATACGAATACCACCGGGAGAACGGGGCTATCGTCTGTGGAAGCAGCACCCCGTGCAAGAAACAGATTTGTGAGTGTGACAGGGCCGCGGCAATCTGCTTCCGAGAGAATCTGAAGACATACAACAAGAAATATAAGGTGCACCTGAGGTTTAAATGCAAGGGGGTTTCAGAGAAATGC
>AJ580258.1_Vipera_ammodytes_S49
ATGAGGACTCTCTGGATAGTGGCCGTGTGCCTGATAGGCGTCGAGGGGAGCGTGATCGAATTTGGGAAGATGATCCAGGAGGAGACGGCCAAAAACCCTCTTACCTCCTACTCCTTTTACGGATGCCACTGCGGCTTGGGGAACAAAGGCAAGCCAAAGGACGCCACCGACCGCTGCTGCTTCGTGCATAGCTGCTGTTACGCGAAACTGTCCGACTGCAGTCCCAAAACGAACAGATACGAATACCACCGGGAGAACGGGGCTATCGTCTGTGGAAGCAGCACCCCGTGCAAGAAACAGATTTGTGAGTGTGACAGGGCCGCGGCAATCTGCTTCCGAGAGAATCTGAAGACATACAACAAGAAATATAAGGTGTACCTGAGGTTTAAATGCAAGGGGGTTTCAGAGAAATGC
>AJ580259.1_Vipera_ammodytes_S49
ATGAGGACTCTCTGGATAGTGGCCGTGTGCTTGATAGGCGTCGAGGGGAGCGTGATCGAATTTGGGAAGATGATCCAGGAGGAGACGGACAAAAACCCTCTTACCTCCTACTCCTTTTACGGATGCCACTGCGGCTTGGGGAACAAAGGCAAGCCAAAGGACGCCACCGACCGCTGCTGCTTCGTGCATAGCTGCTGTTACGCGAAACTGTCCGACTGCAGTCCCAAAACGAACAGATACGAATACCACCGGGAGAACGGGGCTATCGTCTGTGGAAGCAGCACCCCGTGCAAGAAACAGATTTGTGAGTGTGACAGGGCCGCGGCAATCTGCTTCCGAGAGAATCTGAAGACATACAACAAGAAATATAAGGTGTACCTGAGGTTTAAATGCAAGGGGGTTTCAGAGAAATGC
>AJ580260.1_Vipera_ammodytes_S49
ATGAGGACTCTCTGGATAGTGGCCGTGTGCCTGATAGGCGTCGAGGGGAGCGTGATCGAATTTGGGAAGATGATCCAGGAGGAGACGGACAAAAACCCTCTTACCTCCTACTCCTTTTACGGATGCCACTGCGGCTTGGGGAACAAAGGCAAGCCAAAGGACGCCACCGACCGCTGCTGCTTCGTGCATAGCTGCTGTTACGCGAAACTGTCCGACTGCAGTCCCAAAACGAACAGATACGAATACCACCGGGAGAACGGGGCTATCGTCTGTGGAAGCAGCACCCCGTGCAAGAAACAGATTTGTGAGTGTGACAGGGCCGCGGCAATCTGCTTCCGAGAGAATCTGAAGACATACAACAAGAAATATAAGGTGTACCTGAGGTTTAAATGCAAGGGGGTTTCAGAGAAATGC
>AJ580262.1_Vipera_ammodytes_S49
ATGAGGACTCTCTGGATAGTGGCCGTGTGCCTGATAGGCGTCGAGGGGAGCGTGATCGAATTTGGGAAGATGATCCAGGAGGAGACGGACAAAAACCCTCTTACCTCCTACTCCTTTTACGGATGCCACTGCGGCTTGGGGAACAAAGGCAAGCCAAAGGACGCCCCCGACCGCTGCTGCTTCGTGCATAGCTGCTGTTACGCGAAACTGTCCGACTGCAGTCCCAAAACGAACAGATACGAATACCACCGGGAGAACGGGGCTATCGTCTGTGGAAGCAGCACCCCGTGCAAGAAACAGATTTGTGAGTGTGACAGGGCCGCGGCAATCTGCTTCCGAGAGAATCTGAAGACATACAACAAGAAATATAAGGTGTACCTGAGGTTTAAATGCAAGGGGGTTTCAGAGAAATGC
>AJ580264.1_Vipera_ammodytes_S49
ATGAGGACTCTCTGGATAGTGGCCGTGTGCCTGATAGGCGTCGAGGGGAGCGTGATCGAATTTGGGAAGATGATCCAGGAGGAGACGGACAAAAACCCTCTTACCTCCTACTCCTCTTACGGATGCCACTGCGGCTTGGGGAACAAAGGCAAGCCAAAGGACGCCACCGACCGCTGCTGCTTCGTGCATAGCTGCTGTTACGCGAAACTGTCCGACTGCAGTCCCAAAACGAACAGATACGAATACCACCGGGAGAACGGGGCTATCGTCTGTGGAAGCAGCACCCCGTGCAAGAAACAGATTTGTGAGTGTGACAGGGCCGCGGCAATCTGCTTCCGAGAGAATCTGAAGACATACAACAAGAAATATAAGGTGTACCTGAGGTTTAAATGCAAGGGGGTTTCAGAGAAATGC
>AJ580265.1_Vipera_ammodytes_S49
ATGAGGACTCTCTGGATAGTGGCCGTGTGCCTGACAGGCGTCGAGGGGAGCGTGATCGAATTTGGGAAGATGATCCAGGAGGAGACGGACAAAAACCCTCTTACCTCCTACTCCTTTTACGGATGCCACTGCGGCTTGGGGAACAAAGGCACGCCAAAGGACGCCACCGACCGCTGCTGCTTCGTGCATAGCTGCTGTTACGCGAAACTGTCCGACTGCCGTCCCAAAACGAACAGATACGAATACCACCGGGAGAACGGGGCTATCGTCTGTGGAAGCAGCACCCCGTGCCAGAAACAGATTTGTGAGTGTGACGGGGCCGCGGCAATCTGCTTCCGAGAGAATCTGAAGACATACAACAAGAAATATAAGGTGTACCTGAGGTTTAAATGCAAGGGGGTTTCAGAGAAATGC
>X53036.1_Vipera_ammodytes_S49
ATGAGGATTCTCTGGATAGTGGCCGTGTGCCTGATAGGCGTCGAGGGGAGCGTGATCGAATTTGGGAAGATGATCCAGGAGGAGACGGACAAAAACCCTCTTACCTCCTACTCCTTTTACGGATGCCACTGCGGCTTGGGGAACAAAGGCAAGCCAAAGGACGCCACCGACCGCTGCTGCTTCGTGCATAGCTGCTGTTACGCGAAACTGTCCGACTGCAGTCCCAAAACGAACAGATACGAATACCACCGGGAGAACGGGGCTATCGTCTGTGGAAGCAGCACCCCGTGCAAGAAACAGATTTGTGAGTGTGACAGGGCCGCGGCAATCTGCTTCCGAGAGAATCTGAAGACATACAACAAGAAATATAAGGTGTACCTGAGGTTTAAATGCAAGGGGGTTTCAGAGAAATGC
>X15138.1_Vipera_ammodytes_D49
ATGAGGACTCTCTGGATAGTGGCCGTGTGCCTGATAGGCGTCGAGGGGAGCCTGCTCGAATTCGGGATGATGATCCTGGGGGAGACGGGGAAAAACCCTCTTACCTCCTACTCCTTTTACGGATGCTACTGCGGCGTGGGGGGCAAAGGCACGCCAAAGGACGCCACCGACCGCTGCTGCTTCGTGCATGACTGCTGTTATGGGAATCTGCCTGACTGCAGCCCCAAAACGGACAGATACAAATACCACCGGGAGAACGGGGCTATCGTCTGTGGAAAAGGCACCTCGTGCGAGAATCGGATTTGTGAGTGTGACAGGGCCGCGGCAATCTGCTTCCGAAAGAATCTGAAGACATACAACTATATATATAGGAATTACCCAGACATTTTGTGCAAGGAGGAGTCAGAGAAATGC
>X56878.2_Vipera_ammodytes_D49
ATGAGGACTCTCTGGATAGTGGCCGTGTGCCTGATAGGCGTTGAAGGGAACCTTTACCAGTTCGGGAATATGATCTTCAAAATGACGAAGAAGAGCGCTCTTCTTTCCTACAGCAATTACGGATGCTACTGCGGCTGGGGGGGCAAAGGCAAGCCACAGGACGCCACCGACCGCTGCTGCTTCGTACACGACTGCTGTTACGGGAGAGTGAATGGCTGCGACCCCAAACTGTCCATCTACTCCTACAGCTTTGAGAACGGGGATATCGTCTGTGGAGGCGACGACCCATGCCTGAGGGCTGTTTGTGAGTGCGACAGGGTCGCGGCAATCTGCTTTGGAGAGAATCTGAATACGTACGACAAAAAATATAAGAACTACCCATCCTCTCATTGCACG---GAGACAGAGCAATGC
>AF253048.1_Vipera_ammodytes_D49
ATGAGGATTCTCTGGATAGTGGCCGTGTGCCTGATAGGCGCTGAAGGGCACCTTTCCCAATTCGGGGACATGATCAACAAAAAGACGGGGATATTTGGTATAATGTCCTACATCTATTACGGATGCTACTGCGGCTGGGGGGGCAAAGGCAAGCCACTGGACGCCACTGACCGCTGCTGCTTCGTGCACGACTGCTGTTACGGGAGAGTGAACGGCTGCGACCCCAAAATGGGCACCTACTCCTACAGCTTTCAGAATGGGGATATCGTCTGTGGAGGTGACGACCCATGCCTGAGGGCTGTTTGTGAGTGCGACAGGGTTGCGGCAATCTGCTTTGGAGAGAATATGAATACGTACGACAAAAAATATATGCTCTACTCATTATTTGATTGCAAGGAGGAGTCAGAGCAATGC
>AY158634.1_Vipera_aspis_D49
ATGAGGATTCTCTGGATAGTGGCCGTGTGCCTGATAGGCGTTGAGGGGAACCTTTTCCAATTTGCGAAGATGATCAACGGAAAGCTGGGGGCATTTTCTGTTTGGAACTACATCTCTTACGGATGCTACTGCGGATGGGGGGGCCAAGGCACGCCAAAGGACGCCACCGACCGCTGCTGCTTCGTGCACGACTGCTGTTACGGGAGAGTAAGAGGCTGCAACCCCAAACTGGCCATCTACTCCTACAGCTTTAAGAAAGGGAATATCGTCTGCGGAAAAAATAACGGGTGCCTGAGGGACATTTGTGAGTGCGACAGGGTCGCGGCAAACTGCTTTCACCAGAATAAGAATACATACAACAAAAACTATAGGTTCCTCTCATCCTCTAGATGCAGGCAGACGTCAGAGCAATGC
>AY158637.1_Vipera_aspis_D49
ATGAGGACTCTCTGGATAGTGGCCGTGTGCCTGATAGGCGTTGAAGGGAACCTTTACCAGTTCGGGAATATGATCTTCAAAATGACGAAGAAGAGCGCTCTTCTTTCCTACAGCAATTACGGATGCTACTGCGGCTGGGGGGGCAAAGGCAAGCCACAGGACGCCACCGACCGCTGCTGCTTCGTACACGACTGCTGTTACGGGAGAGTGAACGGCTGCGACCCCAAACTGTCCATCTACTCCTACAGCTTTGAGAACGGGGATATCGTCTGTGGAGGCGACGACCCATGCCTGAGGGCTGTTTGTGAGTGCGACAGGGTCGCGGCAATCTGCTTTGGAGAGAATCTGAATACGTACGACAAAAAATATAAGAACTACCCATCCTCTCATTGCACG---GAGACAGAGCAATGC
>AY159807.1_Vipera_aspis_D49
ATGAGGATTCTCTGGATAGTGGCCGTGTGCCTGATAGGCGCTGAAGGGCACCTTTCCCAATTCGGGGACATGATCAACAAAAAGACGGGGATATTTGGTATAATGTCCTACATCTATTACGGATGCTACTGCGGCTGGGGGGGCAAAGGCAAGCCACTGGACGCCACTGACCGCTGCTGCTTCGTGCACGACTGCTGTTACGGGAGAGTGAACGGCTGCGACCCCAAACTGTCCACCTACTCCTACAGCTTTGAGAACGGGGATATCGTCTGTGGAGGCGACGACCCATGCCTGAGGGCTGTTTGTGAGTGCGACAGGGTTGCGGCAATCTGCTTTGGAGAGAATATGAATACGTACGACAAAAAATATATGCTCTACTCATTATTAGATTGCAAGGAGGAGTCAGAGCAATGC
>AY159809.1_Vipera_aspis_D49
ATGAGGATTCTCTGGATAGTGGCCGTGTGCCTGATAGGCGCTGAAGGGCACCTTTCCCAATTCGGGGACATGATCAACAAAAAGACGGGGATATTTGGTATAATGTCCTACATCTATTACGGATGCTACTGCGGCTGGGGGGGCAAAGGCAAGCCACTGGACGCCACTGACCGCTGCTGCTTCGTGCACGACTGCTGTTACGGGAGAGTGAACGGCTGCGACCCCAAAATGGGCACCTACTCCTACAGCTTTCAGAATGGGGATATCGTCTGTGGAGGCGACGACCCATGCCTGAGGGCTGTTTGTGAGTGCGACAGGGTTGCGGCAATCTGCTTTGGAGAGAATATGAATACGTACGACAAAAAATATATGCTCTACTCATTATTTGATTGCAAGGAGGAGTCAGAGCAATGC
>AY243575.1_Vipera_aspis_D49
ATGAGGATTCTCTGGATAGTGGCCGTGTGCCTGATAGGCGTTGAGGGGAACCTTTTCCAATCTGCGAAGATGATCAACGGAAAGCTGGGGGCATTTTCTGTTTGGAACTACATCTCTTACGGATGCTACTGCGGATGGGGGGGCCAAGGCACGCCAAAGGACGCCACCGACCGCTGCTGCTTCGTGCACGACTGCTGTTACGGGAGAGTAAGAGGCTGCAACCCCAAACTGGCCATCTACTCCTACAGCTTTAAGAAAGGGAATATCGTCTGCGGAAAAAATAACGGGTGCCTGAGGGACATTTGTGAGTGCGACAGGGTCGCGGCAAACTGCTTTCACCAGAATAAGAATACATACAACAAAAACTATAGGTTCCTCTCATCCTCTAGATGCAGGCAGACGTCAGAGCAATGC
>AJ580098.1_Vipera_aspis_D49
ATGAGGACTCTCTGGATAGTGGCCGTGTGCCTGATAGGCGTTGGAGGGAACCTTTTCCAATTCGGGGACATGATCTTACAAAAGACGGGGAAAGAAGCTGTTCATTCCTACGCCATTTACGGATGCTACTGCGGCTGGGGAGGCCAAGGCAGGGCACAGGACGCCACCGACCGCTGCTGCTTCGCGCAGGACTGCTGTTACGGGAGAGTGAATGACTGCAACCCCAAAATGGCCACCTACACCTACAGCTTTGAGAACGGGGATATTGTGTGCGGAGACAACGACCTGTGCCTGAGGGCTGTTTGTGAGTGTGACAGGGCCGCGGCAATCTGCCTTGGAGAGAATGTGAACACGTACGACAAAAACTATGAGTACTACTCAATCTCTCATTGCACGGAGGAGTCAGAGCAATGC
>AJ580100.1_Vipera_aspis_D49
ATGAGGACTCTCTGGATAGTGGCCGTGTGCCTGATAGGCGTTGAAGGGAACCTTTTCCAATTCGGGGACATGATCTTACAAAAGACGGGGAAAGAAGCTGTTCATTCCTACGCCATTTACGGACGCTACTGCGGCTGGGGAGGCCAAGGCAGGGCACAGGACGCCACCGACCGCTGCTGCTTCGCGCAGGACTGCTGTTACGGGAGAGTGAATGACTGCAACCCCAAGATGGCCACCTACACCTACAGCTTTGAGAACGGGGATATTGTGTGCGGAGACAACGACCTGTGCCTGAGGGCTGTTTGTGAGTGTGACAGGGCCGCGGCAATCTGCCTTGGAGAGAATGTGAACACGTACGACAAAAACTATGAGTACTACTCAATCTCTCATTGCACGGAGGAGTCAGAGCAATGC
>AJ580114.1_Vipera_aspis_D49
ATGAGGATTCTCTGGATAGTGGCCGTGTGCCTCATAGGCGCTGAAGGGCACCTTTCCCAATTCGGGGACATGATCATCAAAAAGACGGGGATATTTGGTATAATGTCCTACATCTATTACGGATGCTACTGCGGCTGGGGGGGCAAAGGCAAGCCACTGGACGCCACTGACCGCTGCTGCTTCGTGCACGACTGCTGTTACGGGAGAGTGAACGGCTGCGACCCCAAACTGTCCACCTACTCCTACAGCTTTGAGAACGGGGATATCGTCTGTGGAGGAGACGACCCATGCCTGAGGGCTGTTTGTGAGTGCGACAGGGTTGCGGCAATCTGCTTTGGAGAGAATATGAATACGTACGACAAAAAATATATGCTCTACTCATTATTAGATTGCAAGGAGGAGTCAGAGCAATGC
>AJ580115.1_Vipera_aspis_D49
ATGAGGATTCTCTGGATAGTGGCCCTGTGCCTGATAGGCGCTGAAGGGCACCTTTCCCAATTCGGGGACATGATCAACAAAAAGACGGGGATATTTGGTATAATGTCCTACATCTATTACGGATGCTACTGCGGCTGGGGGGGCAAAGGCAAGCCACTGGACGCCACTGACCGTTGCTGCTTCGTGCACGACTGCTGTTACGGGAGAGTGAACGGTTGCGACCCCAAACTGTCCACCTACTCCTACAGCTTTGAGAACGGGGATATCGTCTGTGGAGGCTACGACCCATGCCTGAGGGCTGTTTGTGAGTGCGACAGGGTTGCGGCAATCTGCTTTGGAGAGAATATGAATACGTACGACAAAAAATATATGCTCTACTCATTATTAGATGGCAAGGAGGAGTCAGAGCAATGC
>AJ580128.1_Vipera_aspis_D49
ATGAGGATTCTCTGGATAGTGGCCGTGTGCCTGATAGGCGCTGAAGGGCACCTTTCCCAATTCGGGGACATGATCAACAAAAAGACGGGGATATTTGGTATAATGTCCTACATCTATTACGGATGCTACTGCGGCTGGGGGGGCAAAGGCAAGCCACTGGACGCCACTGACCGCTGCTGCTTCGTGCACGACTGCTGTTACGGGAGAGTGAACGGCTGCGACCCCAAACTGTCCACCTACTCCTACAGCTTTGAGAAGGGGGATATCGTCTGTGGAGGCGACGACCCATGCCTGAGGGCTGTTTGTGAGTGCGACAGGGTTGCGGCAATCTGCTTTGGAGAGAATATGAATACGTACGACAAAAAATATATGCTCTACTCATTATTAGATTGCAAGGAGGAGTCAGAGCAATGC
>AJ580129.1_Vipera_aspis_D49
ATGAGGATTCTCTGGATAGTGGCCGTGTGCCTGATAGGCGCTGAAGGGCACCTTTCCCAATTCGGGGACATGATCAACAAAAAGACGGGGATATTTGGTATAATGTCCTACATCTATTACGGATGCTACTGCGGCTGGGGGGACAAAGGCAAGCCACTGGACGCCACTGACCGCTGCTGCTTCGTGCACGACTGCTGTTACGGGAGAGTGAACGGCTGCGACCCCAAACTGTCCACCTACTCCTACAGCTTTGAGAAGGGGGATATCGTCTGTGGAAGCGACGACCCATGCCTGAGGGCTGTTTGTGAGTGCGACAGGGTTGCGGCAATCTGCTTTGGAGAGAATATGAATACGTACGACAAAAAATATATGCTCTACTCATTATTAGATTGCAAGGAGGAGTCAGAGCAATGC
>AJ580130.1_Vipera_aspis_D49
ATGAGGACTCTCTGGATAGTGGCCGTGTGCCTGATAGGCGCTGAAGGGCACCTTTCCCAATTCGGGGACATGATCAACAAAAAGACGGGGATATTTGGTATAATGTCCTACATCTATTACGGATGCTACTGCGGCTGGGGGGGCAAAGGCAAGCCACTGGACGCCACTGACCGCTGCTGCTTCGTGCACGACTGCTGTTACGGGAGAGTGAACGGCTGCGACCCCAAACTGTCCACCTACTCCTACAGCTTTGAGAAGGGGGGTATCGTCTGTGGAGGCGACGACCCATGCCTGAGGGCTGTTTGTGAGTGCGACAGGGTTGCGGCAATCTGCTTTGGAGAGAATATGAATACGTACGACAAAAAATATATGCTCTACTCATTATTAGATTGCAAGGAGGAGTCAGAGCAATGC
>AJ580131.1_Vipera_aspis_D49
ATGAGGACTCTCTGGATAGTGGCCGTGTGCCTGATAGGCGCTGAAGGGCACCTTTCCCAATTCGGGGACATGATCAACAAAAAGACGGGGATATTTGGTATAATGTCCTACATCTATTACGGATGCTACTGCGGCTGGGGGGGCAAAGGCAAGCCACTGGACGCCACTGACCGCTGCTGCTTCGTGCACGACTGCTGTTACGGGAGAGTGAACGGCTGCGACCCCAAAATGGGCACCTACTCCTACAGCTTTCAGAATGGGGATATCGTCTGTGGAGGCGACGACCCATGCCTGAGGGCTGTTTGTGAGTGCGACAGGGTTGCGGCAATCTGCTTTGGAGAGAATATGAATACGTACGACAAAAAATATATGCTCTACTCATTATTTGATTGCAAGGAGGAGTCAGAGCAATGC
>AJ580135.1_Vipera_aspis_D49
ATGAGGATTCTCTGGATAGTGGCCGTGTGCCTGATAGGCGCTGAAGGGCACCTTTCCCAATTCGGGGACATGATCAACAAAAAGACGGGGATATTTGGTATAACGTCCTACATCTATTACGGATGCTACTGCGGCTGGGGGGGCAAAGGCAAGCCACTGGACGCCACTGACCGCTGCTACTTCGTGCACGACTGCTGTTACGGGAGAGTGAACGGCTGCGACCCCAAAATGGGCACCTACTCCTACAGCTTTCAGAATGGGGATATCGTCTGTGGAGGCGACGACCCATGCCTGAGGGCTGTTTGTGAGTGCGACAGGGTTGCGGCAATCTGCTTTGGAGAGAATATGAATACGTACGACAAAAAATATATGCTCTACTCATTATTTGATTGCAAGGAGGAGTCAGAGCAATGC
>AJ580136.1_Vipera_aspis_D49
ATGAGGATTCTCTGGATAGTGGCCGTGTGCCTGATAGGCGCTGAAGGGCACCTTTCCCAATTCGGGGACATGATCAACAAAAAGACGGGGATATTTGGTATAATGTCCTACATCTATTACGGATGCTACTGCGGCTGGGGGGGCAAAGGCAAGCCACTGGACGCCACTGACCGCTGCTGCTTCGTGCACGACTGCTGTTACGGGAGAGTGAACGGCTGCGACCCCAAAATGGGCACCTACTCCTACAGCTTTCAGAATGGGGATATCGTCTGTGGAGGCGACGACCCATGCCTGAGGGCTGTTTGTGAGTGCGACAGGGTTGCGGCAATCTGCTTTGGAGAGAATATGAATACGTACGACAGAAAATATATGCTCTACTCATTATTTGATTGCAAGGAGGAGTCAGAGCAATGC
>AJ580153.1_Vipera_aspis_D49
ATGAGGATTCTCTGGATAGTGGCCGTGTGCCTGATAGGCGCTGAAGGGCACCTTTCCCAATTCGGGGACATGATCAACAAAAAGACGGGGATATTTGGTATAATGTCCTACATCTATTACGGATGCTACTGCGGCTGGGGGGGCAAAGGCAAGCCACTGGACGCCACTGACCGCTGCTGCTTCGTGCACGACTGCTGTTACGGGAGAGTGAACGGCTGCGACCCCAAACTGTCCACCTACTCCTACAGCTTTGAGAACGGGGATATCGTCTGTGGAGGCGACGACCCATGCCTGAGGGCTGTTTGTAAGTGCGACAGGGTTGCGGCAATCTGCTTTGGAGAGAATATGAATACGTACGACAAAAAATATATGCTCTACTCATTATTAGATTGCAAGGAGGAGTCAGAGCAATGC
>AJ580155.1_Vipera_aspis_D49
ATGAGGATTCTCTGGATAGTGGCCGTGTGCCTGATAGGCGCTGAAGGGCACCTTTCCCAATTCGGGGACATGATCAACAAAAAGACGGGGATATTTGGTATAATGTCCTACATCTATTACGGATGCTACTGCGGCTGGGGGGGCAAAGGCAAGCCACTGGACGCCACTGACCGCTGCTGCTTCGTGCACGACTGCTGTTACGGGAGAGTGAACGGCTGCGACCCCAAACTGTCCACCTACTCCTACAGCTTTGAGAACGGGGATATCATCTGTGGAGGCGACGACCCATGCCTGAGGGCTGTTTGTGAGTGCGACAGGGTTGCGGCAATCTGCTTTGGAGAGAATATGAATACGTACGACAAAAAATATATGCTCTACTCATTATTAGATTGCAAGGAGGAGTCAGAGCAATGC
>AJ580156.1_Vipera_aspis_D49
ATGAGGATTCTCTGGATAGTGGCCGTGTGCCTGATAGGCGCTGAAGGGCACCTTTCCCAATTCGGGGACATGATCAACAAAAAGACGGGGATATTTGGTATAATGTCCTACATCTATTACGGATGCTACTGCGGCTGGGGGGGCAGAGGCAAGCCACTGGACGCCACTGACCGCTGCTGCTTCGTGCACGACTGCTGTTACGGGAGAGTGAACGGCTGCGACCCCAAACTGTCCACCTACTCCTACAGCTTTGAGAACGGGGATATCGTCTGTGGAGGCGACGACCCATGCCTGAGGGCTGTTTGTGAGTGCGACAGGGTTGCGGCAATCTGCTTTGGAGAGAATATGAATACGTACGACAAAAAATATATGCTCTACTCATTATTAGATTGCAAGGAGGAGTCAGAGCAATGC
>AJ580158.1_Vipera_aspis_D49
ATGAGGATTCTCTGGATAGTGGCCGTGTGCCTGATAGGCGCTGAAGGGCACCTTTCCCAATTCGGGGACATGATCAACAAAAAGATGGGGATATTTGGTATAATGTCCTACATCTATTACGGATGCTACTGCGGCTGGGGGGGCAAAGGCAAGCCACTGGACGCCACTGACCGCTGCTGCTTCGTGCACGACTGCTGTTACGGGAGAGTGAACGGCTGCGACCCCAAACTGTCCACCTACTCCTACAGCTTTGAGAACGGGGATATCGTCTGTGGAGGCGACGACCCATGCCTGAGGGCTGTTTGTGAGTGCGACAGGGTTGCGGCAATCTGCTTTGGAGAGAATATGAATACGTACGACAAAAAATATATGCTCTACTCATTATTAGATTGCAAGGAGGAGTCAGAGCAATGC
>AJ580159.1_Vipera_aspis_D49
ATGAGGATTCTCTGGATAGTGGCCGTGTGCCTGATAGGCGCTGAAGGGCACCTTACCCAATTCGGGGACATGATCAACAAAAAGACGGGGATATTTGGTATAATGTCCTACATCTATTACGGATGCTACTGCGGCTGGGGGGGCAAAGGCAAGCCACTGGACGCCACTGACCGCTGCTGCTTCGTGCACGACTGCTGTTACGGGAGAGTGAACGGCTGCGACCCCAAACTGTCCACCTACTCCTACAGCTTTGAGAACGGGGATATCGTCTGTGGAGGCGACGACCCATGCCTGAGGGCTGTTTGTGAGTGCGACAGGGTTGCGGCAATCTGCTTTGGAGAGAATATGAATACGTACGACAAAAAATATATGCTCTACTCATTATTAGATTGCAAGGAGGAGTCAGAGCAATGC
>AJ580177.1_Vipera_aspis_D49
ATGAGGATTCTCTGGATAGTGGCCGTGTGCCTGATAGGCGCTGAGGGGCACCTTTCCCAATTCGGGGACATGATCAACAAAAAGACGGGGATATTTGGTATAATGTCCTACATCTATTACGGATGCTACTGCGGCTGGGGGGGCAAAGGCAAGCCACTGGACGCCACTGACCGCTGCTGCTTCGTGCACGACTGCTGTTACGGGAGAGTGAACGGCTGCGACCCCAAACTGTCCACCTACTCCTACAGCTTTGAGAACGGGGATATCGTCTGTGGAGGCGACGACCCATGCCTGAGGGCTGTTTGTGAGTGCGACAGGGTTGCGGCAATCTGCTTTGGAGAGAATATGAATACGTACGACAAAAAATATATGCTCTACTCATTATTAGATTGCAAGGAGGAGTCAGAGCAATGC
>AJ580178.1_Vipera_aspis_D49
ATGAGGACTCTCTGGATAGTGGCCGTGTGCCTGATAGGCGCTGAAGGGCACCTTTCCCAATTCGGGGACATGATCAACAAAAAGACGGGGATATTTGGTATAATGTCCTACATCTATTACGGATGCTACTGCGGCTGGGGGGGCAAAGGCAAGCCACTGGACGCCACTGACCGCTGCTGCTTCGTGCACGACTGCTGTTACGGGAGAGTGAACGGCTGCGACCCCAAACTGTCCACCTACTCCTACAGCTTTGAGAACGGGGATATCGTCTGTGGAGGCGACGACCCATGCCTGAGGGCTGTTTGTGAGTGCGACAGGGTTGCGGCAATCTGCTTTGGAGAGAATATGAATACGTACGACAAAAAATATATGCTCTACTCATTATTAGATTGCAAGGAGGAGTCAGAGCAATGC
>AJ580182.1_Vipera_aspis_D49
ATGAGGATTCTCTGGATAGTGGCCGTGTGCCTGATAGGCGCTGAAGGGCACCTTTCCCAATTCGGGGACATGATCAACAAAAAGACGGGGATATTTGGTATAATGTCCTACATCTATTACGGATGCTACTGCGGCTGGGGGGGCAAAGGCAAGCCACTGGACGCCACTGACCGCTGCTGCTTCGTGCACGACTGGTGTTACGGGAGAGTGAACAGCCGCGACCCCAAACTGTCCACCTACTCCTACAGCTTTGAGAACGGGGATATCGTCTGTGGAGGCGACGACCCATGCCTGAGGGCTGTTTGTGAGTGCGACAGGGTTGCGGCAATCTGCTTTGGAGAGAATATGAATACGTACGACAAAAAATATATGCTCTACTCATTATTAGATTGCAAGGAGGAGTCAGAGCAATGC
>AJ580183.1_Vipera_aspis_D49
ATGAGGATTCTCTGGATAGTGGCCGTGTGCCTGATAGGCGCTGAAGGGCACCTTTCCCAATTCGGGGACATGATCAACAAAAAGACGGGGATATTTGGTATAATGTCCTACATCTATTACGGATGCTACTGCGGCTGGGGGGGCAAAGGCAAGCCACTGGACGCCACTGACCGCTGCTGCTTCGTGCACGACTGCTGTTACGGGAGAGTGAACGGCTGCGACCCCAAACTGTCCACCTACTCCTACAGCTTTGAGAACGGGGATATCGTCTGTGGAGGCGACGACCCATGCCTGAGGGCTGTTTGTGAGTGCGGCAGGGTTGCGGCAATCTGCTTTGGAGAGAATATGAATACGTACGACAAAAAATATATGCTCTACTCATTATTAGATTGCAAGGAGGAGTCAGAGCAATGC
>AJ580185.1_Vipera_aspis_D49
ATGAGGACTCTCTGGATAGTGGCCGTGTGCCTGATAGGCGTTGTAGGGAACCTTTACCAGTTCGGGAATATGATCTTCAAAATGACGAAGAAGAGCGCTCTTCTTTCCTACAGCAATTACGGATGCTACTGCGGCTGGGGGGGCAAAGGCAAGCCACAGGACGCCACCGACCGCTGCTGCTTCGTACACGACTGCTGTTACGGGAGAGTGAACGGCTGCGACCCCAAACTGTCCATCTACTCCTACAGCTTTGAGAACGGGGATATCGTCTGTGGAGGCGACGACCCATGCCTGAGGGCTGTTTGTGAGTGCGACAGGGTCGCGGCAATCTGCTTTGGAGAGAATCTGAATACGTACGACAAAAAATATAAGAACTACCCATCCTCTCATTGCACG---GAAACAGAGCAATGC
>AJ580186.1_Vipera_aspis_D49
ATGAGGACTCTCTGGATAGTGGCCGTGTGCCTGATAGGCGTTGAAGGGAACCTTTACCAGTTCGGGAATATGATCTTCAAAATGACGAAGAAGAGCGCTCTTCTTTCCTACAGCAATTACGGATGCTACTGCGGCTGGGGGGGCAAAGGCAAGCCACAGGACGCCACCGACCGCTGCTGCTTCGTACACGACTGCTGTTACGGGAGAGTGAACGGCTGCGACCCCAAACTGCCCATCTACTCCTACAGCTTTGAGAACGGGGATATCGTCTGTGGAGGCGACGACCCATGCCTGAGGGCTGTTTGCGAGTGCGACAGGGTCGCGGCAATCTGCTTTGGAGAGAATCTGAATACGTACGACAAAAAATATAAGAACTACCCATCCTCTCATTGCACG---GAGACAGAGCAATGC
>AJ580188.1_Vipera_aspis_D49
ATGAGGACTCTCTGGATAGTGGCCGTGTGCCTGATAGGCGTTGAAGGGAACCTTTACCAGTTCGGGAATATGATCTTCAAAATGACGAAGAAGAGCGCTCTTCTTTCCTACAGCAATTACGGATGCTACTGCGGCTGGGGGGGCAAAGGCAAGCCACAGGACGCCACCGACCGCTGCTGCTTCGTACACGACTGCTGTTACGGGAGAGTGAACGGCTGCGACCCCAAACTGTCCATCTACTCCTACAGCTTTGAGAACGGGGATATCGTCTGTGGAGGCGACGACCCATGCCTGAGGGCTGTTTGTGAGTGCGACAGGGTCGCGGCAATCTGCTTTGGAGAGAATCTGAGTACGTACGACAAAAAATATAAGAACTACCCATCCTCTCATTGCACG---GAGACAGAGCAATGC
>AJ580194.1_Vipera_aspis_D49
ATGAGGACTCTCTGGATAGTGGCCGTGTGCCTGATAGGCGTTGAAGGGAACCTTTACCAGTTCGGGAATATGATCTTCAAAATGACGAAGAAGAGCGCTCTTCTTTCCTACAGCAATTACGGATGCTACTGCGGCTGGGGGGGCAAAGGCAAGCCACAGGACGCCACCGACCGCTGCTGCTTCGTACACGACTGCTGTTACGGGAGAGTGAACGGCTGCGACCCCAAACTGTCCATCTACTCCTACAGCTTTGAGAACGGGGATATCGTCTGTGGAGGCGACGACCCATGCCTGAGGGCTGTTTGTGAGTGCGACAGGGTTGCGGCAATCTGCTTTGGAGAGAATCTGAATACGTACGACAAAAAATATAAGAACTACCCATCCTCTCATTGCACG---GAGACAGAGCAATGC
>AJ580196.1_Vipera_aspis_D49
ATGAGGATTCTCTGGATAGTGGCCGTGTGCCTGATAGGCGCTGAAGGGAACCTTTACCAGTTCGGGAATATGATCTTCAAAATGACGAAGAAGAGCGCTCTTCTTTCCTACAGCAATTACGGATGCTACTGCGGCTGGGGGGGCAAAGGCAAGCCACAGGACGCCACCGACCGCTGCTGCTTCGTACACGACTGCTGTTACGGGAGAGTGAACGGCTGCGACCCCAAACTGTCCATCTACTCCTACAGCTTTGAGAACGGGGATATCGTCTGTGGAGGCGACGACCCATGCCTGAGGGCTGTTTGTGAGTGCGACAGGGTTGCGGCAATCTGCTTTGGAGAGAATCTGAATACGTACGACAAAAAATATAAGAACTACCCATCCTCTCATTGCACG---GAGACAGAGCAATGC
>AJ580199.1_Vipera_aspis_D49
ATGAGGACTCTCTGGATAGTGGCCGTGTGCCTGATAGGCGTTGAAGGGAACCTTTACCAGTTCGGGAATATGATCTTCAAAATGACGAAGAAGAGCGCTCTTCTTTCCTACAGCAATTACGGATGCTACTGCGGCTGGGGGGGCAAAGGCAAGCCACAGGACGCCACCGACCGCTGCTGCTTCGTACACGACTGCTGTTACGGGAGAGTGAACGGCTGCGACCCCAAACTGTCCATCTACTCCTACAGCTTTGAGAACGGGGATATCGTCTGTGGAGGCGACGACCCATGCCTGAGGGCTGTTTGTGAGTGCGACAGGGTCGCGGCAATCTGCTATGGAGAGAATCTGAATACGTACGACAAAAAATATAAGAACTACCCATCCTCTCATTGCACG---GAGACAGAGCAATGC
>AJ580200.1_Vipera_aspis_D49
ATGAGGACTCTCTGGATAGTGGCCGTGTGCCTGATAGGCGCTGAAGGGAACCTTTACCAGTTCGGGAATATGATCTTCAAAATGACGAAGAAGAGCGCTCTTCTTTCCTACAGCAATTACGGATGCTACTGCGGCTGGGGGGGCAAAGGCAAGCCACAGGACGCCACCGACCGCTGCTGCTTCGTACACGACTGCTGTTACGGGAGAGTGAACGGCTGCGACCCCAAACTGTCCATCTACTCCTACAGCTTTGAGAACGGGGATATCGTCTGTGGAGGCGACGACCCATGCCTGAGGGCTGTTTGTGAGTGCGACAGGGTCGCGGCAATCTGCTTTGGAGAGAATCTGAATACGTACGACAAAAAATATAAGAACTACCCATCCTCTCATTGCACG---GAGACAGAGCAATGC
>AJ580202.1_Vipera_aspis_D49
ATGAGGACTCTCTGGATAGTGGCCGTGTGCCTGATAGGCGTTGAAGGGAACCTTTACCAGTTCGGGAATATGATCTTCAAAATGACGAAGAAGAGCGCTCTTCTTTCCTACAGCAATTACGGATGCTACTGCGGCTGGGGGGGCAAAGGCAAGCCACAGGACGCCACCGACCGCTGCTGCTTCGTACACGACTGCTGTTACGGGAGAGTGAACGGCTGCGGCCCCAAACTGTCCATCTACTCCTACAGCTTTGAGAACGGGGATATCGTCTGTGGAGGCGACGACCCATGCCTGAGGGCTGTTTGTGAGTGCGACAGGGTCGCGGCAATCTGCTTTGGAGAGAATCTGAATACGTACGACAAAAAATATAAGAACTACCCATCCTCTCATTGCACG---GAGACAGAGCAATGC
>AJ580203.1_Vipera_aspis_D49
ATGAGGACTCTCTGGATAGTGGCCGTGTGCCTGATAGGCGTTGAAGGGAACCTTTACCAGTTCGGGAATATGATCTTCAAAATGACGAAGAAGAGCGCTCTTCTTTCCTACAGCAATTACGGATGCTACTGCGGCCGGGGGGGCAAAGGCAAGCCACAGGACGCCACCGACCGCTGCTGCTTCGTACACGACTGCTGTTACGGGGGAGTGAACGGCTGCGACCCCAAACTGTCCATCTACTCCTACAGCTTTGAGAACGGGGATATCGTCTGTGGAGGCGACGACCCATGCCTGAGGGCTGTTTGTGAGTGCGACAGGGTCGCGGCAATCTGCTTTGGAGAGAATCTGAATACGTACGACAAAAAATATAAGAACTACCCATCCTCTCATTGCACG---GAGACAGAGCAATGC
>AJ580204.1_Vipera_aspis_D49
ATGAGGACTCTCTGGATAGTGGCCGTGTGCCTGATAGGCGTTGAAGGGAACCTTTACCAGTTCGGGAATATGATCTTCAAAATGACGAAGAAGAGCGCTCTTCTTTCCTACAGCAATTACGGATGCTACTGCGGCTGGGGGGGCAAAGGCAAGCCACAGGACGCCACCGACCGCTGCTGCTTCGTACACGACTGCCGTTACGGGAGAGTGAACGGCTGCGACCCCAAACTGTCCATCTACTCCTACAGCTTTGAGAACGGGGATATCGTCTGTGGAGGCGACGACCCATGCCTGAGGGCTGTTTGTGAGTGCGACAGGGTCGCGGCAATCTGCTTTGGAGAGAATCTGAATACGTACGACAAAAAATATAAGAACTACCCATCCTCTCATTGCACG---GAGACAGAGCAATGC
>AJ580205.1_Vipera_aspis_D49
ATGAGGACTCTCTGGATAGTGGCCGTGTGCCTGATAGGCGTTGAAGGGAACCTTTACCAGTTCGGGAATATGATCTTCAAAATGACGAAGAAGAGCGCTCTTCTTTCCTACAGCAATTACGGATGCTACTGCGGCTGGGGGGGCAAAGGCAAGCCACAGGACGCCACCGACCGCTGCTGCTTCGTACACGACTGCTGTTACGGGAGAGTGAACGGCTGCGACCCCAAACTGTCCATCTACTCCTACAGCTTTGAGAACGGGGATATCGTCTGTGGAGGCGACGACCCATGCCTGAGGGCTGTTTGTGAGTGCGACAGGGTCGCGGCAATCTGCTTTGGAGAGAATCTGAATACGTGCGACAAAAAATATAAGAACTACCCATCCTCTCATTGCACG---GAGACAGAGCAATGC
>AJ580206.1_Vipera_aspis_D49
ATGAGGACTCTCTGGATAGTGGCCGTGTGCCTGATAGGCGTTGAAGGGAACCTTTACCAGTTCGGGAATATGATCTTCAAAATGACGAAGAAGAGCGCTCTTCTTTCCTACAGCAATTACGGATGCTACTGCGGCTGGGGGGGCAAAGGCAAGCCACAGGACGCCACCGACCGCTGCTGTTTCGTACACGACTGCTGTTACGGGAGAGTGAACGGCTGCGACCCCAGACTGTCCATCTACTCCTACAGCTTTGAGAACGGGGATATCGTCTGTGGAGGCGACGACCCATGCCTGAGGGCTGTTTGTGAGTGCGACAGGGTCGCGGCAATCTGCTTTGGAGAGAATCTGAATCCGTACGACAAAAAATATAAGAACTACCCATCCTCTCATTGCACT---GAGACAGAGCAATGC
>AJ580208.1_Vipera_aspis_D49
ATGAGGACTCTCTGGATAGTGGCCGTGTGCCTGATAGGCGTTGAAGGGAACCTTTACCAGTTCGGGAATATGATCTTCAAAATGACGAAGAAGAGCGCTCTTCTTACCTACAGCAATTACGGATGCTACTGCGGCTGGGGGGGCAAAGGCAAGCCACAGGACGCCACCGACCGCTGCTGCTTCGTACACGACTGCTGTTACGGGAGAGTGAACGGCTGCGACCCCAAACTGTCCATCTACTCCTACAGCTTTGAGAACGGGGATATCGTCTGTGGAGGCGACGACCCATGCCTGAGGGCTGTTTGTGAGTGCGACAGGGTCGCGGCAATCTGCTTTGGAGAGAATCTGAATACGTACGACAAAAAATATAAGAACTACCCATCCTCTCATTGCACG---GAGACAGAGCAATGC
>AJ580209.1_Vipera_aspis_D49
ATGAGGACTCTCTGGATAGTGGCCGTGTGCCTGATAGGCGTTGAAGGGAACCTTTACCAGTTCGGGAATATGATCTTCAAAATGACGAAGAAGAGCGCTCTTCTTTCCTACAGCAATTACGGATGCTACTGCGGCTGGGGGGGCAAAGGTAAGCCACAGGACGCCACCGACCGCTGCTGCTTCGTACACGACTGCTGTTACGGGAGAGTGAACGGCTGCGACCCCAAACTGTCCATCTACTCCTACAGCTTTGAGAACGGGGATATCGTCTGTGGAGGCGACGACCCATGCCTGAGGGCTGTTTGTGAGTGCGACAGGGTCGCGGCAATCTGCTTTGGAGAGAATCTGAATACGTACGACAAAAAATATAAGAACTACCCATCCTCTCATTGCACG---GAGACAGAGCAATGC
>AJ580210.1_Vipera_aspis_D49
ATGAGGACTCTCTGGATAGTGGCCGTGTGCCAGATAGGCGTTGAAGGGAACCTTTACCAGTTCGGGAATATGATCTTCAAAATGACGAAGAAGAGCGCTCTTCTTTCCTACAGCAATTACGGATGCTACTGCGGCTGGGGGGGCAAAGGCAAGCCACAGGACGCCACCGACCGCTGCTGCTTCGTACACGACTGCTGTTACGGGAGAGTGAACGGCTGCGACCCCAAACTGTCCATCTACTCCTACAGCTTTGAGAACGGGGATATCGTCTGTGGAGGCGACGACCCATGCCTGAGGGCTGTTTGTGAGTGCGACAGGGTCGCGGCAATCTGCTTTGGAGAGAATCTGAATACGTACGACAAAAAATATAAGAACTACCCATCCTCTCATTGCACG---GAGACAGAGCAATGC
>AJ580220.1_Vipera_aspis_D49
ATGAGGACTCTCTGGATAGTGGCCGTGTGCCTGATAGGCGTTGAAGGGAACCTTTACCAGTTCGGGAATATGATCCTCAAAATGACGAAGAAGAGCGCTCTTCTTTCCTACAGCAATTACGGATGCTACTGCGGCTGGGGGGGCAAAGGCAAGCCACAGGACGCCACCGACCGCTGCTGCTTCGTACACGACTGCTGTTACGGGAGAGTGAACGGCTGCGACCCCAAACTGTCCATCTACTCCTACAGCTTTGAGAACGGGGATATCGTCTGTGGAGGCGACGACCCATGCCTGAGGGCTGTTTGTGAGTGCGACAGGGTCGCGGCAATCTGCTTTGGAGAGAATCTGAGTACGTACGACAAAAAATATAAGAACTACCCATCCTCTCATTGCACG---GAGACAGAGCAATGC
>AJ580221.1_Vipera_aspis_D49
ATGAGGACTCTCTGGATAGTGGCCGTGTGCCTGATAGGCGTTGAAGGGAACCTTTACCAGTTCGGGAATATGATCTTCAAAATGACGAAGAAGAGCGCTCTTCTTTCCTACAGCAATTACGGATGCTACTGCGGCTGGGGGGGCAAAGGCAAGCCACAGGACGCCACCGACCGCTGCTGCTTCGTACACGACTGCTGTTACGGGAGAGTGAACGGCTGCGACCCCAAACTGTCCATCTACTCCTACAGCTTTGAGAACGGGGATATCGTCTGTGGAGGCGACGACCCATGCCTGAGGGCTGTTTGTGGGTGCGACAGGGTCGCGGCAATCTGCTTTGGAGAGAATCTGAATACGTACGACAAAAAATATAAGAACTACCCATCCTCTCATTGCACG---GAGACAGAGCAATGC
>AJ580222.1_Vipera_aspis_D49
ATGAGGACTCTCTGGATAGTGGCCGTGTGCCTGATAGGCGTTGAAGGGAACCTTTACCAGTTCGGGAATATGATCTTCAAAATGACGAAGAAGAGCGCTCTTCTTTCCTACAGCAATTACGGATGCTACTGCGGCTGGGGGGGCAAAGGCAAGCCACAGGACGCCACCGACCGCTGCTGCTTCGCACACGACTGCTGTTACGGGAGAGTGAACGGCTGCGACCCCAAACTGTCCATCTACTCCTACAGCTTTGAGAACGGGGATATCGTCTGTGGAGGCGACGACCCATGCCTGAGGGCTGTTTGTGAGTGCGACAGGGTCGCGGCAATCTGCTTTGGAGAGAATCTGAGTACGTACGACAAAAAATATAAGAACTACCCATCCTCTCATTGCACG---GAGACAGAGCAATGC
>AJ580273.1_Vipera_aspis_D49
ATGAGGACTCTCTGGATAGTGGCCGTGTGCCTGATAGGCGTCGAGGGGAGCCTGCTCGAATTCGGGATGATGATCCTGGGGGAGACGGGGAAAAACCCTCTTACCTCCTACTCCTTTTACGGATGCTACTGCGGCGTGGGGGGCAAAGGCACGCCAAAGGACGCCACCGACCGCTGCTGCTTCGTGCATGACTGCTGTTACGGGAATCTGCCTGACTGCAGCCCCAAAACGGACAGATACAAATACCACCGGGAGAACGGGGCTATCGTCTGTGGAAAAGGCACCTCGTGCGAGAATCGGATTTGTGAGTGTGACAGGGCCGCGGCAATCTGCTTCCGAAAGAATCTGAAGACATACAACCATATATATATGTATTACCCGGACTTTTTGTGCAAGAAGGAGTCAGAGAAATGC
>AJ580274.1_Vipera_aspis_D49
ATGAGGACTCTCTGGATAGTGGCCGTGTGCCTGATAGGCGTCGAGGGGGGCCTGCTCGAATTCGGGATGATGATCCTGGGGGAGACGGGGAAAAACCCTCTTACCTCCTACTCCTTTTACGGATGCTACTGCGGCGTGGGGGGCAAAGGCACGCCAAAGGACGCCACCGACCGCTGCTGCTTCGTGCATGACTGCTGTTACGGGAATCTGCCTGACTGCAGCCCCGAAACGGACAGATACAAATACCACCGGGAGAACGGAGCTATCGTCTGTGGAAAAGGCACCTCGTGCGAGAATCGGATTTGTGAGTGTGACAGGGCCGCGGCAATCTGCTTCCGAAAGAATCTGAAGACATACAACCATATATATATGTATTACCCGGACTTATTGTGCAAGAAGGAGTCAGAGAAATGC
>AJ580275.1_Vipera_aspis_D49
ATGAGGACTCTCTGGATAGTGGCCGTGTGCCTGATAGGCGTCGAGGGGAGCCTGCTCGAATTCGGGATGATGATCCTGGGGGAGACGGGGAAAAACCCTCTTACCTCCTACTCCTTTTACGGATGCTACTGCGGCGTGGGGGGCAAAGGCACGCCAAAGGACGCCACCGACCGCTGCTGCTTCGTGCATGACTGCTGTTACGGGAATCTGCCTGACTGCAGCCCCAAAACGGACAGATACAAATACCACCGGGAGAACGGGGCTATCGTCTGTGGAAAAGGCACCTCGTGCGAGAATCGGATTTGTGAGTGTGACAGGGCCGCGGCAATCTGCTTCCGAAAGAATCTGAAGACATACAACTATATATATAGGAATTACCCAGACATTTTGAGCAAG---GAGTCAGAGAAATGC
>AJ580277.1_Vipera_aspis_D49
ATGAGGACTCTCTGGATAGTGGCCGTGTGCCTGATAGGCGTCGAGGGGAGCCTGCTCGAATTCGGGACGATGATCCTGGGGGAGACGGGGAAAAACCCTCTTACCTCCTACTCCTTTTACGGATGCTACTGCGGCGTGGGGGGCAAAGGCACGCCAAAGGACGCCACCGACCGCTGCTGCTTCGTGCATGACTGCTGTTATGGGAATCTGCCTGACTGCAGCCCCAAAACGGACAGATACAAATACCACCGGGAGAACGGGGCTATCGTCTGTGGAAAAGGCACCTCGTGCGAGAATCGGATTTGTGAGTGTGACAGGGCCGCGGCAATCTGCTTCCGAAAGAATCTGAAGACATACAACTATATATATAGGAATTACCCAGACATTTTGTGCAAGGAGGAGTCAGAGAAATGC
>AJ580278.1_Vipera_aspis_D49
ATGAGGACTCTCTGGATAGAGGCCGTGTGCCTGATAGGCGTCGAGGGGAGCCTGCTCGAATTCGGGATGATGATCCTGGGGGAGACGGGGAAAAACCCTCTTACCTCCTACTCCTTTTACGGATGCTACTGCGGCGTGGGGGGCAAAGGCACGCCAAAGGACGCCACCGACCGCTGCTGCTTCGTGCATGACTGCTGTTACGGGAATCTGCCTGACTGCAGCCCCAAAACGGACAGATACAAATACCACCGGGAGAACGGGGCTATCGTCTGTGGAAAAGGCACCTCGTGCGAGAATCGGATTTGTGAGTGTGACAGGGCCGCGGCAATCTGCTTCCGAAAGAATCTGAAGACATACAACCATATATATATGTATTACCCGGACTTTTTGTGCAAGAAGGAGTCAGAGAAATGC
>AJ580279.1_Vipera_aspis_D49
ATGAGGACTCTCTGGATAGTGGCCGTGTGCCTGATAGGCGTCGAGGGGAGCCTGCTCGAATTCGGGATGATGATCCTGGGGGAGACGGGGAAAAACCCTCTTACCTCCTACTCCTTTTACGGATGCTACTGCGGCGTGGGGGGCAAAGGCACGCCAAAGGACGCCACCGACCGCCGCTGCTTCGTGCATGACTGCTGTTACGGGAATCTGCCTGACTGCAGCCCCAAAACGGACAGATACAAATACCACCGGGAGAACGGGGCTATCGTCTGTGGAAAAGGCACCTCGTGCGAGAATCGGATTTGTGAGTGTGACAGGGCCGCGGCAATCTGCTTCCGAAAGAATCTGAAGACATACAACCATATATATATGTATTACCCGGACTTTTTGTGCAAGAAGGAGTCAGAGAAATGC
>AJ580282.1_Vipera_aspis_D49
ATGAGGATTCTCTGGATAGTGGCCGTGTGCCTGATAGGCGTTGAGGGGAACCTTTTCCAATTTGCGAAGATGATCAACGGAAAGCTGGGGGCATTTTCTGTTTGGAACTACATCTCTTACGGATGCTACTGCGGATGGGGGGGCCAAGGCACGCCAAAGGACGCCACCGACCGCTGCTGCTTCGTGCACGACTGCTGTTACGGGAGAGTAAGAGGCTGCAACCCCAAACTGGCCATCTACTCCTACAGCTTTAAGAAAGGGAATATCGTCTGCGGAAAAAATAACGGGTGCCTGAGGGACATTTGTGAGTGCGACAAGGTCGCGGCAAACTGCTTTCACCAGAATAAGAATACATACAACAAAAACTATAGGTTCCTCTCATCCTCTAGATGCAGGCAGACGTCAGAGCAATGC
>AJ580286.1_Vipera_aspis_D49
ATGAGGATTCTCTGGATAGTGGCCGTGTGCCTGATAGGCGTTGAGGGGAACCTTTTCCAACTTGCGAAGATGATCAACGGAAAGCTGGGGGCATTTTCTGTTTGGAACTACATCTCTTACGGATGCTACTGCGGATGGGGGGGCCAAGGCACGCCAAAGGACGCCACCGACCGCTGCTGCTTCGTGCACGACTGCTGTTACGGGAGAGTGAGAGGCTGCAACCCCAAACTGGCCATCTACTCCTACAGCTTTAAGAAAGGGAATATCGTCTGCGGAAAAAATAACGGGTGCCTGAGGGACATTTGTGAGTGCGACAGGGTCGCGGCAAACTGCTTTCACCAGAATAAGAATACATACAACAAAAACTATAGGTTCCTCTCATCCTCTAGATGCAGGCAGACGTCAGAGCAATGC
>AJ459806.1_Vipera_aspis_D49
ATGAGGACTCTCTGGATAGTGGCCGTGTGCCTGATAGGCGTTGAAGGGAACCTTTTCCAATTCGGGGACATGATCTTACAAAAGACGGGGAAAGAAGCTGTTCATTCCTACGCCATTTACGGATGCTACTGCGGCTGGGGAGGCCAAGGCAGGGCACAGGACGCCACCGACCGCTGCTGCTTCGCGCAGGACTGCTGTTACGGGAGAGTGAATGACTGCAACCCCAAAATGGCCACCTACACCTACAGCTTTGAGAACGGGGATATTGTGTGCGGAGACAACGACCTGTGCCTGAGGGCTGTTTGTGAGTGTGACAGGGCCGCGGCAATCTGCCTTGGAGAGAATGTGAACACGTACGACAAAAACTATGAGTACTACTCAATCTCTCATTGCACGGAGGAGTCAGAGCAATGC
>AJ459807.1_Vipera_aspis_D49
ATGAGGATTCTCTGGATAGTGGCCGTGTGCCTGATAGGCGTTGAGGGGAACCTTTTCCAATTTGCGAAGATGATCAACGGAAAGCTGGGGGCATTTTCTGTTTGGAACTACATCTCTTACGGATGCTACTGCGGATGGGGGGGCCAAGGCACGCCAAAGGACGCCACCGACCGCTGCTGCTTCGTGCACGACTGCTGTTACGGGAGAGTGAGAGGCTGCAACCCCAAACTGGCCATCTACTCCTACAGCTTTAAGAAAGGGAATATCGTCTGCGGAAAAAATAACGGGTGCCTGAGGGACATTTGTGAGTGCGACAGGGTCGCGGCAAACTGCTTTCACCAGAATAAGAATACATACAACAAAAACTATAGGTTCCTCTCATCCTCTAGATGCAGGCAGACGTCAGAGCAATGC
>AJ580162.1_Vipera_atra_D49
ATGAGGATTCTCTGGATAGTGGCCGTGTGCCTGATAGGCGCTGAAGGGCACCTTTCCCAATTCGGGGACATGATCAACAAAAAGACGGGGATATTTGGTATAATGTCCTACATCTATTACGGATGCTACTGCGGCTGGGGGGGCAAAGGCAAGCCACTGGACGCCACTGACCGCTGCTGCTTCGTGCACGACTGCTGTTACGGGAGAGTGAACGGCTGCGACCCCAAACTGTCCACCTACTCCTACAGCTTTGAGAACGGGGATATCGTCTGTGGAGGCGACGACCCATGCCTGAGGGCTGTTTGTGAGTGCGACAGGGTTGCGGCAATCTGCTTTGGAGAGAATATGAATACGTACGACAAAAAATATATGCTCTACTCATTATTAGATTGCAAGGAGGAGTCAGACCAATGC
>AJ580164.1_Vipera_atra_D49
ATGAGGATTCTCTGGATAGTGGCCGTGTGCCTGATAGGCGCTGAAGGGCACCTTTCCCAATTCGGGGACATGATCAACAAAAAGACGGGGATATTTGGTATAATGTCCTACATCTATTACGGATGCTACTGCGGCTGGGGGGGCAAAGGCAAGCCACTGGACGCCACTGACCGCTGCTGCTTCGTGCACGACTGCTGTTACGGGAGAGTGAACGGCTGCGACCCCAAACTGTCCACCTACTCCTACAGCTTTGAGAACGGGGATATCGTCTGTGGAGGCGACGACCCATGCCTGAGGGCTGTTTGTGAGTGCGACAGGGTTGCGGCAATCTGCTTTGGAGAGAATATGAATACGTACGACAAAAAATATATGCTCTACTCATTATTAGATTGCGAGGAGGAGTCAGACCAATGC
>AJ580165.1_Vipera_atra_D49
ATGAGGATTCTCTGGATAGTGGCCGTGTGCCTGGTAGGCGCTGAAGGGCACCTTTCCCAATTCGGGGACATGATCAACAAAAAGACGGGGATATTTGGTATAATGTCCTACATCTATTACGGATGCTACTGCGGCTGGGGGGGCAAAGGCAAGCCACTGGACGCCACTGACCGCTGCTGCTTCGTGCACGACTGCTGTTACGGGAGAGTGAACGGCTGCGACCCCAAACTGTCCACCTACTCCTACAGCTTTGAGAACGGGGATATCGTCTGTGGAGGCGACGACCCATGCCTGAGGGCTGTTTGTGAGTGCGACAGGGTTGCGGCAATCTGCTTTGGAGAGAATATGAATACGTACGACAAAAAATATATGCTCTACTCATTATTAGATTGCAAGGAGGAGTCAGAGCAATGC
>AJ580167.1_Vipera_atra_D49
ATGAGGATTCTCTGGATAGTGGCCGTGTGCCTGATAGGCGCTGAAGGGCACCTTTCCCAATTCGGGGACATGATCAACAAAAAGACGGGGATATTTGGTATAATGTCCTACATCTATTACGGATGCTACTGCGGCTGGGGGGGCAAAGGCAAGCCACTGGACGCCACTGACCGCTGCTGCTTCGTGCACGACTGCTGTTACGGGAGAGTGAACGGCTGCGACCCCAAACTGTCCACCTACTCCTACAGCTCTGAGAACGGGGATATCGTCTGTGGAGGCGACGACCCATGCCTGAGGGCTGTTTGTGAGTGCGACAGGGTTGCGGCAATCTGCTTTGGAGAGAATATGAATACGTACGACAAAAAATATATGCTCTACTCATTATTAGATTGCAAGGAGGAGTCAGAGCAATGC
>AJ580168.1_Vipera_atra_D49
ATGAGGATTCTCTGGATAGTGGCCGTGTGCCTGATAGGCGCTGAAGGGCACCTTTCCCAATTCGGGGACATGATCAACAAAAAGACGGGGATATTTGGTATAATGTCCTACATCTATTACGGATGCTACTGCGGCTGGGGGGGCAAAGGCAAGCCACTGGACGCCACTGACCGCTGCTGCTTCGTGCACGACTGCTGTTACGGGAGAGTGAACGGCTGCGACCCCAAACTGTCCACCTACTCCTACAGCTTTGAGAACGGGGATATCGTCTGTGGAGGCGACGACCCATGCCTGAGGGCTGTTTGTGAGTGCGACAGGGTTGCGGCAATCTGCTTTGGAGAGAATATGAATACGTACGACAAAAAATATATGTTCTACTCATTATTAGATTGCAAGGAGGAGTCAGAGCAATGC
>AJ580225.1_Vipera_atra_D49
ATGAGGACTCTCTGGATAGTGGCCGTGTGCCTGATAGGCGTTGAAGGGAACCTTTACCAGTTCGGGAATATGATCTTCAAAATGACGAAGAAGAGCGCTCTTCTTTCCTACAGCAATTACGGATGCTACTGCGGCTGGGGGGGCGAAGGCAAGCCACAGGACGCCACCGACCGCTGCTGCTTCGTACACGACTGCTGTTACGGGAGAGTGAACGGCTGCGACCCCAAACTGTCCATCTACTCCTACAGCTTTGAGAACGGGGATATCGTCTGTGGAGGCGACGACCCATGCCTGAGGGCTGTTTGTGAGTGCGACAGGGTCGCGGCAATCTGCTTTGGAGAGAATCTGAGTACGTACGACAAAAAATATAAGAACTACCCATCCTCTCATTGCACG---GAGACAGAGCAATGC
>AY158636.1_Vipera_berus_D49
ATGAGGACTCTCTGGATAGTGGCCGTGTGGCTGATGGGCGTTGAAGGGAACCTTTTCCAATTCGGAAACATGATCAACCATATGGTGGGGAAACATGCTGTTTGGTCCTACCTCTCTTACGGATGCTACTGCGGCTGGGGGGGCCAAGGCAAGCCACAGGACGCCACCGACCGCTGCTGCTTCGTACACGACTGCTGCTACGGGAGAGCGAATGGTTGCGACCCCAAACTGTCCACCTACTCCTACAACTTTCAGAACGGGAATATCGTCTGTGGAAACAAGTACGGTTGCCTCAGGCACATTTGTGAGTGCGACAGGGTTGCGGCAATCTGCTTTCAAAAGAATATGAATACGTACAACAAAAAATATAAGAACTACTCATCCTCTAATTGCCAGGAGAATTCAGACAAATGC
>AY159811.1_Vipera_berus_D49
ATGAGGACTCTCTGGATAGTGGCCGTGTGCCTGATAGGCGCTGAAGGGAACCTTTCCCAATTCGGGGACATGATCAACAAAAAGACGGGGATATTTGGTATAATGTCCTACATCTATTACGGATGCTACTGCGGCTGGGGGGGCAAAGGCAAGCCACTGGACGCCACTGACCGCTGCTGCTTCGTGCACGACTGCTGTTACGGGAGAGTGAAAGGCTGCGACCCCAAAATGGGCACCTACTCCTACAGCTTTCAGAATGGGGATATCGTCTGTGGAGGCGACGACCCATGCCTGAGGGCTGTTTGTGAGTGCGACAGGGTTGCGGCAATCTGCTTTGGAGAGAATATGAATACGTACGACAAAAAATATATGCTCTACTCATTATTTGATTGCAAGGAGGAGTCAGAGCAATGC
>AJ580127.1_Vipera_berus_D49
ATGAGGACTCTCTGGATAGTGGCCGTGTGCCTGATAGGCGCTGAAGGGAACCTTTCCCAATTCGGGGACATGATCAACAAAAAGACGGGAATATTTGGTATAATGTCCTACATCTATTACGGATGCTACTGCGGCTGGGGGGGCAAAGGCAAGCCACTGGACGCCACTGACCGCTGCTGCTTCGTGCACGACTGCTGTTACGGGAGAGTGAAAGGCTGCGACCCCAAAATGGGCACCTACTCCTACAGCTTTCAGAATGGGGATATCGTCTGTGGAGGCGACGACCCATGCCTGAGGGCTGTTTGTGAGTGCGACAGGGTTGCGGCAATCTGCTTTGGAGAGAATATGAATACGTACGACAAAAAATATATGCTCTACTCATTATTTGATTGCAAGGAGGAGTCAGAGCAATGC
>AJ580139.1_Vipera_berus_D49
ATGAGGACTCTCTGGATAGTGGCCGTGTGCCTGATAGGCGCTGAAGGGAACCTTTCCCAATTCGGGGACATGATCAACAAAAAGACGGGGATATTTGGTATAATGTCCTACATCTATTACGGATGCTACTGCGGCTGGGGGGGCAAAGGCAAGCCACTGGACGCCACTGACCGCTGCTGCTTCGTGCACGACTGCTGTTACGGGAGAGTGAAAGGCTGCGACCCCAAAATGGGCACCTACTCCTACAGCTTTCAGAATGGGGCTATCGTCTGTGGAGGCGACGACCCATGCCTGAGGGCTGTTTGTGAGTGCGACAGGGTTGCGGCAATCTGCTTTGGAGAGAATATGAATACGTACGACAAAAAATATATGCTCTACTCATTATTTGATTGCAAGGAGGAGTCAGAGCAATGC
>AJ580146.1_Vipera_berus_H49
ATGAGGATTCTCTGGATAGTGGCCGTGTGCCTGATAGGCGCTGAAGGGCACCTTTCCCAATTCGGGGACATGATCAACAAAAAGACGGGGATATTTGGTGTAATGTCCTACATCTATTACGGATGCTACTGCGGCTGGGGGGGCAAAGGCAAGCCACTGGACGCCACTGACCGCTGCTGCTTCCTGCACCACTGCTGTTACGGGAGAGTGAACGGCTGCGACCCCAAACTGTCCACCTACTCCTACAGCTTTGAGAACGGGGATATCGTCTGTGGAGGCGACGACCCATGCCTGAGGGCTGTTTGTGAGTGCGACAGGGTTGCGGCAATCTGCTTTGGAGAGAATATGAATACGTACGACAAAAAATATATGCTCTACTCATTATTAGATTGCAAGGAGGAGTCAGAGCAATGC
>AJ580147.1_Vipera_berus_D49
ATGAGGATTCTCTGGATAGTGGCCGTGTGCCTGATAGGCGCTGAAGGGCACCTTTCCCAATTCGGGGACATGATCAACAAAAAGACGGGGATATTTGGTATAATGTCCTACATCTATTACGGATGCTACTGCGGCTGGGGGGGCAAAGGCAATCCACTGGACGCCACTGACCGCTGCTGCTTCGTGCACGACTGCTGTTACGGGAGAGTGAACGGCTGCGACCCCAAACTGTCCACCTACTCCTACAGCTTTGAGAACGGGGATATCGTCTGTGGAGGCGACGACCCATGCCTGAGGGCTGTTTGTGAGTGCGACAGGGTTGCGGCAATCTGCTTTGGAGAGAATATGAATACGTACGACAAAAAATATATGCTCTACTCATTATTAGATTGCAAGGAGGAGTCAGAGCAATGC
>AJ580148.1_Vipera_berus_D49
ATGAGGATTCTCTGGATAGTGGCCGTGTGCCTGATAGGCGCTGAAGGGCACCTTTCCCAATTCGGGGACATGATCAACAAAAAGACGGGGATATTTGGTATAATGTCCTACATCTATTACGGATGCTACTGCGGCTGGGGGGGCAAAGGCAAGCCACTGGACGCCACTGACCGCTGCTGCTTCGTGCACGACTGCTGTTACGGGAGAGTGAACGGCTGCGACCCCAAACTGTCCACCTACTCCTACAGCTTTGAGAACGGGGATATCGTCTGTGGAGGCGACGACCCATGCCTGAGGGCTGTTTGTGAGTGCGACAGGGTTGCGGCAATCTGCTTTGGAGAGAATATGAATACGTACGACAAAAAATATATGCTCTACTCGTTATTAGATTGCAAGGAGGAGTCAGAGCAATGC
>AJ580149.1_Vipera_berus_D49
ATGAGGATTCTCTGGATAGTGGCCGTGTGCCTGATAGGCGCTGAAGGGCACCTTTCCCAATTCGGGGACATGATCAACAAAAAGACGGGGATATTTGGTATAATGTCCTACATCTATTACGGATGCTACTGCGGCTGGGGGGGCAAAGGCAAGCCACTGGACGCCACTGACCGCTGCTGCTTCGTGCACGACTGCTGTTACGGGAGAGTGAACGGCTGCCACCCCAAACTGTCCACCTACTCCTACAGCTTTGAGAACGGGGATATCGTCTGTGGAGGCGACGACCCATGCCTGAGGGCTGTTTGTGAGTGCGACAGGGTTGCGGCAATCTGCTTTGGAGAGAATATGAATACGTACGACAAAAAATATATGCTCTACTCATTATTAGATTGCAAGGAGGAGTCAGAGCAATGC
>AJ580150.1_Vipera_berus_D49
ATGAGGATTCTCTGGATAGTGGCCGTGTGCCTGATAGGCGCTGAAGGGCACCTTTCCCAATTCGGGGACATGATCAACAAAAAGACGGGGATATTTGGTATAATGTCCTACATCTATTACGGATGCTACTGCGGCTGGGGGGGCAAAGGCAAGCCACTGGACGCCACTGACCGCTGCTGCTTCGTGCACGACTGCTGTTACGGGAGAGTGAACGGCTGCGACCCCAAACTGTCCACCTACTCCTACAGCTTTGAGAACGGGGATATCGTCTGTGGAGGCGACGACCCATGCCTGAGGGCTGTTTGTGAGTGCGACAGGGTTGCGGCAATCTGCTTTGGAGAGAATATGAATACGTACGACAAAAAATATATGCTCTACTCATTATTAGATTGCGGGGAGGAGTCAGAGCAATGC
>AJ580191.1_Vipera_berus_D49
ATGAGGACTCTCTGGATAGTGGCCGTGTGCCTGATAGGCGTTGAAGGGAACCTTTACCAGTTCGGGAATATGATCTTCAAAATGACGAAGAAGAGCGCTCTTCTTTCCTACAGCAATTACGGATGCTACTGCGGCTGGGGGGGCAAAGGCAAGCCACAGGACGCCACCGACCGCTGCTGCTTCGTACACGACTGCTGTTACGGGAGAGTGAACGGCTGCGACCCCAAACTGTCCATCTACTCCTACAGCTTTGAGAACGGGGATATCGTCTGTGGAGGCGACGACCCTTGCCTGAGGGCTGTTTGTGAGTGCGACAGGGTCGCGGCAATCTGCTTTGGAGAGAATCTGAATACGTACGACAAAAAATATAAGAACTACCCATCCTCTCATTGCACG---GAGACAGAGCAATGC
>AJ580192.1_Vipera_berus_D49
ATGAGGACTCTCTGGATAGTGGCCGTGTGCCTGATAGGCGTTGAAGGGAACCTTTACCAGTTCGGGAATATGATCTTCAAAATGACGAAGAAGAGCGCTCTTCTTTCCTACAGCAATTACGGATGCTACTGCGGCTGGGGGGGCAAAGGCAAGCCACAGGACGCCACCGACCGCTGCTGCTTCGTACACGACTGCTGTTACGGGAGAGTGAACGGCTGCGACCCCAAACTGTCCATCTACTCCTACAGCTTTGAGAACGGGGATACCGTCTGTGGAGGCGACGACCCATGCCTGAGGGCTGTTTGTGAGTGCGACAGGGTCGCGGCAATCTGCTTTGGAGAGAATCTGAATACGTACGACAAAAAATATAAGAACTACCCATCCTCTCATTGCACG---GAGACAGAGCAATGC
>AJ580216.1_Vipera_berus_D49
ATGAGGACTCTCTGGATAGTGGCCGTGTGCCTGATAGGCGTTGAAGGGAACCTTTACCAGTTCGGGAATATGATCTTCAAAATGACGAAGAAGAGCGCTCTTCTTTCCTACAGCAATTACGGATGCTACTGCGGCTGGGGGGGCAAAGGCAACCCACAGGACGCCACCGACCGCTGCTGCTTGCTACACGACTGCTGTTACGGGAGAGTGAACGGCTGCGACCCCAAACTGTCCATCTACTCCTACAGCTTTGAGAACGGGGATATCGTCTGTGGAGGCGACGACCCATGCCTGAGGGCTGTTTGTGAGTGCGACAGGGTCGCGGCAATCTGCTTTGGAGAGAATCTGAATACGTACGACAAAAAATATAAGAACTACCCATCCTCTCATTGCACG---GAGACAGAGCAATGC
>AJ580243.1_Vipera_berus_S49
ATGAGGATTCTCTGGATAGTGGCCGTGTGCCTGATAGGCGTCGAGGGGAGCGTGATCGAATTTGGGAAGATGATCCAGGAGGAGACGGAGAAAAACCCTATTACCTCCTACTCCTTGTACGGATGCCACTGCGGCTTGGGGAGCAAAGGCAAGCCAAAGGACGCCACCGACCGCTGCTGCTTCGTGCATAGCTGCTGTTACGCGAAACTGTCCGACTGCAGTCCCAAAACGAACAGATACGAATACCACCGGGAGAACGGGGCTATCGTCTGTGGAAGCAGCACCTCGTGCAAGAAACAGATTTGTGAGTGTGACAGGGCCGCGGCAATCTGCTTCCGAGAGAATCTGAAGACATACAACAAGAAATATAAGGTGTACCTGAGGTTTAAATGCAAGGGGGTTTCAGAGAAATGC
>AJ580246.1_Vipera_berus_S49
ATGAGGATTCTCTGGATAGTGGCCGTGTGCCTGATAGGCGTCGAGGGGAGCGTGATCGAATTTGGGAAGATGATCCAGGAGGAGACGGAGAAAAACCCTATTACCTCCTACTCCTTGTACGGATGCCACTGCGGCTTGGGGAGCAAAGGCAGGCCAAAGGACGCCACCGACCGCTGCTGCTTCGTGCATAGCTGCTGTTACGCGAAACTGTCCGACTGCAGTCCCAAAACGAACAGATACGAATACCACCGGGAGAACGGGGCTATCGTCTGTGGAAGCAGCACCTCGTGCAAGAAACAGATTTGTGAGTGTGACAGGGCCGCGGCAATCTGCTTCCGAGAGAATCTGAAGACATACAACAAGAAATATAAGGTGTACCTGAGGTTTAAATGCAAGGGGGTTTCAGAGAAATGC
>AJ580247.1_Vipera_berus_S49
ATGAGGATTCTCTGGATAGTGGCCGTGTGCCTGATAGGCGTCGAGGGGAGCGTGATCGAATTTGGGAAGATGATCCAGGAGGAGACGGAGAAAAACCCTATTACCTCCTACTCCTTGTACGGATGCCACTGCGGCTTGGGGAGCAAAGGCAAGCCAAAGGACGCCACCGACCGCTGCTGCTTCGTGCATAGCTGCTGTTGCGCGAAACTGTCCGACTGCAGTCCCAAAACGAACAGATACGAATACCACCGGGAGAACGGGGCTATCGTCTGTGGAAGCAGCACCTCGTGCAAGAAACAGATTTGTGAGTGTGACAGGGCCGCGGCAATCTGCTTCCGAGAGAATCTGAAGACATACAACAAGAAATATAAGGTGTACCTGAGGTTTAAATGCAAGGGGGTTTCAGAGAAATGC
>AJ580248.1_Vipera_berus_S49
ATGAGGATTCTCTGGATAGTGGCCGTGTGCCTGATAGGCGTCGAGGGGAGCGTGATCGAATTTGGGAAGATGATCCAGGAGGAGACGGAGAAAAACCCTATTACCTCCTACTCCTTGTACGGATGCCACTGCGGCTTGGGGAGCAAAGGCAAGCCAAAGGACGCCACCGACCGCTGCTGCTTCGTGCATAGCTGCTGTTACGCGAAACTGTCCGACTGCAGTCCCAAAACGAACAGATACGAATACCACCGGGAGAACGGGGCTATCGTCTGTGGAAGCAGCACCTCGTGCAAGAAACAGATTTGTGAGTGTGACAGGGCCGCGGCAATCTGCTTCCGAGAGAATCTGAAGACATACAACAAGAAATATAAGGTGTACCCGAGGTTTAAATGCAAGGGGGTTTCAGAGAAATGC
>AJ580249.1_Vipera_berus_S49
ATGAGGATTCTCTGGATAGTGGCCGTGTGCCTGATAGGCGTCGAGGGGAGCGTGATCGAATTTGGGAAGATGATCCAGGAGGAGACGGAGAAAAACCCTATTACCTCCTACTCCTTGTACGGATGCCACTGCGGCTTGGGGAGCAAAGGCAAGCCAAAGGACGCCACCGACCGCTGCTGCTTCGTGCATAGCTGCTGTTACGCGAAACTGTCCGACTGCAGTCCCAAAACGAACAGATACGAATACCACCGGGAGAACGGGGCTATCGTCTGTGGAAGCAGCACCTCGTGCAAGAAACAGATTTGTGAGTGTGACAGGGCCGCGGCAATCTGCTTCCGAGAGAATCTGAAGACATACAACAAGAAATATAAGGTGTACCTGAGGTTTAAATGCAAGGGGGTTTCAGAGAAACGC
>AJ580250.1_Vipera_berus_S49
ATGAGGATTCTCTGGATAGTGGCCGTGTGCCTGATAGGCGTCGAGGGGAGCGTGATCGAATTTGGGAAGATGATCCAGGAGGAGACGGAGAAAAACCCTATTACCTCCTACTCCTTGTACGGATGCCACTGCGGCTTGGGGAGCAAAGGCAAGCCAAAGGACGCCACCGACCGCTGCTGCTTCGTGCATAGCTGCTGTTACGCGAAACTGTCCGACTGCAGTCCCAAAACGAACAGATACGAATACCACCGGGAGAACGGGGCTATCGTCTGTGGAAGCAGCACCTCGTGCAAGAAACAGATTTGTGAGTGTGACAGGGCCGCGGCAATCTGCTTCCGAGAGAATCTGAAGACATACGACAAGAAATATAAGGTGTACCTGAGGTTTAAATGCAAGGGGGTTTCAGAGAAATGC
>AJ580253.1_Vipera_berus_S49
ATGAGGATTCTCTGGATAGTGGCCGTGTGCCTGATAGGCGTCGAGGGGAGCGTGATCGAATTTGGGAAGATGATCCAGGAGGAGACGGAGAAAAACCCTATTACCTCCTACTCCTTGTACGGATGCTACTGCGGCTTGGGGAGCAAAGGCAAGCCAAAGGACGCCACCGACCGCTGCTGCTTCGTGCATAGCTGCTGTTACGCGAAACTGTCCGACTGCAGTCCCAAAACGAACAGATACAAATACCACCGGGAGAACGGGGCTATCGTCTGTGGAAGCAGCACCTCGTGCAAGAAACAGATTTATGAGTGTGACAGGGCCGCGGCAATCTGCTTCCGAGAGAATCTGAAGACATACAACAAGAAATATAAGGTGTACCTGAGGTTTAAATGCAAGGGGGTTTCAGAGAAATGC
>AJ580174.1_Vipera_meridionalis_D49
ATGAGGATTCTCTGGATAGTGGCCGTGTGCCTGATAGGCGCTGAAGGGCACCTTTCCCAATTCGGGGACATGATCAACAAAAAGACGGGGATATTTGGTATAATGTCCTACATCTATTACGGATGCTACTGCGGCTGGGGGGGCAAAGGCAAGCCACTGGACGCCACTGACCGCTGCTGCTTCGTGCACGACTGCTGTTACGGGAGAGTGAACGGCTGCGACCCCAAAATGGGCACCTACTCCTACAGCTTTGAGAATGGGGATATCGTCTGTGGAGGCGACGACCCATGCCTGAGGGCTGTTTGTGAGTGCGACAGGGTTGCGGCAATCTGCTTTGGAGAGAATATGAATACGTACGACAAAAAATATATGCTCTACTCATTATTTGATTGCAAGGAGGAGTCAGAGCAATGC
>AJ580231.1_Vipera_meridionalis_D49
ATGAGGATTCTCTGGATAGTGGCCGTGTGCCTGATAGGCGTTGAAGGGAACCTTTACCAGTTCGGGAAGATGATCTTCAAAATGACAAAGAAGAGCGCTCTTTTTTCCTACAGCGATTACGGATGCTACTGCGGCTGGGGGGGCAAAGGCAAGCCACAGGACGCCACCGACCGCTGCTGCTTCGTACACGACTGCTGTTACGGGAGAGTGAACGGCTGCGACCCCAAACTGACCATCTACTCCTACAGCTTTGAGAATGGGGATATCGTCTGTGGAGGCGACGACCCGTGCAAGAGGGCTGTTTGTGAGTGCGACAGGGTCGCGGCAATCTGCTTTGGAGAGAATCTGAATACGTACGACAAAAAATATAAGAACTACCCATCCTCTCAATGCACG---GAGACAGAGCAATGC
>AJ580232.1_Vipera_meridionalis_D49
ATGAGGATTCTCTGGATAGAGGCCGTGTGCCTGATAGGCGTTGAAGGGAACCTTTACCAGTTCGGGAAGATGATCTTCAAAATGACAAAGAAGAGCGCTCTTTTTTCCTACAGCGATTACGGATGCTACTGCGGCTGGGGGGGCAAAGGCAAGCCACAGGACGCCACCGACCGCTGCTGCTTCGTACACGACTGCTGTTACGGGAGAGTGAACGGCTGCGACCCCAAACTGACCATCTACTCCTACAGCTTTGAGAATGGGGATATCGTCTGTGGAGGCGACGACCCGTGCAAGAGGGCTGTTTGTGAGTGCGACAGGGTCGCGGCAATCTGTTTTGGAGAGAATCTGAATACGTACGACAAAAAATATAAGAACTACCCATCCTCTCAATGCACG---GAGACAGAGCAATGC
>AJ580234.1_Vipera_meridionalis_D49
ATGAGGATTCTCTGGATAGTGGCCGTGTGCCTGATAGGCGTTGAAGGGAACCTTTACCAGTTCGGGAAGATGATCTTCAAAATGACAAAGAAGAGCGCTCCTTTTTCCTACAGCGATTACGGATGCTACTGCGGCTGGGGGGGCAAAGGCAAGCCACAGGACGCCACCGACCGCTGCTGCTTCGTACACGACTGCTGTTACGGGAGAGTGAACGGCTGCGACCCCAAACTGACCATCTACTCCTACAGCTTTGAGAATGGGGATATCGTCTGTGGAGGCGACGACCCGTGCAAGAGGGCTGTTTGTGAGTGCGACAGGGTCGCGGCAATCTGCTTTGGAGAGAATCTGAATACGTACGACAAAAAATATAAGAACTACCCATCCTCTCAATGCACG---GAGACAGAGCAATGC
>AJ580235.1_Vipera_meridionalis_D49
ATGAGGATTCTCTGGATAGTGGCCGTGTGCCTGATAGGCGTTGAAGGGAACCTTTACCAGTTCGGGAAGATGATCTTCAAAATGACAAAGAAGAGCGCTCTTTTTTCCTACAGCGATTACGGATGCTACTGCGGCTGGGGGGGCAAAGGCTTGCCACAGGACGCCACCGACCGCTGCTGCTTCGTTCACGACTGCTGTTACGGGAGAGTGAACGGCTGCGACCCCAAACTGACCATCTACTCCTACAGCTTTGAGAATGGGGATATCGTCTGTGGAGGCGACGACCCGTGCAAGAGGGCTGTTTGTGAGTGCGACAGGGTCGCGGCAATCTGCTTTGGAGAGAATCTGAATACGTACGACAAAAAATATAAGAACTACCCATCCTCTCAATGCACG---GAGACAGAGCAATGC
>AJ580237.1_Vipera_montandoni_D49
ATGAGGATTCTCTGGATAGTGGTCGTGTGCCTGATAGGCGTTGAAGGGAACCTTTACCAGTTCGGGAAGATGATCTTCAAAATGACAAAGAAGAGCGCTCTTTTTTCCTACAGCGATTACGGATGCTACTGCGGCTGGGGGGGCAAAGGCAAGCCACAGGACGCCACCGACCGCTGCTGCTTCGTACACGACTGCTGTTACGGGAGAGTGAACGGCTGCGACCCCAAACTGACCATCTACTCCTACAGCTTTGAGAATGGGGATATCGTCTGTGGAGGCGACGACCCGTGCAAGAGGGCTGTTTGTGAGTGCGACAGGGTCGCGGCAATCTGCTTTGGAGAGAATCTGAATACGTACGACAAAAAATATAAGAACTACCCATCCTCTCAATGCACG---GAGACAGAGCAATGC
>AJ580238.1_Vipera_montandoni_D49
ATGAGGATTCTCTGGATAGTGGCCGTGTGCCTGATAGGCGTTGAAGGGAACCTTTACCAGTTCGGGAAGATGATCTTCAAAATGACAAAGAAGAGCGCTCTTTTTTCCTACAGCGATTACGGATGCTACTGCGGCTGGGGGGGCAAAGGCAAGCCACAGGACGCCACCGACCGCTGCTGCTTCGTACACGACTGCTGTTACGGGAGAGTGAACGGCTGCGACCCCAAACTGACCATCTACTCCTACAGCTTTGAGAATGGGGATATCGTCTGTGGAGGCGACGACCCGTGCAAGAGGGCTGTTTGTGAGTGCGACAGGGTCGCGGCAATCTGCTTTGGAGGGAATCTGAATACGTACGACAAAAAATATAAGAACTACCCATCCTCTCAATGCACG---GAGACAGAGCAATGC
>AJ580240.1_Vipera_montandoni_D49
ATGAGGATTCTCTGGATAGTGGCCGTGTGCCTGATAGGCGTTGAAGGGAACCTTTACCAGTTCGGGAAGATGATCTTCAAAATGACAAAGAAGAGCGCTCTTTTTTCCTACAGCGATTACGGATGCTACTGCGGCTGGGGGGGCAAAGGCAAGCCACAGGACGCCACCGACCGCTGCTGCTTCGTACACGACTGCTGTTACGGGAGAGTGAACGGCTGCGACCCCAAACTGACCATCTACTCCTACAGCTTTGAGAATGGGGATATCGTCTGTGGAGGCGACGACCCGTGCAAGAGGGCTGTTTGTGAGTGCGACAGGGTCGCGGCAATCTGCTTTGGAGAGAATCTGAATACGTACGACAAAAAATATAAGAACTACCCATCCTCTCAATGCACG---GAGACGGAGCAATGC
>AJ580266.1_Vipera_montandoni_S49
ATGAGGATTCTCTGGATAGTGGCCGTGTGCCTGATAGGCGTCGAGGGGAGCGTGATCGAATTTGGGAAGATGATCCAGGAGGAGACGGACAAAAACCCTATTACCTCCTACTCCTTTTACGGATGCCACTGCGGCTTGGGGAACAAAGGCAAGCCAAAGGACGCCACCGACCGCTGCTGCTTCGTGCATAGCTGCTGTTACGCAAAACTGTCCGACTGCAGTCCCAAAACGAACAGATACGAATACCACCGGGAGAACGGGGCTATCGTCTGTGGAAGCAGCACCTCGTGCAAGAAACAGATTTGTGAGTGTGACAGGGCCGCGGCAATCTGCTTCCGAGAGAATCTGAAGACATACAACAAGAAATATAAGGTGTACCTGAGGTTTAAATGCAAGGGGGTTTCAGAGAAATGC
>AJ580267.1_Vipera_montandoni_S49
ATGAGGATTCTCTGGATAGTGGCCGTGTGCCTGATAGGCGTCGAGGGGAGCGTGATCGAATTTGGAAAGATGATCCAGGAGGAGACGGACAAAAACCCTATTACCTCCTACTCCTTTTACGGATGCCACTGCGGCTTGGGGAACAAAGGCAAGCCAAAGGACGCCACCGACCGCTGCTGCTTCGTGCATAGCTGCTGTTACGCAAAACTGTCCGACTGCAGTCCCAAAACGAACAGATACGAATACCACCGGGAGAACGGGGCTATCGTCTGTGGAAGCAGCACCTCGTGCAAGAAACAGATTTGTGAGTGTGACAGGGCCGCGGCAATCTGCTTCCGAGAGAATCTGAAGACATACAACAAGAAATATAAGGTGTACCTGAGGTTTAAATGCAAGGGGGTTTCAGAGAAATGC
>AJ580268.1_Vipera_montandoni_S49
ATGAGGATTCTCTGGATAGTGGCCGTGTGCCTGATAGGCGTCGAGAGGAGCGTGATCGAATTTGGGAAGATGATCCAGGAGGAGACGGACAAAAACCCTATTACCTCCTACTCCTTTTACGGATGCCACTGCGGCTTGGGGAACAAAGGCAAGCCAAAGGACGCCACCGACCGCTGCTGCTTCGTGCATAGCTGCTGTTACGCAAAACTGTCCGACTGCAGTCCCAAAACGAACAGATACGAATACCACCGGGAGAACGGGGCTATCGTCTGTGGAAGCAGCACCTCGTGCAAGAAACAGATTTGTGAGTGTGACAGGGCCGCGGCAATCTGCTTCCGAGAGAATCTGAAGACATACAACAAGAAATATAAGGTGTACCTGGGGTTTAAATGCAAGGGGGTTTCAGAGAAATGC
>AJ580269.1_Vipera_montandoni_S49
ATGAGGATTCTCTGGATAGTGGCCGTGTGCCTGATAGGCGTCGAGGGGAGCGTGATCGAATTTGGGAAGATGATCCAGGAGGAGACGGACAAAAACCCTATTACCTCCTACTCCTTTTACGGATGCCACTGCGGCTTGGGGAACAAAGGCAAGCCAAAGGACGCCACCGACCGCTGCTGCTTCGTGCATAGCTGCTGTTACGCAAAACTGTCCGACTGCAGTCCCAAAACGAACAGATACGAATACCACCGGGAGAACGGGGCTACCGTCTGTGGAAGCAGCACCTCGTGCAAGAAACAGATTTGTGAGTGTGACAGGGCCGCGGCAATCTGCTTCCGAGAGAATCTGAAGACATACAACAAGAAATATAAGGTGTACCTGAGGTTTAAATGCAAGGGGGTTTCAGAGAAATGC
>AJ580270.1_Vipera_montandoni_S49
ATGAGGATTCTCTGGATAGTGGCCGTGTGCCTGATAGGCGTCGAGGGGAGCGTGATCGAATTTGGGAAGATGATCCAGGAGGAGACGGACAAAAACCCTATTACCTCCTACTCCTTTTACGGATGCCATTGCGGCTTGGGGAACAAAGGCAAGCCAAAGGACGCCACCGACCGCTGCTGCTTCGTGCATAGCTGCTGTTACGCAAAACTGTCCGACTGCAGTCCCAAAACGAACAGATACGAATACCACCGGGAGAACGGGGCTATCGTCTGTGGAAGCAGCACCTCGTGCAAGAAACAGATTTGTGAGTGTGACAGGGCCGCGGCAATCTGCTTCCGAGAGAATCTGAAGACATACAACAAGAAATATAAGGTGTACCTGAGGTTTAAATGCAAGGGGGTTTCAGAGAGATGC
>AJ580271.1_Vipera_montandoni_S49
ATGAGGATTCTCTGGATAGTGGCCGTGTGCCTGATAGGCGTCGAGGGGAGCGTGATCGAATTTGGGAAGATGATCCAGGAGGAGACGGACAAAAACCCTATTACCTCCTACTCCTTTTACGGATGCCACTGCGGCTTGGGGAACAAAGGCAAGCCAAAGGGCGCCACCGACCGCTGCTGCTTCGTGCATAGCTGCTGTTACGCAAAACTGTCCGACTGCAGTCCCAAAACGAACAGATACGAATACCACCGGGAGAACGGGGCTATCGTCTGTGGAAGCAGCACCTCGTGCAAGAAACAGATTTGTGAGTGTGACAGGGCCGCGGCAATCTGCTTCCGAGAGAATCTGAAGACATACAACAAGAAATATAAGGTGTACCTGAGGTTTAAATGCAAGGGGGTTTCAGAGAAATGC
>AM238698.1_Vipera_nikolskii_D49
ATGAGGATTCTCTGGATAGTGGCCGTGTGCCTGATAGGCGTTGAGGGGAACCTTTTCCAATTTGCGAAGATGATCAACGGAAAGCTGGGGGCATTTTCTGTTTGGAACTACATCTCTTACGGATGCTACTGTGGATGGGGGGGCCAAGGCACGCCAAAGGACGCCACCGACCGCTGCTGCTTCGTGCACGACTGCTGTTACGGGAGAGTGAGAGGCTGCAACCCCAAACTGGCCATCTACGCCTACAGCTTTAAGAAAGGGAATATCGTCTGCGGAAAAAATAACGGGTGCCTGAGGGACATTTGTGAGTGCGACAGGGTCGCGGCAAACTGCTTTCACCAGAATCAGAATACATACAACAAAAACTATAAGTTCCTCTCATCCTCTAGATGCAGGCAGACGTCAGAGCAATGC
>AM238699.1_Vipera_nikolskii_D49
ATGAGGATTCTCTGGATAGTGGCCGTGTGCCTGATAGGCGTTGAGGGGAACCTTTTCCAATTTGCGAAGATGATCAACGGAAAGCTGGGGGCATTTTCTGTTTGGAACTACATCTCTTACGGATGCTACTGTGGATGGGGGGGCCAAGGCACGCCAAAGGACGCCACCGACCGCTGCTGCTTCGTGCACGACTGCTGTTACGGGAGAGTGAGAGGCTGCAACCCCAAACTGGCCATCTACGCCTACAGCTTTAAGAAAGGGAATATCGTCTGCGGAAAAAATAACGGGTGCCTGAGGGACATTTGTGAGTGCGACAGGGTCGCGGCAAACTGCTTTCACCAGAATAAGAATACATACAACAAAAACTATAGGTTCCTCTCATCCTCTAGATGCAGGCAGACGTCAGAGCAATGC
>AM707023.1_Vipera_nikolskii_D49
ATGAGGACTCTCTGGATAGTGGCCGTGTGCCTGATAGGCGTTGAAGGGAACCTTTTCCAATTCGGGGACATGATCTTACAAAAGACGGGGAAAGAAGCTGTTCATTCTTACGCCATTTACGGATGCTACTGCGGCTGGGGAGGCCAAGGCAGGGCACAGGACGCCACCGATCGCTGCTGCTTCGCGCAGGACTGCTGTTACGGGAGAGTGAATGACTGCAACCCCAAAACGGCCACCTACACCTACAGCTTTGAGAACGGGGATATTGTGTGCGGAGACAACGACCTGTGCCTGAGGGCTGTTTGTGAGTGTGACAGGGCCGCGGCAATCTGCCTTGGAGAGAATGTGAACACGTACGACAAAAACTATGAGTACTACTCAATCTCTCATTGCACGGAGGAGTCAGAGCAATGC
>AJ580110.1_Vipera_ruffoi_D49
ATGAGGACTCTCTGGATAGTGGCCATGTGCCTGATAGGCGCTGAAGGGAACCTTTCCCAATTCGGGGACATGATCAACAAAAAGACGGGGATATTTGGTATAATGTCCTACATCTATTACGGATGCTACTGCGGCTGGGGGGGCAAAGGCAAGCCACTGGACGCCACTGACCGCTGCTGCTTCGTGCACGACTGCTGTTACGGGAGAGTGAAAGGCCGCGACCCCAAAATGGGCACCTACTCCTACAGCTTTCAGAATGGGGATATCGTCTGTGGAGGCGACGACCCATGCCTGAGGGCTGTTTGTGAGTGCGACAGGGTTGCGGCAATCTGCTTTGGAGAGAATATGAATACGTACGACAAAAAATATATGCTCTACTCATTATTTGATTGCAAGGAGGAGTCAGAGCAATGC
>AJ580111.1_Vipera_ruffoi_D49
ATGAGGATTCTCTGGATAGTGGCCGTGTGCCTGATAGGCGCTGAAGGGCACCTTTCCCAATTCAGGGACATGATCAACAAAAAGACGGGGATATTTGGTATAATGTCCTACATCTATTACGGATGCTACTGCGGCTGGGGGGGCAAAGGCAAGCCACTGGACGCCACTGACCGCTGCTGCTTCGTGCACGACTGCTGTTACGGGAGAGTGAACGGCTGCGACCCCAAAATGGGCACCTACTCCTACAGCTTTCAGAATGGGGATATCGTCTGTGGAGGCGACGACCCATGCCTGAGGGCTGTTTGTGAGTGCGACAGGGTTGCGGCAATCTGCTTTGGAGAGAATATGAATACGTACGACAAAAAATATATGCTCTACTCATTATTTGATTGCAAGGAGGAGTCAGAGCAATGC
>AJ580213.1_Vipera_ruffoi_D49
ATGAGGACTCTCTGGATAGTGGCCGTGTGCCTGATAGGCGTTGAAGGGAACCTTTACCAGTTCGGGAATATGATCTTCAAAATGACGAAGAAGAGCGCTCTTCTTTCCTACAGCAATTACGGATGCTACTGCGGCTGGGGGGGCAAAGGCAAGCCACAGGACGCCACCGACCGCTGCTGCTTCGTACACGACTGCTGTTACGGGAGAGTGAATGGCTGCGACCCCAAACTGTCCATCTACTCCTACAGCTTTGAGAACGGGGATATCGTCTGTGGAGGCGACGACCCATGCCTGAGGGCTGTTTGTGAGTGCGACAGGGTCGAGGCAATCTGCTTTGGAGAGAATCTGAATACGTACGACAAAAAATATAAGAACTACCCATCCTCTCATTGCACG---GAGACAGAGCAATGC
>AJ580214.1_Vipera_ruffoi_D49
ATGAGGACTCTCTGGATAGTGGCCGTGTGCCTGATAGGCGTTGAAGGGAACCTTTACCAGTTCGGGAATATGATCTTCAAAATGACGAAGAAGAGCGCTCTTCTTTCCTACAGCAATTACGGATGCTACTGCGGCTGGGGGGGCAAAGGCAAGCCACAGGACGCCACCGACCGCTGCTGCTTCGTACACGACTGCTGTTACGGGAGAGTGAATGGCTGCGACCCCAAACTGTCCATCTACTCCTACAGCTTTGAGAACGGGGATATCGTCTGTGGAGGCGACGACCCATGCCTGAGGGCTGTTTGTGAGTGCGACAGGGTCGCGGCAATCTGCTTTGGAGAGAACCTGAATACGTACGACAAAAAATATAAGAACTACCCATCCTCTCATTGCACG---GAGACAGAGCAATGC
>AJ580252.1_Vipera_ruffoi_S49
ATGAGGACTCTCTGGATAGTGCCCGTGTGCCTGATAGGCGTCGAGGGGAGCGTGATCGAATTTGGGAAGATGATCCAGGAGGAGACGGACAAAAACCCTCTTACCTCCTACTCCTTTTACGGATGCCACTGCGGCTTGGGGAACAAAGGCAAGCCAAAGGACGCCACCGACCGCTGCTGCTTCGTGCATAGCTGCTGTTACGCGAAACTGTCCGACTGCAGTCCCAAAACGAACAGATACGAATACCGCCGGGAGAACGGGGCTATCGTCTGTGGAAGCAGCACCCCGTGCAAGAAACAGATTTGTGAGTGTGACAGGGCCGCGGCAATCTGCTTCCGAGAGAATCTGAAGACATACAACAAGAAATATAAGGTGTACCTGAGGTTTAAATGCAAGGGGGTTTCAGAGAAATGC
>AJ580151.1_Vipera_ursinii_D49
ATGAGGACTCTCTGGATAGTGGCCATGTGCCTGATAGGCGCTGAAGGGAACCTTTCCCAATTCGGGGACATGATCAACAAAAAGACGGGGATATTTGGTATAATGTCCTACATCTATTACGGATGCTACTGCGGCTGGGGGGGCAAAGGCAAGCCACTGGACGCCACTGACCGCTGCTGCTTCGTGCACGACTGCTGTTACGGGAGAGTGAAAGGCTGCGACCCCAAAATGGGCACCTACTCCTACAGCTTTCAGAATGGGGATATCGTCTGTGGAGGCGACGACCCATGCCTGAGGGCTGTTTGTGAGTGCGACAGGGTTGCGGCAATCTGCTTTGGAGAGAATATGAATACGTACGACAAAAAATATATGCTCTACTCATTATTTGATTGCAAGGAGGAGTCAGAGCAATGC
>AJ580217.1_Vipera_ursinii_D49
ATGAGGATTCTTTGGATAGTGGCCGTGTGCCTGATAGGCGTCGAAGGGAACCTTTACCAGTTCGGGAAGATGATCAAGTATAAGACGGGGAAGATCGCTCTTTTTTCCTACAGCGATTACGGATGCTACTGCGGCTGGGGGGGCCAAGGCAAGCCAAAGGACGCCACCGACCGCTGCTGCTTCGTACACGACTGCTGTTACGGGAGAGTGAACGGCTGCGACCCCAAACTGACCATCTACTCCTACAGCTTTGAGAACGGGGATATCGTCTGTGGAGGCGGCGACTCGTGCAAGAGGGCTGTTTGTGAGTGCGACAGGGTCGCGGCAATCTGCTTTGGAGAGAATCTGAATACGTACGACAAAAAATATAAGAACTACCCATCCTCTGAATGCACG---GAGACAGAGCAATGC
>GQ304904.1_Vipera_ursinii_S49
ATGAGGGCTCTCTGGATAGTGGCCGTGTGCCTGATAGGCGTCGAGGGGAGCATGATCGAATTTGGGAAGATGATCCAGGAGGAGACGGAGAAAAACCCTATTACCTCCTACTCCTTGTACGGATGCCACTGCGGCTTGGGGAGCAAAGGCAAGCCAAAGGACGCCACCGACCGCTGCTGCTTCGTGCATAGCTGCTGTTACGCGAAACTGTCCGACTGCAGTCCCAAAACGAACAGATACGAATACCACCGGGAGAACGGGACTATCGTCTGTGGAAGCAGCACCTTCTGCAAGAAACAGATTTGTGAGTGTGACAGGGCCGCGGCAATCTGCTTCCGAGAGAATCTGAAGACATACAACAAGAAATATAAGGTGTACCTGAGGTTTAAATGCAAGGGGGTTCCAGAGAAATGC
>GQ304905.1_Vipera_ursinii_D49
ATGAGGACTCTCTGGATAGTGGCCGTGTGCCTGATAGGCGTCGAGGGGAACCTTTTCCAATTTGGGAAGATGATCAAGTATAAGACGGGGAAGAGCGCTCTTCTTTCCTACAGCGCTTACGGATGCTACTGCGGCTGGGGGGGGCAAGGCAAGCCACAGGACCCCACCGACCGCTGCTGCTTCGTGCATGACTGTTGTTACGGGAGAGTGAATGGCTGCAACCCCAAAATGGACACCTACTCCTACAGCTTTCTGAATGGGGATATCGTCTGCGGAGACGACGACCCGTGCCTGAGGGCTATTTGTGAGTGCGACAGGGCTGCGGCAATCTGCTTTGGAGAGAATGTGAATACGTACGACAAAAAATATAAGTACTACTCATCCTCTCATTGCACG---GAGACAGAGCAATGC
>GQ304906.1_Vipera_ursinii_D49
ATGAGGGCTCTCTGGATAGTGGCCGTGTGCCTGATAGGCGCTGAAGGGAACCTTTCCCAATTCGGGGACATGATCAACAAAAAGACGGGGATATTTGGTATAATGTCCTACATCTATTACGGATGCTACTGCGGCTGGGGGGGCAAAGGCAAGCCACTGGACGCCACTGACCGCTGCTGCTTCGTGCACGACTGCTGTTACGGGAGAGTGAACGGCTGCGACCCCAAAATGGGCACCTACTCCTACAGCTTTCAGAATGGGGATATCGTCTGTGGAGGTGACGACCCATGCCTGAGGGCTGTTTGTGAGTGCGACAGGGTTGCGGCAATCTGCTTTGCAGAGAATATGAATACGTACGACAAAAAATATATGCTCTACTCATTATTTGATTGCAAGGAGGAGTCAGAGCAATGC
>GQ304907.1_Vipera_ursinii_D49
ATGAGGATTCTTTGGATAGTGGCCGTGTGCCTGATAGGCGTTGAGGGGAACCTTTACCAGTTCGGGAAGATGATCAGGTATAAGACGGGGAAGAGCGCTCTTCTTTCCTACAGCGATTACGGATGCTACTGCGGCTGGGGGGGCCAAGGCAAGCCAAAGGACGCCACCGACCGCTGCTGCTTCGTGCACGACTGCTGTTACGGGAGAGTGAACGGCTGCGACCCCAAACTGACCATCTACTCCTATAGCTTTGAGAACGGGGATATCGTCTGTGGAGGCGACGACTCGTGCAAGAGGGCTGTTTGTGAGTGCGACAGGGTCGCGGCAATCTGCTTTGGAGAGAATCTGAATACGTACGACAAAAAATATAAGAACTACCCATCCTCTCAATGCACG---GAGACAGAGCAATGC
>GQ304908.1_Vipera_ursinii_D49
ATGAGGACTCTCTGGATAGTGGCCGTGTGCCTGATAGGCGTCGAGGGGAGCCTGCTCGAATTCGGGATGATGATCCTGGAGGAGACGGGGAAAAACCCTCTTACCTCCTACTCCTTTTACGGATGCTACTGCGGCGTGGGGGGCAAAGGCACGCCAAAGGACGCCACCGACCGCTGCTGCTTCGTGCATGACTGCTGTTACGGGAATCTGCCTGACTGCAACCCCAAAATTGACAGATACAAATACCACCGGAAGAACGGGGCTATCGTCTGTGGAAAAGGCACCTCGTGCGAGAATCGGATTTGTGAGTGTGACAGGGCCGCGGCAATCTGCTTCCGAAAGAATCTGAAGACATACAACCATATATATAAGTATTACCCGGACTTTTTGTGCAAGAAGGAGTCAGAGAAATGC
>AY243574.1_Vipera_zinnikeri_D49
ATGAGGATTCTCTGGATAGTGGCCGTGTGCCTGATAGGCGTTGAGGGGAACCTTTTCCAATTTGCGAAGATGATCAACGGAAAGCTGGGGGCATTTTCTGTTTGGAACTACATCTCTTACGGATGCTACTGCGGATGGGGGGGTCAAGGCACGCCAAAGGACGCCACCGACCGCTGCTGCTTCGTGCACGACTGCTGTTACGGGAGAGTGAGAGGCTGCAACCCCAAACTGGCCATCTACTCCTACAGCTTTAAGAAAGGGAATATCGTCTGCGGAAAAAATAACGGGTGCCTGAGGGACATTTGTGAGTGCGACAGGGTCGCGGCAAACTGCTTTCACCAGAATAAGAATACATACAACAAAAACTATAGGTTCCTCTCATCCTCTAGGTGCAGGCAGACGTCAGAGCAATGC
>AY243577.1_Vipera_zinnikeri_D49
ATGAGGATTCTCTGGATAGTGGCTGTGTGCCTGATAGGCGTTGAGGGGAACCTTTTCCAATTTGCGAAGATGATCAACGGAAAGCTGGGGGCATTTTCTGTTTGGAACTACATCTCTTACGGATGCTACTGCGGATGGGGGGGCCAAGGCACGCCAAAGGACGCCACCGACCGCTGCTGCTTCGTGCACGACTGCTGTTACGGGAGAGTAAGAGGCTGCAACCCCAAACTGGCCATCTACTCCTACAGCTTTAAGAAAGGGAATATCGTCTGCGGAAAAAATAACGGGTGCCTGAGGGACATTTGTGAGTGCGACAGGGTCGCGGCAAACTGCTTTCACCAGAATAAGAATACATACAACAAAAACTATAGGTTCCTCTCATCCTCTAGATGCAGGCAGACGTCAGAGCAATGC
>AJ580101.1_Vipera_zinnikeri_D49
ATGAGGACTCTCTGGATAGTGGCCGTGTGCCTGATAGGCGTTGAAGGGAACCTTTTCCAATTCGGGGACATGATCTTACAAAAGACGGGGAAAGAAGCTGTTCATTCCTACGCCATTTACGGATGCTACTGCGGCTGGGGAGGCCAAGGCAGGGCACAGGACGCCACCGACCGCTGCTGCTTCGCGCAGGACTGCTGTTACGGGAGAGTGAATGACTGCAACCCCAAAATGGCCACCTACACCTACAGCTTTGAGAACGGGGATATTGTGTGCGGAGACAACGACCTGTGCCTGAGGGCTGTTTGTGAGTGTGACAGGGCCGCAGCAATCTGCCTTGGAGAGAATGTGAACACGTACGACAAAAACTATGAGTACTACTCAATCTCTCATTGCACGGAAGAGTCAGAGCAATGC
>AJ580102.1_Vipera_zinnikeri_D49
ATGAGGACTCTCTGGATAGTGGCCGTGTGCCTGATAGGCGTTGAAGGGAACCTTTTCCAATTCGGGGACATGATCTTACAAAAGACGGGGAAAGAAGCTGTTCATCCCTACGCCATTTACGGATGCTACTGCGGCTGGGGAGGCCAAGGCAGGGCACAGGACGCCACCGACCGCTGCTGCTTCGCGCAGGACTGCTGTTACGGGAGAGTGAATGACTGCAACCCCAAAATGGCCACCTACACCTACAGCTTTGAGAACGGGGATATTGTGTGCGGAGACAACGACCTGTGCCTGAGGGCTGTTTGTGAGTGTGACAGGGCCGCAGCAATCTGCCTTGGAGAGAATGTGAACACGTACGACAAAAACTATGAGTACTACTCAATCTCTCATTGCACGGAAGAGTCAGAGCAATGC
>AJ580104.1_Vipera_zinnikeri_D49
ATGAGGACTCTCTGGATAGTGGCCGTGTGCCTGATAGGCGTTGAAGGGAACCTTTTCCAATTCGGGGACATGATCTTACAAAAGACGGGGAAAGAAGCTGTTCATTCCTACGCCATTTACGGATGCTACTGCGGCTGGGGAGGCCAAGGCAGGGCACAGGACGCCACCGACCGCTGCTGCTTCGCGCAGGACTGCTGTTACGGGAGAGTGAATGACTGCAACCCCAAAATGGCCACCTACACCTACAGCTTTGAGAACGGGGATATTGTGTGCGGAGACAACGACCTGTGCCTGAGGGCTGTTTGTGAGTGTGACAGGGCCGCGGCAATCTGCCTTGGAGAGAATGTGAACACGTACGACAAAAACTATGAGTACTACTCAATCTCTCATTGCACGGAAGAGTCAGAGCAATGC
>AJ580117.1_Vipera_zinnikeri_D49
ATGAGGATTCTCTGGATAGTGGCCGTGTGCCTGATAGGCGCTGAAGGGCACCTTTCCCAATTCGGGGACATGATCAACAAAAAGACGGGGATATTTGGTATAATGTCCTACATCTATTACGGATGCTACTGCGGCTGGGGGGGCAAAGGCAAGCCACTGGACGCCACTGACCGCTGCTGCTTCGTGCACGACTGCTGTTACGGGAGAGTGAACGGCTGCGACCCCAAACTGTCCACCTACTCCTACAGCTTTGAGAACGGGGATATCGTCTGTGGAGGCGACCACCCATGCCTGAGGGCTGTTTGCGAGTGCGACAGGGTTGCGGCAATCTGCTTTGGAGAGAATATGATTACGTACGACAAACAATATATGCTCTACTCATTATTAGATTGCAAGGAGGAGTCAGAGCAATGC
>AJ580121.1_Vipera_zinnikeri_D49
ATGAGGATTCTCTGGATAGTGGCCGTGTGCCTGATAGGCGCTGAAGGGCACCTTTCCCAATTCGGGGACATGATCAACAAAAAGACGGGGATATTTGGTATAATGTCTTACATCTATTACGGATGCTACTGCGGCTGGGGGGGCAAAGGCAAGCCACTGGACGCCACTGACCGCTGCTGCTTCGTGCACGACTGCTGTTACGGGAGAGTGAACGGCTGCGACCCCAAACTGTCCACCTACTCCTACAGCTTTGAGAACGGGGATATCGTCTGTGGAGGCGACGACCCATGCCTGAGGGCTGTTTGTGAGTGCGACAGGGTTGCGGCAATCTGCTTTGGAGAGAATATGAATACGTACGACAAAAAATATATGCTCTACTCATTATTAGATTGCAAGGAGGAGTCAGAGCAATGC
>AJ580143.1_Vipera_zinnikeri_D49
ATGAGGATTCTCTGGATAGTGGCCGTGTGCCTGATAGGCGCTGAAGGGCACCTTTCCCAATTCGGGGACATGATCAACAAAAAGACGGGGATATTTGGTATAATGTCCTACATCTATTACGAATGCTACTGCGGCTGGGGGGGCAAAGGCAAGCCACTGGACGCCACTGACCGCTGCTGCTTCGTGCACGACTGCTGTTACGGGAGAGTGAACGGCTGCGACCCCAAACTGTCCACCTACTCCTACAGCTTTGAGAACGGGGATATCGTCTGTGGAGGCGACGACCCATGCCTGAGGGCTGTTTGTGAGTGCGACAGGGTTGCGGCAATCTGCTTTGGAGAGAATATGAATACGTACGACAAAAAATATATGCTCTACTCATTATTAGATTGCAAGGAGGAGTCAGAGCAATGC
>AJ580144.1_Vipera_zinnikeri_D49
ATGAGGATTCTCTGGATAGTGGCCGTGTGCCTGATAGGCGCTGAAGGGCACCTTTCCCAATTCGGGGACATGATCAACAAAAAGACGGGGATATTTGGTATAATGTCCTACATCTATTACGGATGCTACTGCGGCTGGGGGGGCAAAGGCAAGCCACTGGACGCCACTGACCGCTGCTGCTTCGTGCACGACTGCTGTTACGGGAGAGTGAACGGCTGCGACCCCAAACTGTCCACCTACTCCTACAGCTTTGAGAACGGGGATATCGTCTGTGGAGGCGACGACCCATGCCTGAGGGCTGTTTGTGAGTGCGACAGGGTTGCGGCAATCTGCTTTGGAGAGAATATGAATACGTCCGACAAAAAATATATGCTCTACTCATTATTAGATTGCATGGAGGAGTCAGAGCAATGC
>AJ580287.1_Vipera_zinnikeri_D49
ATGAGGATTCTCTGGATAGTGGCCGTGTGCCTGATAGGCGTTGAGGGGAACCTTTTCCAATTTGCGAAGATGATCAACGGAAAGCTGGGGGCATTTTCTGTTTGGAACTACATCTCTTACGGATGCTACTGTGGATGGGGGGGCCAAGGCACGCCAAGGGACGCCACCGACCGCTGCTGCTTCGTGCACGACTGCTGTTACGGGAGAGTAAGAGGCTGCAACCCCAAACTGGCCATCTACTCCTACAGCTTTAAGAAAGGGAATATCGTCTGCGGAAAAAATAACGGGTGCCTGAGGGACATTTGTGAGTGCGACAGGGTCGCGGCAAACTGCTTTCACCAGAATAAGAATACATACAACAAAAACTATAGGTTCCTCTCATCCTCTAGATGCAGGCAGACGTCAGAGCAATGC
>AJ580288.1_Vipera_zinnikeri_D49
ATGAGGATTCTCTGGATAGTGGCCGTGTGCCTGATAGGCGTTGAGGGGAACCTTTTCCAATTTGCGAAGATGATCAACGGAAAGCTGGGGGCATTTTCTGTTTGGAACTACATCTCTTACGGATGCTACTGTGGATGGGGGGGCCAAGGCACGCCAAAGGACGCCACCGACCGCTGCTGCTTCGTGCACGACTGCTGTTACGGGAGAGTAAGAGGCTGCAACCCCAAACTGGCCATCTACTCCTACAGCTTTAAGAAAGGGAATATCGTCTGCGGAAAAAATAACGGGTGCCTGAGGGACATTTGTGAGTGCGACAGGGTCGCGGCAAACTGCTTTCACCAGAATAAGAATACATACAACAAAAACTATAGGTTCCTCTCATCCTCTAGATGCAGGCAGACGTCAGAGCAATGC
>AJ580289.1_Vipera_zinnikeri_D49
ATGAGGATTCTCTGGATAGTGGCCGTGTGCCTGATAGGCGTTGAGGGGAACCTTTTCCAATTTGCGAAGATGATCAACGGAAAGCTGGGGGCATTTTCTGTTTGGAACTACATCTCTTACGGATGCTACTGCGGATGGGGGGGCCGAGGCACGCCAAAGGATGCCACCGACCGCTGCTGCTTCGTGCACGACTGCTGTTACGGGAGAGTAAGAGGCTGCAACCCCAAACTGGCCATCTACTCCTACAGCTTTAAGAAAGGGAATATCGTCTGCGGAAAAAATAACGGGTGCCTGAGGGACATTTGTGAGTGCGACAGGGTCGCGGCAAACTGCTTTCACCAGAATAAGAATACATACAGCAAAAACTATAGGTTCCTCTCATCCTCTAGATGCAGGCAGACGTCAGAGCAATGC
>AJ580291.1_Vipera_zinnikeri_D49
ATGAGGATTCTCTGGATAGTGGCCGTGTGCCTGATAGGCGTTGAGGGGAACCTTTTCCAATTTGCGAAGATGATCAACGGAAAGCTGGGGGCATTTTCTGTTTGGAACTACATCTCTTACGGATGCTACTGTGGTTGGGGGGGCCAAGGCACGCCAAAGGACGCCACCGACCGCTGCTGCTTCGTGCACGACTGCTGTTACGGGAGAGTAAGAGGCTGCAACCCCAAACTGGCCATCTACTCCTACAGCTTTAAGAAAGGGAATATCGTCTGCGGAAAAAATAACGGATGCCTGAGGGACATTTGTGAGTGCGACAGGGTCGCGGCAAACTGCTTTCACCAGAATAAGAATACATACAACAAAAACTATAGGTTCCTCTCATCCTCTAGATGCAGGCAGACGTCAGAGCAATGC
>AJ580292.1_Vipera_zinnikeri_D49
ATGAGGATTCTCTGGATAGTGGCCGTGTGCCTGATAGGCGTTGAGGGGAACCTTTTCCAATTTGCGAAGATGATCAACGGAAAGCTGGGGGCATTTTCTGTTTGGAACTACATCTCTTACGGATGCTACTGTGGATGGGGGGGCCAAGGCACGCCAAAGGACGCCACCGACCGCTGCTGCTTCGTGCACGACTGCTGTTACGGGAGAGTAAGAGGCTGCAACCCCAAACTGGCCATCTACTCCTACAGCTTTAAGAACGGGAATATCGTCTGCGGAAAAAATAACGGGTGCCTGAGGGACATTTGTGAGTGCGACAGGGTCGCGGCAAACTGCTTTCACCAGAATAAGAATACATTCAACAAAAACTATAGGTTCCTCTCATCCTCTAGATGCAGGCAGACGTCAGAGCAATGC
>AJ580295.1_Vipera_zinnikeri_D49
ATGAGGATTCTCTGGATAGTGGCCGTGTGCCTGATAGGCGTTGAGGGGAACCTTTTCCAATTTGCGAAGATGATCAACGGAAAGCTGGGGGCATTTTCTGTTTGGAACTACATCTCTTACGGATGCTACTGCGGATGGGGGGGCCAAGGCACGCCAAAGGACGCCACCGACCGCTGCTGCTTCGTGCACGACTGCTGTTACGGGAGAGTAAGAGGCTGCAACCCCAAACTGGCCATCTACTCCTACAGCTTTAAGAAAGGGAATATCGTCTGCGGAAAAAATAACTGGTGCCTGAGGGACATTTGTGAGTGCGACAGGGTCGCGGCAAACTGCTTTCACCAGAATAAGAATACATACAACAAAAACTATAGGTTCCTCTCATCCTCTAGATGCAGGCAGACGTCAGAGCAATGC
>AJ580296.1_Vipera_zinnikeri_D49
ATGAGGATTCTCTGGATAGTGGCCGTGTGCCTGATAGGCGTTGAGGGGAACCTTTTCCAATTTGCGAAGATGATCAACGGAAAGCTGGGGGCATTTTCTGTTTGGAACTACATCTCTTACGGATGCTACTGCGGATGGGGGGGCCAAGGCACGCCAAAGGACGCCACCGACCGCTGCTGCTTCGTGCACGACTGCTGTTACGGGAGAGTGAGAGGCTGCAACCCCAAACTGGCCATCTACTCCTACAGCTTTAAGAAAGGGAATATCGTCTGCGGAAAAAATAACTGGTGCCTGAGGGACATTTGTGAGTGCGACAGGGTCGCGGCAAACTGCTTTCACCAGAATAAGAATACATACAACAAAAACTATAGGTTCCTCTCATCCTCTAGATGCAGGCAGACGTCAGAGCAATGC
>AJ580297.1_Vipera_zinnikeri_D49
ATGAGGATTCTCTGGATAGTGGCCGTGTGCCTGATAGGCGTTGAGGGGAACCTTTTCCAATTTGCGAAGATGATCAACGGAAAGCTGGGGGCATTTTCTGTTTGGAACTACATCTCTTACGGATGCTACTGCGGATGGGGGGGCCAAGGCACGCCAAAGGACGCCACCGACCGCTGCTGCTTCGTGCACGACTGCTGTTACGGGAGAGTAAGAGGCTGCAACCCCAAATTGGCCATCTACTCCTACAGCTTTAAGAAAGGGAATATCGTCTGCGGAAAAAATAACGGGTGCCTGAGGGACATTTGTGAGTGCGACAGGGTCGCGGCAAACTGCTTTCACCAGAATAAGAATACATACAACAAAAACTATAGGTTCCTCTCATCCTCTAGATGCAGGCAGACGTCAGAGCAATGC
>AJ580299.1_Vipera_zinnikeri_D49
ATGAGGATTCTCTGGATAGTGGCCGTGTGCCTGATAGGCGTTGAGGGGAACCTTTTCCAATTTGCGAAGATGATCAACGGAAAGCTGGGGGCATTTTCTGTTTGGAACTACATCTCTTACGGATGCTACTGCGGATGGGGGGGCCAAGGCACGCCAAAGGACGCCACCGACCGCTGCTGCTTCGTGCACGACTGCTGTTACGGGAGAGTAAGAGGCTGCAACCCCAAACTGGCCATCTACTCCTACAGCTTTAAGAAAGGGAATATCATCTGCGGAAAAAATAACGGGTGCCTGAGGGACATTTGTGAGTGCGACAGGGTCGCGGCAAACTGCTTTCGCCAGAATAAGAATACATACAACAAAAACTATAGGTTCCTCTCATCCTCTAGATGCAGGCAGACGTCAGAGCAATGC
>AJ580300.1_Vipera_zinnikeri_D49
ATGAGGATTCTCTGGATAGTGGCCGTGTGCCTGATAGGCGTTGAGGGGAACCTTTTCCAATTTGCGAAGATGATCAACGGAAAGCTGGGGGCATTTTCTGTTTGGAACTACATCTCTTACGGATGCTACTGCGGATGGGGGGGCCAAGGCACGCCAAAGGACACCACCGACCGCTGCTGCTTCGTGCACGACTGCTGTTACGGGAGAGTAAGAGGCTGCAACCCCAAACTGGCCATCTACTCCTACAGCTTTAAGAAAGGGAATATCGTCTGCGGAAAAAATAACGGGTGCCTGAGGGACATTTGTGAGTGCGACAGGGTCGCGGCAAACTGCTTTCACCAGAATAAGAATACATACAACAAAAACTATAGGTTCCTCTCATCCTCTAGATGCAGGCAGACGTCAGAGCAATGC
>AJ580301.1_Vipera_zinnikeri_D49
ATGAGGATTCTCTGGATAGTGGCCGTGTGCCTGATAGGCGTTGAGGGGAACCTTTTCCAATTTGCGAAGATGATCAACGGAAAGCTGGGGGCATTTTCTGCTTGGAACTACATCTCTTACGGATGCTACTGCGGATGGGGGGGCCAAGGCACGCCAAAGGACGCCACCGACCGCTGCTGCTTCGTGCACGACTGCTGTTACGGGAGAGTAAGAGGCTGCAACCCCAAACTGGCCATCTACTCCTACAGCTTTAAGAAAGGGAATATCGTCTGCGGAAAAAATAACGGGTGCCTGAGGGACATTTGTGAGTGCGACAGGGTCGCGGCAAACTGCTTTCACCAGAATAAGAATACATACAACAAAAACTATAGGTTCCTCTCATCCTCTAGATGCAGGCAGACGTCAGAGCAATGC
>AJ580302.1_Vipera_zinnikeri_D49
ATGAGGATTCTCTGGATAGTGGCCGTGTGCCTGATAGACGTTGAGGGGAACCTTTTCCAATTTGCGAAGATGATCAACGGAAAGCTGGGGGCATTTTCTGTTTGGAACTACATCTCTTACGGATGCTACTGCGGATGGGGGGGCCAAGGCACGCCAAAGGACGCTACCGACCGCTGCTGCTTCGTGCACGACTGCTGTTACGGGAGAGTAAGAGGCTGCAACCCCAAACTGGCCATCTACTCCTACAGCTTTAAGAAAGGGAATATCGTCTGCGGAAAAAATAACGGGTGCCTGAGGGACATTTGTGAGTGCGACAGGGTCGCGGCAAACTGCTTTCACCAGAATAAGAATACATACAACAAAAACTATAGGTTCCTCTCATCCTCTAGATGCAGGCAGACGTCAGAGCAATGC
